# Supplementary material for: Isolation of kinetically-stabilised diarylchalcogenide radical cations
Source: Commun Chem. 2025 Aug 9;8:239. doi: 10.1038/s42004-025-01613-z (PMC12335450; doi:10.1038/s42004-025-01613-z)
Supplement: Supplementary file 3 — Supplementary Data 1 [file 42004_2025_1613_MOESM3_ESM.xlsx]

## Sheet: UV-Vis-NIR
S radical	500 μM			Se radical	500 μM			Te radical	500 μM
Wavelength (nm)	Abs	ε (L mol-1 cm-1)		Wavelength (nm)	Abs	ε (L mol-1 cm-1)		Wavelength (nm)	Abs	ε (L mol-1 cm-1)
1800	0.07769	843.15		1800	0.02722	272.92		1800	0.000137036	0.86878
1799	0.07791	846.9		1799	0.02712	274.04		1799	-3.60835e-05	0.66012
1798	0.07843	850.4		1798	0.02732	275.18		1798	0.000106612	0.70868
1797	0.07891	854.95		1797	0.02752	276.2		1797	0.000193981	0.64138
1796	0.07933	859.05		1796	0.02766	277.36		1796	0.00025873	0.71357
1795	0.07975	863.45		1795	0.02777	278.44		1795	0.000275333	0.68909
1794	0.08018	867.95		1794	0.02787	279.56		1794	0.000275048	0.72093
1793	0.08061	871.95		1793	0.02802	280.72		1793	0.000269246	0.82945
1792	0.081	877		1792	0.02806	282.14		1792	0.000213534	1.03336
1791	0.08146	881.5		1791	0.02821	283.14		1791	0.000234357	1.04188
1790	0.0819	886		1790	0.02837	284.54		1790	0.000278804	0.98048
1789	0.08235	890.7		1789	0.0285	285.74		1789	0.000234953	1.00575
1788	0.08277	895.5		1788	0.02861	287		1788	0.000195561	1.21264
1787	0.08324	899.95		1787	0.02876	288.28		1787	0.000238346	1.23538
1786	0.08367	905.1		1786	0.02884	289.32		1786	0.000180022	1.09118
1785	0.08414	909.65		1785	0.02893	290.5		1785	0.000168188	1.09255
1784	0.08461	914.5		1784	0.02908	291.66		1784	0.000204832	1.26566
1783	0.08507	919.1		1783	0.02918	293		1783	0.000219076	1.31349
1782	0.08555	923.55		1782	0.02931	294.3		1782	0.000258289	1.37697
1781	0.08604	928.85		1781	0.02949	295.48		1781	0.000288491	1.35733
1780	0.08651	933.85		1780	0.02961	296.74		1780	0.000324705	1.37947
1779	0.08697	938.45		1779	0.02973	298.16		1779	0.000337218	1.39789
1778	0.08745	943.4		1778	0.02986	299.32		1778	0.000342192	1.37743
1777	0.08791	948.5		1777	0.03	300.54		1777	0.000309266	1.39058
1776	0.08838	953.75		1776	0.03012	302.08		1776	0.000338254	1.50428
1775	0.0889	958.7		1775	0.03026	303.4		1775	0.000341078	1.42399
1774	0.08936	963.95		1774	0.03036	304.76		1774	0.000290175	1.362
1773	0.08984	969.05		1773	0.03049	306.1		1773	0.000270411	1.58073
1772	0.09032	974.25		1772	0.03061	307.68		1772	0.000258212	1.6348
1771	0.0908	979.1		1771	0.03074	308.94		1771	0.000218947	1.64244
1770	0.09128	984.65		1770	0.03089	310.26		1770	0.000211436	1.53134
1769	0.0918	990.2		1769	0.03103	311.72		1769	0.000165728	1.67372
1768	0.09229	995.65		1768	0.03117	313.08		1768	0.000136026	1.71737
1767	0.0928	1001.15		1767	0.03131	314.74		1767	0.000112774	1.75158
1766	0.09328	1007		1766	0.03142	316.04		1766	5.6927e-05	1.65804
1765	0.09382	1012.6		1765	0.03156	317.5		1765	4.55099e-05	1.70918
1764	0.09436	1017.9		1764	0.03171	318.98		1764	0.000121448	1.76164
1763	0.09488	1023.15		1763	0.03184	320.2		1763	0.000158296	1.69189
1762	0.0954	1028.65		1762	0.03194	321.58		1762	0.000138383	1.54715
1761	0.09591	1033.7		1761	0.03207	322.9		1761	0.000164174	1.65407
1760	0.09645	1039		1760	0.0322	324.2		1760	0.000177096	1.6809
1759	0.09695	1044.15		1759	0.03228	325.8		1759	0.000117849	1.57108
1758	0.09753	1050.1		1758	0.03248	327.2		1758	0.000179297	1.55764
1757	0.09803	1055.5		1757	0.03262	328.66		1757	0.000150061	1.45847
1756	0.09858	1060.75		1756	0.03273	330.16		1756	0.000130563	1.53197
1755	0.09916	1066.6		1755	0.03292	331.68		1755	0.000199264	1.43304
1754	0.09964	1072.25		1754	0.03301	333		1754	0.000104074	1.34916
1753	0.10023	1078.35		1753	0.0332	334.44		1753	0.000148507	1.34853
1752	0.10082	1084.15		1752	0.03339	336.16		1752	0.000163242	1.37407
1751	0.10131	1090		1751	0.03348	337.7		1751	8.97818e-05	1.26296
1750	0.1019	1096.45		1750	0.03366	339.18		1750	0.000106301	1.30474
1749	0.1025	1102.5		1749	0.03382	340.9		1749	7.89594e-05	1.25549
1748	0.10301	1108.15		1748	0.0339	342.54		1748	-6.41967e-06	1.32538
1747	0.1036	1114.45		1747	0.03407	344.16		1747	3.62678e-05	1.27553
1746	0.10412	1120.25		1746	0.03419	345.82		1746	-5.92231e-05	1.21884
1745	0.10472	1127.05		1745	0.03434	347.32		1745	-6.05689e-05	1.18047
1744	0.10533	1133		1744	0.03453	349.1		1744	-5.27006e-05	1.26077
1743	0.10586	1139.55		1743	0.03463	350.86		1743	-0.000114194	1.33302
1742	0.10647	1146.05		1742	0.03478	352.56		1742	-0.000146335	1.24923
1741	0.10706	1152.45		1741	0.03495	354.48		1741	-0.000192601	1.47671
1740	0.10765	1158.8		1740	0.03508	356.12		1740	-0.000239948	1.5246
1739	0.10824	1165.55		1739	0.0352	357.94		1739	-0.000284083	1.35412
1738	0.10886	1172.3		1738	0.03538	359.7		1738	-0.000344975	1.38732
1737	0.10947	1179.3		1737	0.03556	361.48		1737	-0.000370477	1.40635
1736	0.11008	1186.15		1736	0.03569	363.38		1736	-0.000437666	1.31295
1735	0.11066	1193.35		1735	0.03582	365.22		1735	-0.000522168	1.32786
1734	0.11127	1200.7		1734	0.03597	367.06		1734	-0.000616373	1.26703
1733	0.1119	1207.9		1733	0.03615	368.88		1733	-0.0007042	1.37888
1732	0.11247	1215.1		1732	0.0363	370.78		1732	-0.000818312	1.32326
1731	0.11306	1222.85		1731	0.03643	372.88		1731	-0.000986325	1.23541
1730	0.11363	1230.95		1730	0.03655	374.94		1730	-0.00123	1.34578
1729	0.11424	1239.4		1729	0.03673	377.24		1729	-0.00149	1.74125
1728	0.11476	1247.8		1728	0.03686	379.74		1728	-0.00181	1.86687
1727	0.11529	1256.65		1727	0.03699	382.1		1727	-0.00221	1.80069
1726	0.11588	1267.3		1726	0.03711	384.98		1726	-0.00263	1.89046
1725	0.1166	1278.25		1725	0.03728	387.52		1725	-0.0029	2.07543
1724	0.11733	1289.2		1724	0.03734	389.84		1724	-0.00305	2.27426
1723	0.11814	1299.4		1723	0.03751	392.02		1723	-0.00306	2.08377
1722	0.11885	1307.65		1722	0.03768	393.96		1722	-0.00312	2.22147
1721	0.11944	1315.45		1721	0.03783	396.34		1721	-0.00335	2.331
1720	0.11994	1323.8		1720	0.03794	399		1720	-0.0038	2.43641
1719	0.12042	1333.5		1719	0.0381	402.06		1719	-0.00441	2.65452
1718	0.12081	1345.1		1718	0.03822	405.88		1718	-0.0053	3.1244
1717	0.12105	1357.75		1717	0.03831	409.96		1717	-0.00662	3.36622
1716	0.12133	1372.9		1716	0.03834	414.96		1716	-0.00828	4.23922
1715	0.12143	1388.95		1715	0.03835	419.98		1715	-0.01014	4.45537
1714	0.12226	1410.6		1714	0.03848	424.98		1714	-0.01134	4.70807
1713	0.12374	1430.7		1713	0.0387	428.26		1713	-0.0111	4.86867
1712	0.12525	1440.4		1712	0.03889	429.1		1712	-0.00984	4.95378
1711	0.12651	1443.9		1711	0.03958	428.56		1711	-0.00785	4.65715
1710	0.12729	1440.15		1710	0.03952	427.68		1710	-0.00692	4.77761
1709	0.12803	1438.85		1709	0.03982	427.88		1709	-0.0061	4.25277
1708	0.1286	1441.25		1708	0.03991	428.76		1708	-0.00583	3.83693
1707	0.12923	1448.15		1707	0.04005	430.4		1707	-0.00587	3.69048
1706	0.12987	1456.9		1706	0.04018	433		1706	-0.00621	3.57309
1705	0.13054	1469.05		1705	0.04029	436		1705	-0.00676	3.91975
1704	0.1312	1482.9		1704	0.04041	439.62		1704	-0.00747	3.96346
1703	0.13184	1499.55		1703	0.04048	444.04		1703	-0.0085	4.17827
1702	0.13237	1516.7		1702	0.04053	448.6		1702	-0.00974	4.7022
1701	0.13285	1535.35		1701	0.04042	453.68		1701	-0.01139	5.02933
1700	0.13329	1556.95		1700	0.0404	459.32		1700	-0.01334	5.69267
1699	0.13361	1578.4		1699	0.04	464.72		1699	-0.0158	5.6741
1698	0.13419	1604.15		1698	0.03962	469.98		1698	-0.01826	3.27067
1697	0.13513	1636.4		1697	0.03921	475.04		1697	-0.02094	1.29759
1696	0.13596	1665		1696	0.03841	480.42		1696	-0.02361	-0.28197
1695	0.13714	1695.4		1695	0.03792	485.877		1695	-0.02566	-1.80786
1694	0.13838	1721.7		1694	0.03759	490.431		1694	-0.02712	-3.01582
1693	0.13951	1740.15		1693	0.03749	494.045		1693	-0.02792	-3.62529
1692	0.14046	1752		1692	0.03765	496.882		1692	-0.02814	-3.77115
1691	0.1412	1757.6		1691	0.03798	499.267		1691	-0.02788	-3.44186
1690	0.14197	1757.8		1690	0.03878	501.312		1690	-0.0269	-2.27849
1689	0.14266	1751.4		1689	0.03977	503.04		1689	-0.0253	-0.32113
1688	0.14353	1741.35		1688	0.04116	503.72		1688	-0.02286	1.8696
1687	0.14388	1724.15		1687	0.04186	503.66		1687	-0.02069	4.66656
1686	0.14422	1706.5		1686	0.0428	502.34		1686	-0.0182	6.62047
1685	0.14519	1690.45		1685	0.04411	501.24		1685	-0.01479	7.7236
1684	0.14612	1677.95		1684	0.04527	498.88		1684	-0.01182	8.88835
1683	0.14661	1666.5		1683	0.04518	496.78		1683	-0.01022	8.60813
1682	0.14763	1658.3		1682	0.04582	494.88		1682	-0.0079	8.11299
1681	0.1484	1649.25		1681	0.04589	493.56		1681	-0.00661	7.52644
1680	0.14934	1646.65		1680	0.04627	492.62		1680	-0.00522	6.81324
1679	0.15021	1645.15		1679	0.04665	492.14		1679	-0.00423	6.21064
1678	0.15096	1645.45		1678	0.04677	492.64		1678	-0.00359	5.7908
1677	0.15182	1647.85		1677	0.04698	493.36		1677	-0.00302	5.40385
1676	0.15278	1651.95		1676	0.0476	494.7		1676	-0.00217	5.07996
1675	0.15341	1655.25		1675	0.04753	495.84		1675	-0.00214	4.73957
1674	0.15416	1660.1		1674	0.04768	497.56		1674	-0.002	4.86475
1673	0.15532	1666.6		1673	0.04845	499.52		1673	-0.00118	4.99377
1672	0.15601	1672.2		1672	0.04856	501.28		1672	-0.00106	4.76986
1671	0.15658	1677.4		1671	0.0483	503.04		1671	-0.00139	4.36006
1670	0.15768	1684.6		1670	0.04893	505.04		1670	-0.000831748	4.37981
1669	0.15867	1692.3		1669	0.04947	507.14		1669	-0.000395358	4.13438
1668	0.15912	1698.65		1668	0.0491	508.86		1668	-0.000931878	3.71639
1667	0.15995	1705.95		1667	0.04926	511.04		1667	-0.00101	3.61127
1666	0.1611	1714.75		1666	0.05004	513.7		1666	-0.000387288	3.28241
1665	0.16176	1722.45		1665	0.05002	515.88		1665	-0.000650441	2.90293
1664	0.16235	1731.1		1664	0.04978	518.16		1664	-0.00118	2.65354
1663	0.16342	1740.65		1663	0.05037	520.64		1663	-0.000844045	2.4422
1662	0.1645	1750.8		1662	0.05096	523.42		1662	-0.000509396	2.36559
1661	0.16497	1759.2		1661	0.05068	525.92		1661	-0.00125	2.26888
1660	0.16584	1769.75		1660	0.0509	528.5		1660	-0.00141	1.77235
1659	0.16696	1781.85		1659	0.05153	532.04		1659	-0.0012	2.04815
1658	0.16778	1793.2		1658	0.0517	535.28		1658	-0.00155	1.92483
1657	0.16843	1805.15		1657	0.05157	538.44		1657	-0.00226	1.85134
1656	0.16933	1818.75		1656	0.05191	542.26		1656	-0.00258	2.00678
1655	0.17023	1833.7		1655	0.05222	546.36		1655	-0.0031	1.86335
1654	0.17086	1850.35		1654	0.05215	551.26		1654	-0.00419	1.87126
1653	0.17148	1868.8		1653	0.05215	556.28		1653	-0.0057	2.0008
1652	0.17226	1889.8		1652	0.0526	562.3		1652	-0.00702	2.38957
1651	0.17268	1913.2		1651	0.05261	568.94		1651	-0.00908	2.81274
1650	0.17317	1932.9		1650	0.05259	575.2		1650	-0.01114	2.91198
1649	0.17388	1948.7		1649	0.05299	579.96		1649	-0.01182	2.96489
1648	0.17494	1954		1648	0.05366	582.94		1648	-0.01093	3.42865
1647	0.17623	1950.9		1647	0.05437	583.5		1647	-0.00909	3.854
1646	0.1769	1941.85		1646	0.0542	583.48		1646	-0.00752	5.09115
1645	0.17865	1940.6		1645	0.05519	582.3		1645	-0.00517	3.98872
1644	0.17993	1939.3		1644	0.0557	581.84		1644	-0.00365	3.45108
1643	0.18079	1939.65		1643	0.05586	582.72		1643	-0.00278	3.37964
1642	0.18164	1941.35		1642	0.05581	583.16		1642	-0.00237	2.54956
1641	0.18279	1946.45		1641	0.05628	584.74		1641	-0.00161	2.27282
1640	0.18378	1952.5		1640	0.05663	586.78		1640	-0.0012	1.59271
1639	0.18458	1957.9		1639	0.05677	588.64		1639	-0.00111	1.26663
1638	0.18558	1965		1638	0.05715	591.3		1638	-0.000759141	1.22518
1637	0.18662	1973.15		1637	0.05763	593.88		1637	-0.000399237	1.22637
1636	0.18755	1981.15		1636	0.05788	596.6		1636	-0.000334577	-0.72852
1635	0.18834	1987.9		1635	0.05801	599.32		1635	-0.000424529	0.78477
1634	0.18933	1997.05		1634	0.05847	602.2		1634	-0.000145507	0.73814
1633	0.19031	2005.35		1633	0.05884	605.18		1633	2.55502e-05	0.86343
1632	0.19111	2013.7		1632	0.05894	607.98		1632	-0.000178318	0.72217
1631	0.19204	2022.8		1631	0.05921	611.28		1631	-0.00015622	0.50658
1630	0.19299	2031.05		1630	0.05966	614.44		1630	4.50698e-05	0.52536
1629	0.19399	2041.05		1629	0.06004	617.58		1629	0.000151123	0.53507
1628	0.19498	2049.6		1628	0.06032	620.94		1628	0.000230887	0.19759
1627	0.19586	2058.65		1627	0.06057	623.88		1627	0.000164019	0.47917
1626	0.19686	2067.75		1626	0.06104	627.28		1626	0.000319317	0.29163
1625	0.19786	2076.95		1625	0.06135	630.68		1625	0.000437434	0.30412
1624	0.19876	2086.35		1624	0.06157	633.72		1624	0.000297273	0.31888
1623	0.19961	2094.9		1623	0.06181	636.98		1623	0.000203693	-0.00287
1622	0.20062	2104.65		1622	0.06223	640.66		1622	0.000383359	0.22849
1621	0.20159	2114.15		1621	0.06259	644.08		1621	0.000452308	0.08889
1620	0.20256	2123.4		1620	0.06292	647.52		1620	0.000449717	-0.17533
1619	0.20354	2133.15		1619	0.06323	651		1619	0.000489598	0.11777
1618	0.20457	2142.7		1618	0.06367	654.66		1618	0.000511057	0.1332
1617	0.20556	2152.45		1617	0.06409	658.18		1617	0.000699069	-0.13731
1616	0.20639	2161.3		1616	0.06424	661.66		1616	0.000504733	0.14394
1615	0.20728	2170.8		1615	0.06451	665.5		1615	0.000461715	-0.14621
1614	0.20831	2180.95		1614	0.06499	668.86		1614	0.000504837	-0.02758
1613	0.2093	2190.25		1613	0.06539	673.02		1613	0.000644314	0.24364
1612	0.21038	2200.4		1612	0.06577	676.64		1612	0.000678561	0.06282
1611	0.21128	2210.2		1611	0.06605	680.3		1611	0.000539903	-0.17749
1610	0.21232	2219.85		1610	0.06644	684.32		1610	0.000627852	0.26731
1609	0.21338	2230.3		1609	0.06692	688.02		1609	0.000732802	-0.00903
1608	0.21426	2239.65		1608	0.06718	691.9		1608	0.000638506	0.11725
1607	0.21513	2248.65		1607	0.06739	695.84		1607	0.000518054	-0.01228
1606	0.21613	2259		1606	0.06784	699.74		1606	0.000556776	0.16209
1605	0.21726	2268.95		1605	0.06839	703.72		1605	0.000761845	-0.02463
1604	0.21827	2279.15		1604	0.06881	707.6		1604	0.000815604	-0.11328
1603	0.21913	2288.3		1603	0.06903	711.62		1603	0.000625493	0.05336
1602	0.22003	2297.75		1602	0.06929	715.56		1602	0.000532049	0.04898
1601	0.22105	2307.75		1601	0.06973	719.76		1601	0.000650613	0.05813
1600	0.22209	2317.95		1600	0.07023	723.74		1600	0.000742604	-0.01896
1599	0.22305	2328.15		1599	0.07062	727.86		1599	0.000747297	0.08791
1598	0.22402	2337.4		1598	0.07099	732.06		1598	0.000732906	0.37428
1597	0.22499	2347.8		1597	0.07136	736.12		1597	0.00070454	-0.06864
1596	0.22604	2357.25		1596	0.07182	740.3		1596	0.000779141	0.01345
1595	0.22696	2366.45		1595	0.07224	744.48		1595	0.000760055	0.20241
1594	0.22785	2377.1		1594	0.07255	748.74		1594	0.000739804	0.03086
1593	0.22883	2386.15		1593	0.07293	752.98		1593	0.000738507	0.13361
1592	0.22987	2396.75		1592	0.07343	757.3		1592	0.000763712	0.01631
1591	0.23091	2406		1591	0.07392	761.82		1591	0.000861433	0.33189
1590	0.2318	2416.4		1590	0.07427	765.94		1590	0.000828001	0.37788
1589	0.23267	2426.1		1589	0.07453	770.44		1589	0.000638014	0.28807
1588	0.23364	2435.6		1588	0.07495	774.94		1588	0.000676798	0.15556
1587	0.23469	2445.45		1587	0.07553	779.34		1587	0.000848231	0.12859
1586	0.23572	2455.4		1586	0.07602	783.88		1586	0.00089619	0.31562
1585	0.23661	2464.95		1585	0.07627	788.34		1585	0.000775744	0.02415
1584	0.23753	2474.75		1584	0.07666	792.94		1584	0.000668242	0.26908
1583	0.23847	2484		1583	0.07715	797.58		1583	0.000765994	0.05114
1582	0.23951	2495		1582	0.07768	802.22		1582	0.000806864	0.32385
1581	0.24048	2504		1581	0.07815	806.9		1581	0.000883506	-0.06412
1580	0.24138	2513.5		1580	0.07848	811.4		1580	0.000797346	0.1872
1579	0.24225	2522.45		1579	0.0789	816.2		1579	0.000671509	0.44078
1578	0.24321	2532.7		1578	0.07936	820.92		1578	0.00076283	0.22889
1577	0.24428	2542.15		1577	0.07992	825.66		1577	0.000863949	0.21992
1576	0.24524	2552.7		1576	0.08035	830.58		1576	0.000855908	0.17742
1575	0.24616	2562.05		1575	0.08077	835.44		1575	0.000786636	0.33362
1574	0.247	2571.6		1574	0.08111	840.18		1574	0.000715482	0.20915
1573	0.24799	2580.85		1573	0.08162	845.52		1573	0.000749216	0.23998
1572	0.24897	2590.2		1572	0.08224	850.3		1572	0.000857153	0.23679
1571	0.24991	2599.45		1571	0.0827	855.24		1571	0.000881301	0.10442
1570	0.25084	2609.4		1570	0.08309	860.24		1570	0.000830335	0.27549
1569	0.25176	2618.2		1569	0.08356	865.14		1569	0.00076047	-0.25148
1568	0.25262	2627.8		1568	0.08398	870.58		1568	0.000748101	0.35415
1567	0.2536	2637.9		1567	0.0846	875.62		1567	0.000840632	0.27238
1566	0.2546	2647.45		1566	0.08512	881.26		1566	0.000931028	0.5418
1565	0.25551	2656.9		1565	0.08558	886.22		1565	0.000842473	0.17688
1564	0.25627	2665.75		1564	0.08589	891.18		1564	0.000684628	0.35448
1563	0.25724	2674.85		1563	0.08649	896.62		1563	0.000759407	0.3589
1562	0.25814	2684.5		1562	0.087	901.82		1562	0.000833525	0.34468
1561	0.25913	2693.75		1561	0.08759	907.54		1561	0.000899381	0.30395
1560	0.25997	2702.7		1560	0.08802	912.68		1560	0.000765138	0.32747
1559	0.26081	2712.2		1559	0.08845	918.12		1559	0.000691939	0.32949
1558	0.26169	2721		1558	0.08901	923.52		1558	0.000695621	0.41622
1557	0.26265	2730.45		1557	0.08957	929		1557	0.000791719	0.43188
1556	0.26356	2738.7		1556	0.09013	934.56		1556	0.000815448	0.41136
1555	0.26437	2747.7		1555	0.09061	939.98		1555	0.000790578	0.46872
1554	0.26517	2756.05		1554	0.09105	945.48		1554	0.000748801	0.55389
1553	0.26614	2766.05		1553	0.09166	951.28		1553	0.000815215	0.44325
1552	0.26692	2773.35		1552	0.09213	956.84		1552	0.000822736	0.51811
1551	0.2678	2782.65		1551	0.09272	962.36		1551	0.000786325	0.42671
1550	0.26861	2791		1550	0.09322	968.32		1550	0.000796257	0.45418
1549	0.26947	2799.95		1549	0.09382	973.88		1549	0.000802144	0.58211
1548	0.27029	2808		1548	0.09432	979.82		1548	0.000810599	0.45362
1547	0.2711	2816.65		1547	0.09483	985.62		1547	0.000738611	0.44117
1546	0.27197	2825.3		1546	0.09539	991.36		1546	0.000784872	0.47858
1545	0.27285	2833.95		1545	0.09605	997.28		1545	0.000865401	0.7072
1544	0.27366	2841.6		1544	0.09667	1003.12		1544	0.000924776	0.58977
1543	0.2744	2850		1543	0.09709	1009.32		1543	0.000798202	0.42143
1542	0.27517	2857.85		1542	0.09768	1015.4		1542	0.000805282	0.68113
1541	0.27596	2865.85		1541	0.0982	1021.32		1541	0.000803207	0.45771
1540	0.27685	2874.35		1540	0.0989	1027.26		1540	0.00088265	0.70375
1539	0.27761	2882.2		1539	0.09942	1033.6		1539	0.000861225	0.71486
1538	0.27841	2890.45		1538	0.10008	1039.66		1538	0.000913207	0.67662
1537	0.27911	2897.65		1537	0.10059	1046.04		1537	0.000879952	0.62355
1536	0.27988	2905.65		1536	0.10121	1051.98		1536	0.000873001	0.61656
1535	0.28061	2913.75		1535	0.10174	1058.56		1535	0.000847816	0.72075
1534	0.2814	2920.85		1534	0.10239	1064.98		1534	0.000866517	0.81653
1533	0.28215	2928.35		1533	0.103	1071.26		1533	0.00087658	0.69512
1532	0.28292	2936.85		1532	0.10364	1077.76		1532	0.000925425	0.81179
1531	0.28357	2943.15		1531	0.10421	1084.34		1531	0.000929186	0.83208
1530	0.28432	2951.05		1530	0.10479	1090.68		1530	0.000912766	0.73138
1529	0.28504	2958.05		1529	0.10543	1097.34		1529	0.000925658	0.48902
1528	0.28567	2964.25		1528	0.10604	1103.82		1528	0.000896605	1.01024
1527	0.28647	2972.8		1527	0.10671	1110.58		1527	0.000932689	0.93498
1526	0.28706	2978.75		1526	0.10731	1117.24		1526	0.000909523	0.85053
1525	0.2878	2986.3		1525	0.10798	1123.9		1525	0.00101	0.58829
1524	0.2884	2992.75		1524	0.10857	1130.62		1524	0.000851577	0.80505
1523	0.28902	2999.6		1523	0.10912	1137.52		1523	0.000867295	0.7095
1522	0.28976	3006.45		1522	0.10986	1144.34		1522	0.000869136	1.07972
1521	0.29037	3012.45		1521	0.11045	1151.52		1521	0.000861562	1.05117
1520	0.29097	3019.5		1520	0.11112	1158.24		1520	0.000792004	0.84887
1519	0.29159	3025.95		1519	0.11176	1165.48		1519	0.000883791	1.23856
1518	0.29227	3032.35		1518	0.11246	1172.34		1518	0.00086924	0.75063
1517	0.29283	3038.5		1517	0.11311	1179.14		1517	0.000877125	1.0793
1516	0.29338	3044.2		1516	0.11379	1186.42		1516	0.000896138	0.87963
1515	0.29398	3050.65		1515	0.11441	1193.36		1515	0.00087409	1.35569
1514	0.29459	3056.9		1514	0.11514	1200.86		1514	0.000899796	1.20759
1513	0.29513	3061.8		1513	0.11578	1207.94		1513	0.000899485	1.01423
1512	0.29568	3068		1512	0.11651	1215.04		1512	0.000869499	1.34335
1511	0.29629	3073.35		1511	0.11722	1222.44		1511	0.000982655	1.18989
1510	0.29677	3079.15		1510	0.11786	1229.8		1510	0.000880808	1.16519
1509	0.29726	3084.4		1509	0.11853	1236.98		1509	0.00087077	1.26329
1508	0.29785	3089.65		1508	0.11931	1244.46		1508	0.000956815	1.30342
1507	0.29833	3094.9		1507	0.12002	1252.1		1507	0.000937462	1.4521
1506	0.29873	3099.8		1506	0.1206	1259.74		1506	0.000813788	1.10418
1505	0.29926	3104.9		1505	0.12138	1266.98		1505	0.000853003	1.45798
1504	0.2997	3109.8		1504	0.12205	1274.94		1504	0.000844652	1.41138
1503	0.30017	3114.65		1503	0.12281	1282.3		1503	0.000817653	1.54004
1502	0.30059	3118.95		1502	0.12351	1290.04		1502	0.000853496	1.37957
1501	0.30103	3123.6		1501	0.1243	1297.96		1501	0.000856764	1.51988
1500	0.30143	3128.4		1500	0.12496	1305.38		1500	0.000839438	1.76184
1499	0.3019	3132.35		1499	0.12568	1313.42		1499	0.000848568	1.8003
1498	0.30227	3136.25		1498	0.12644	1321.36		1498	0.000911936	1.6313
1497	0.30265	3140.25		1497	0.12716	1329.14		1497	0.000866932	1.63616
1496	0.303	3143.6		1496	0.12795	1337.02		1496	0.000877359	1.72256
1495	0.30346	3147.9		1495	0.12876	1345.08		1495	0.000979957	2.05385
1494	0.30382	3151.25		1494	0.1295	1353.18		1494	0.000953416	1.64595
1493	0.30409	3154.85		1493	0.1302	1361.52		1493	0.000914997	1.76793
1492	0.30441	3158.8		1492	0.13103	1369.16		1492	0.000924802	1.79705
1491	0.30478	3162		1491	0.13176	1377.72		1491	0.000931781	1.85081
1490	0.30503	3164.35		1490	0.1325	1385.72		1490	0.000919484	1.96541
1489	0.30535	3167.95		1489	0.13336	1394.02		1489	0.00103	2.0444
1488	0.30559	3170.4		1488	0.13405	1402.56		1488	0.000932118	2.0889
1487	0.30591	3173.45		1487	0.13492	1410.8		1487	0.000986339	2.01162
1486	0.30619	3176.85		1486	0.13573	1419.2		1486	0.00107	2.06651
1485	0.30645	3179		1485	0.13649	1427.4		1485	0.00101	2.2032
1484	0.30659	3181.25		1484	0.13722	1436.02		1484	0.00096107	2.22992
1483	0.30686	3183.25		1483	0.13811	1444.58		1483	0.00104	2.20179
1482	0.30712	3185.7		1482	0.13901	1453.18		1482	0.0011	2.03078
1481	0.3072	3187.25		1481	0.13967	1462.3		1481	0.000964131	2.25704
1480	0.30738	3189.7		1480	0.14049	1470.9		1480	0.000898888	2.39104
1479	0.30754	3192.05		1479	0.14131	1479.46		1479	0.00088859	2.39827
1478	0.30765	3194.2		1478	0.14204	1488.52		1478	0.00080051	2.50997
1477	0.3079	3195.9		1477	0.14312	1497.38		1477	0.000981384	2.67911
1476	0.30788	3196.35		1476	0.14368	1506.02		1476	0.000745456	2.52262
1475	0.30798	3199.05		1475	0.14456	1515.52		1475	0.000748231	2.48444
1474	0.30821	3199.7		1474	0.14552	1524.4		1474	0.00084224	2.50899
1473	0.3082	3200.65		1473	0.14623	1533.38		1473	0.000720616	2.64665
1472	0.30827	3201.6		1472	0.14704	1542.42		1472	0.000624793	2.65322
1471	0.30839	3202.8		1471	0.14805	1551.58		1471	0.000838842	2.81906
1470	0.30842	3203		1470	0.14886	1560.38		1470	0.000699899	2.59659
1469	0.30841	3204.2		1469	0.14975	1569.82		1469	0.000773773	2.84104
1468	0.30844	3203.75		1468	0.15053	1579.04		1468	0.000725542	2.78616
1467	0.30847	3203.6		1467	0.15159	1588.28		1467	0.00106	2.78126
1466	0.3086	3202.45		1466	0.15248	1597.52		1466	0.00105	2.58146
1465	0.30843	3203.95		1465	0.15317	1607.04		1465	0.00089453	3.00059
1464	0.3085	3202.15		1464	0.15416	1615.88		1464	0.00102	2.92501
1463	0.3085	3202.4		1463	0.15518	1625.34		1463	0.00121	2.90802
1462	0.30838	3200.55		1462	0.15589	1634.86		1462	0.00101	2.56546
1461	0.30835	3201.35		1461	0.15684	1644.32		1461	0.00109	3.0855
1460	0.30815	3200.1		1460	0.15753	1654.26		1460	0.00092309	3.05728
1459	0.30803	3198.7		1459	0.15856	1663.7		1459	0.00105	3.15844
1458	0.30799	3197.9		1458	0.15951	1673.14		1458	0.00112	3.24586
1457	0.30786	3196.6		1457	0.16035	1682.86		1457	0.00102	3.30023
1456	0.30775	3195.95		1456	0.16138	1692.64		1456	0.00113	3.47368
1455	0.30752	3193.2		1455	0.16217	1702.34		1455	0.000990075	3.30946
1454	0.30735	3192.2		1454	0.16311	1712.48		1454	0.00102	3.32334
1453	0.30718	3190.25		1453	0.16404	1722		1453	0.001	3.36632
1452	0.30722	3189.9		1452	0.16515	1732.54		1452	0.00119	3.4676
1451	0.30702	3187.1		1451	0.16617	1742.68		1451	0.00129	3.55266
1450	0.30671	3184.75		1450	0.16692	1752.4		1450	0.00106	3.08667
1449	0.30632	3182.8		1449	0.16779	1762.78		1449	0.00103	3.78613
1448	0.30619	3181.3		1448	0.16887	1772.74		1448	0.00113	3.5334
1447	0.30586	3178.2		1447	0.16982	1782.92		1447	0.00111	3.60572
1446	0.30558	3175.5		1446	0.17067	1793.12		1446	0.001	3.93923
1445	0.30527	3173.7		1445	0.1716	1803.48		1445	0.00098774	4.07883
1444	0.305	3171.1		1444	0.17265	1813.7		1444	0.000984601	4.11496
1443	0.3046	3168.9		1443	0.17334	1823.54		1443	0.000773644	3.9706
1442	0.30437	3165.7		1442	0.17453	1835.24		1442	0.000892066	4.39388
1441	0.30402	3163.1		1441	0.17556	1845.54		1441	0.000854248	4.30903
1440	0.30364	3160.15		1440	0.17647	1855.32		1440	0.000768457	3.91446
1439	0.30337	3157.4		1439	0.17759	1866.74		1439	0.000833395	4.43584
1438	0.3028	3153.1		1438	0.17826	1877.08		1438	0.000498176	4.48936
1437	0.30262	3149.55		1437	0.17947	1888.06		1437	0.000792549	4.86621
1436	0.30248	3148.1		1436	0.18092	1899.18		1436	0.0011	4.9778
1435	0.3016	3142.3		1435	0.18131	1909.5		1435	0.000427925	4.72947
1434	0.30136	3140.3		1434	0.18267	1920.68		1434	0.000704385	5.05853
1433	0.30086	3135.8		1433	0.1834	1931.74		1433	0.000507558	5.04131
1432	0.30043	3130.45		1432	0.18444	1941.82		1432	0.000617534	5.00321
1431	0.30017	3126.7		1431	0.18568	1952.98		1431	0.000786325	4.78998
1430	0.29944	3119.75		1430	0.18642	1963.52		1430	0.000677524	5.11434
1429	0.29902	3116.7		1429	0.18758	1974.96		1429	0.000779582	5.65996
1428	0.2987	3113.1		1428	0.18877	1986.32		1428	0.00079369	5.491
1427	0.29816	3107.5		1427	0.18967	1996.76		1427	0.000666428	5.30353
1426	0.29745	3104.2		1426	0.19055	2007.92		1426	0.000464954	5.91085
1425	0.29709	3100.3		1425	0.19176	2019.1		1425	0.000503126	5.77792
1424	0.29628	3095.45		1424	0.19253	2030.06		1424	6.70239e-05	5.69338
1423	0.2961	3093.6		1423	0.1939	2042.64		1423	0.000260802	5.96092
1422	0.29534	3090.2		1422	0.19475	2053.78		1422	-0.00010731	6.37358
1421	0.29491	3088		1421	0.19599	2066.02		1421	-0.000197362	6.64802
1420	0.29417	3084.2		1420	0.19695	2077.76		1420	-0.000563121	6.56318
1419	0.29307	3080.4		1419	0.19737	2088.88		1419	-0.00156	6.76895
1418	0.29294	3078.85		1418	0.19898	2101.26		1418	-0.00109	6.78964
1417	0.29221	3073.4		1417	0.19995	2112.62		1417	-0.00131	7.08763
1416	0.29167	3065.7		1416	0.20119	2124.02		1416	-0.00108	7.20576
1415	0.2909	3056.25		1415	0.20192	2134.86		1415	-0.00108	7.26397
1414	0.29158	3054.75		1414	0.20459	2147.52		1414	0.000802922	7.49416
1413	0.28999	3042.15		1413	0.20458	2157.5		1413	-0.000209315	7.46302
1412	0.28946	3034.95		1412	0.20562	2168.06		1412	-8.46906e-05	7.43252
1411	0.28882	3027.2		1411	0.20673	2179.8		1411	0.000134939	7.42952
1410	0.28802	3020.4		1410	0.20768	2190.54		1410	-1.03025e-05	7.62541
1409	0.28727	3015.6		1409	0.20869	2202.02		1409	-0.000214179	7.91286
1408	0.28692	3009.55		1408	0.21013	2213.82		1408	0.000215865	8.39805
1407	0.2861	3003.8		1407	0.21108	2225.58		1407	-2.9509e-05	7.69965
1406	0.28549	2999.35		1406	0.21238	2237.36		1406	0.000181188	8.54652
1405	0.28235	2985.4		1405	0.21095	2244.84		1405	-0.00187	10.8365
1404	0.2839	2986.35		1404	0.21477	2261.1		1404	8.02021e-05	8.93294
1403	0.28346	2983.5		1403	0.2158	2273.06		1403	-2.39697e-05	8.81416
1402	0.28279	2977.95		1402	0.21688	2284.64		1402	-0.000158756	9.12105
1401	0.28168	2973.35		1401	0.21748	2296.16		1401	-0.000867555	9.4701
1400	0.28133	2971.75		1400	0.21952	2308.86		1400	4.98075e-05	10.9976
1399	0.28047	2964.45		1399	0.22014	2320.32		1399	-0.000822343	9.76853
1398	0.2799	2961.6		1398	0.22149	2332		1398	-0.000738778	9.90594
1397	0.27919	2957.45		1397	0.22258	2343.68		1397	-0.00104	10.3561
1396	0.27831	2950.6		1396	0.22362	2355.4		1396	-0.00113	10.4283
1395	0.27677	2938.95		1395	0.22408	2371.24		1395	-0.00137	15.7558
1394	0.27682	2940.7		1394	0.22597	2379.2		1394	-0.00119	11.7167
1393	0.27603	2936.95		1393	0.2272	2391.4		1393	-0.00123	12.2121
1392	0.27624	2935.95		1392	0.22909	2404.58		1392	-0.00078555	11.1999
1391	0.27419	2926.5		1391	0.2292	2415.04		1391	-0.00195	12.531
1390	0.27274	2917.35		1390	0.22963	2427.52		1390	-0.00293	12.2571
1389	0.27295	2918.25		1389	0.23214	2440.08		1389	-0.00163	13.1798
1388	0.27154	2911.4		1388	0.2318	2451.54		1388	-0.00345	13.2642
1387	0.27151	2908		1387	0.23435	2464.6		1387	-0.002	13.2952
1386	0.26998	2898.15		1386	0.23453	2475.16		1386	-0.00307	12.8772
1385	0.27067	2898.35		1385	0.2379	2488.98		1385	-0.00086988	13.6398
1384	0.26808	2883.3		1384	0.23589	2500.42		1384	-0.00403	15.8193
1383	0.26777	2873.8		1383	0.23852	2514.08		1383	-0.00282	14.2294
1382	0.26743	2869.35		1382	0.24009	2527.34		1382	-0.00214	14.1703
1381	0.26663	2862.5		1381	0.24144	2540.9		1381	-0.00195	14.7699
1380	0.26601	2848.65		1380	0.24303	2555.12		1380	-0.0013	14.12
1379	0.26427	2829.9		1379	0.24278	2566.56		1379	-0.00256	13.3595
1378	0.26421	2818.8		1378	0.24496	2581.58		1378	-0.00122	14.1216
1377	0.26259	2803.5		1377	0.2455	2595.88		1377	-0.00152	13.1273
1376	0.26205	2785		1376	0.24689	2609.6		1376	-0.00106	13.5324
1375	0.26103	2767.75		1375	0.24752	2622.62		1375	-0.00108	13.1522
1374	0.26096	2757.3		1374	0.24987	2638.3		1374	0.000136233	13.3012
1373	0.25995	2741.9		1373	0.2508	2652.36		1373	0.000153531	12.2275
1372	0.26027	2731.8		1372	0.2535	2666.98		1372	0.0017	11.08
1371	0.25738	2711.5		1371	0.25229	2680.04		1371	-0.000565137	10.5771
1370	0.25672	2707		1370	0.25373	2693.16		1370	-0.000419512	12.0659
1369	0.25662	2698.85		1369	0.2555	2708.32		1369	0.000143328	12.1225
1368	0.25484	2683.45		1368	0.2554	2720.42		1368	-0.00127	11.7666
1367	0.25402	2676.25		1367	0.25727	2734.52		1367	-0.000416668	12.2755
1366	0.25416	2672.4		1366	0.25939	2749		1366	0.000390432	12.8948
1365	0.25309	2659.25		1365	0.26011	2761.48		1365	0.000160134	13.0286
1364	0.25291	2651.85		1364	0.26211	2774.92		1364	0.00108	12.4681
1363	0.25163	2638.9		1363	0.26283	2787.36		1363	0.000803648	11.731
1362	0.2514	2630.9		1362	0.26513	2801.78		1362	0.00226	13.26
1361	0.25041	2619.95		1361	0.26572	2814.08		1361	0.00145	12.8923
1360	0.2494	2610.5		1360	0.26676	2827.46		1360	0.00132	12.2497
1359	0.24872	2603.25		1359	0.26805	2840.6		1359	0.00156	13.3584
1358	0.24785	2592.95		1358	0.26923	2853.96		1358	0.00149	13.3185
1357	0.24809	2589		1357	0.27296	2869.88		1357	0.00426	14.08
1356	0.2455	2572.95		1356	0.27062	2879.02		1356	0.000517562	12.7689
1355	0.24514	2564.8		1355	0.27293	2894.3		1355	0.00175	15.4424
1354	0.24488	2559.25		1354	0.27465	2907.84		1354	0.00214	14.3032
1353	0.24461	2553.9		1353	0.27679	2919.12		1353	0.00288	11.72
1352	0.24302	2542.1		1352	0.27694	2935.08		1352	0.00197	14.2802
1351	0.24242	2533.65		1351	0.27819	2949.22		1351	0.00199	14.0238
1350	0.24138	2523.8		1350	0.27917	2962.5		1350	0.00167	14.5194
1349	0.24089	2517.75		1349	0.28065	2976.3		1349	0.002	14.3825
1348	0.24004	2508.85		1348	0.28188	2989.98		1348	0.00188	14.721
1347	0.23933	2502.3		1347	0.28337	3003.68		1347	0.00216	15.0806
1346	0.23854	2494.45		1346	0.2846	3017.38		1346	0.00209	15.1572
1345	0.23761	2486.35		1345	0.28576	3031.48		1345	0.00188	15.8866
1344	0.23699	2478.9		1344	0.28721	3045.3		1344	0.0021	15.62
1343	0.23615	2472.35		1343	0.28837	3059.34		1343	0.0019	15.9167
1342	0.23546	2464.3		1342	0.28967	3072.9		1342	0.00201	16.1233
1341	0.23483	2455.7		1341	0.29109	3086.28		1341	0.0023	16.4382
1340	0.23407	2447.2		1340	0.29232	3100.08		1340	0.00238	16.4889
1339	0.23337	2439.05		1339	0.29354	3113.4		1339	0.00241	16.6358
1338	0.23259	2430.85		1338	0.29488	3127.52		1338	0.00252	17.1589
1337	0.23186	2422.75		1337	0.29605	3140.9		1337	0.00248	17.0793
1336	0.23114	2414.85		1336	0.29743	3154.64		1336	0.00266	17.04
1335	0.23062	2407.7		1335	0.29876	3168.82		1335	0.0027	17.4
1334	0.22976	2400.8		1334	0.29995	3182.24		1334	0.00265	18.0891
1333	0.22913	2393.05		1333	0.30129	3195.78		1333	0.00278	18.06
1332	0.22841	2386.05		1332	0.30256	3209.9		1332	0.00277	18.14
1331	0.22762	2378.35		1331	0.30368	3223.72		1331	0.00262	18.5088
1330	0.22705	2371.1		1330	0.30507	3237.6		1330	0.00279	18.788
1329	0.22636	2363.65		1329	0.30643	3251.54		1329	0.00287	19.14
1328	0.22571	2357.65		1328	0.30764	3265.12		1328	0.00285	19.34
1327	0.22505	2350.1		1327	0.30901	3278.82		1327	0.00297	19.82
1326	0.2244	2343		1326	0.31031	3292.8		1326	0.00304	20.02
1325	0.22361	2335.75		1325	0.31143	3307		1325	0.00291	20.02
1324	0.22307	2329.45		1324	0.31286	3320.34		1324	0.00303	20.26
1323	0.22242	2322.85		1323	0.31412	3334.06		1323	0.00308	20.7
1322	0.22177	2315.7		1322	0.31541	3348.22		1322	0.00308	20.78
1321	0.2212	2308.75		1321	0.31678	3362.12		1321	0.00324	21.18
1320	0.22061	2302.45		1320	0.31807	3375.68		1320	0.00329	21.34
1319	0.21984	2295.85		1319	0.31924	3389.66		1319	0.00318	21.8
1318	0.21919	2289.1		1318	0.32044	3403.16		1318	0.00316	21.96
1317	0.2187	2283.4		1317	0.32182	3416.86		1317	0.00328	22.42
1316	0.21802	2276.7		1316	0.32306	3430.82		1316	0.00329	22.64
1315	0.21741	2270.6		1315	0.32424	3444.4		1315	0.00319	23.14
1314	0.21691	2264.4		1314	0.32572	3458.3		1314	0.00344	23.22
1313	0.21635	2258.6		1313	0.32704	3472.14		1313	0.00355	23.48
1312	0.21572	2252.25		1312	0.32828	3485.98		1312	0.00348	24.02
1311	0.21517	2246.35		1311	0.32953	3499.3		1311	0.00358	24.2
1310	0.21464	2240.65		1310	0.33081	3512.64		1310	0.00361	24.58
1309	0.21402	2234.4		1309	0.33204	3526.78		1309	0.00355	24.86
1308	0.21344	2228.35		1308	0.33326	3540.46		1308	0.00353	25.1
1307	0.21297	2222.95		1307	0.33461	3553.76		1307	0.00364	25.5
1306	0.2124	2217.2		1306	0.33598	3568.52		1306	0.00371	26.12
1305	0.21183	2211.75		1305	0.33723	3581.78		1305	0.00378	26.24
1304	0.2113	2206.25		1304	0.33852	3595.46		1304	0.00381	26.64
1303	0.21081	2200.4		1303	0.3398	3608.96		1303	0.00386	27.04
1302	0.21031	2194.85		1302	0.34108	3622.16		1302	0.00392	27.46
1301	0.2097	2189.9		1301	0.34226	3635.8		1301	0.00383	27.86
1300	0.20919	2184.75		1300	0.34347	3649.44		1300	0.00381	28.38
1299	0.20874	2179.05		1299	0.34478	3662.96		1299	0.00392	28.66
1298	0.20828	2173.75		1298	0.34609	3676.34		1298	0.00403	28.92
1297	0.20773	2168.75		1297	0.34728	3689.76		1297	0.00401	29.38
1296	0.20724	2163.75		1296	0.34855	3703.14		1296	0.00406	29.78
1295	0.20686	2158.95		1295	0.3499	3716.66		1295	0.00419	30.3
1294	0.20643	2154.2		1294	0.35116	3729.76		1294	0.00434	30.76
1293	0.20589	2148.65		1293	0.35237	3743.46		1293	0.00432	30.82
1292	0.20542	2144.15		1292	0.35354	3756.2		1292	0.00426	31.58
1291	0.20489	2138.95		1291	0.35478	3769.5		1291	0.00424	32.12
1290	0.20447	2133.95		1290	0.35602	3782.7		1290	0.00435	32.48
1289	0.20399	2129.95		1289	0.35721	3795.64		1289	0.00438	32.88
1288	0.20357	2124.45		1288	0.35845	3808.92		1288	0.00442	33.3
1287	0.2032	2120.45		1287	0.35975	3821.86		1287	0.00455	33.88
1286	0.20276	2116.05		1286	0.36105	3834.74		1286	0.00464	34.18
1285	0.20237	2111.85		1285	0.36227	3847.84		1285	0.00471	34.54
1284	0.20195	2107.45		1284	0.36345	3860.82		1284	0.00478	34.88
1283	0.20149	2102.5		1283	0.36465	3873.74		1283	0.00481	35.68
1282	0.20105	2098.1		1282	0.36583	3886.58		1282	0.00485	36.18
1281	0.20062	2094.05		1281	0.367	3898.78		1281	0.00485	36.68
1280	0.20019	2089.5		1280	0.36819	3912.12		1280	0.00488	37.28
1279	0.19979	2085.25		1279	0.36937	3924.52		1279	0.0049	37.62
1278	0.19934	2080.15		1278	0.37047	3937.02		1278	0.00491	38.24
1277	0.19893	2075.9		1277	0.37166	3949.64		1277	0.00494	38.92
1276	0.19856	2072.5		1276	0.37282	3962.34		1276	0.00503	39.34
1275	0.19818	2067.9		1275	0.37405	3974.5		1275	0.00513	40.06
1274	0.19779	2064		1274	0.37528	3986.94		1274	0.00523	40.4
1273	0.19739	2060.25		1273	0.37643	3999.5		1273	0.00526	41.04
1272	0.19706	2056.2		1272	0.37766	4011.82		1272	0.00541	41.56
1271	0.19671	2052.45		1271	0.3788	4023.96		1271	0.00551	42.12
1270	0.19631	2047.9		1270	0.37994	4035.98		1270	0.00554	42.54
1269	0.19591	2044.4		1269	0.38108	4048.08		1269	0.00559	43.12
1268	0.19554	2040.85		1268	0.3821	4059.5		1268	0.00559	43.94
1267	0.19521	2035.95		1267	0.38334	4072.08		1267	0.0057	44.7
1266	0.19477	2031.9		1266	0.38437	4083.9		1266	0.0057	45
1265	0.19442	2028.45		1265	0.38545	4095.6		1265	0.0057	45.42
1264	0.19403	2024.85		1264	0.38651	4107.78		1264	0.00573	46.38
1263	0.1936	2020.35		1263	0.3876	4119.16		1263	0.00578	47.06
1262	0.19329	2016.65		1262	0.38878	4130.74		1262	0.00587	47.5
1261	0.19291	2013.15		1261	0.38981	4142.48		1261	0.00589	48.24
1260	0.19256	2009.45		1260	0.39087	4154		1260	0.00592	49.12
1259	0.19221	2006.05		1259	0.39199	4165.34		1259	0.00603	49.78
1258	0.19186	2002.4		1258	0.39313	4176.36		1258	0.00617	50.32
1257	0.19153	1999.1		1257	0.39421	4187.88		1257	0.00626	51.12
1256	0.19119	1995.4		1256	0.39521	4198.96		1256	0.0063	51.88
1255	0.19083	1992		1255	0.39628	4209.76		1255	0.00636	52.66
1254	0.19045	1988.1		1254	0.39735	4221.36		1254	0.00645	53.36
1253	0.19013	1984.85		1253	0.3984	4232.16		1253	0.00652	53.96
1252	0.18979	1981.4		1252	0.39942	4242.74		1252	0.00659	54.9
1251	0.18942	1977.5		1251	0.40046	4253.48		1251	0.00671	55.52
1250	0.18914	1974.05		1250	0.40147	4263.86		1250	0.00683	56.3
1249	0.18876	1970.6		1249	0.40246	4274.5		1249	0.00688	57.12
1248	0.18838	1966.55		1248	0.40346	4285.26		1248	0.00696	57.9
1247	0.18801	1962.1		1247	0.40442	4295.32		1247	0.007	58.72
1246	0.18766	1958.55		1246	0.40538	4305.84		1246	0.00707	59.34
1245	0.18728	1954.95		1245	0.4063	4315.86		1245	0.00712	60.2
1244	0.18692	1951.4		1244	0.40725	4326.02		1244	0.00718	61.24
1243	0.18658	1946.95		1243	0.40824	4336.14		1243	0.0073	61.94
1242	0.18625	1943.2		1242	0.40919	4345.66		1242	0.00747	62.76
1241	0.18592	1939.6		1241	0.41012	4356.3		1241	0.00756	63.28
1240	0.1855	1935.25		1240	0.41103	4365.52		1240	0.00756	64.74
1239	0.18516	1931.3		1239	0.41193	4375.2		1239	0.00772	65.5
1238	0.1848	1927.1		1238	0.41288	4384.92		1238	0.00785	66.08
1237	0.18444	1922.9		1237	0.41374	4394.32		1237	0.00793	66.96
1236	0.184	1918.4		1236	0.41456	4403.52		1236	0.00797	68.1
1235	0.18362	1914.5		1235	0.41543	4413.02		1235	0.0081	68.76
1234	0.18331	1910.7		1234	0.41631	4422.18		1234	0.00821	69.62
1233	0.1829	1906.1		1233	0.41715	4431.72		1233	0.00826	70.76
1232	0.18249	1902.1		1232	0.41795	4440.46		1232	0.00833	71.46
1231	0.18211	1898		1231	0.41877	4449.14		1231	0.00845	72.5
1230	0.18174	1893.9		1230	0.41965	4457.96		1230	0.00854	73.58
1229	0.18144	1890.15		1229	0.42041	4466.64		1229	0.00865	74.54
1228	0.18104	1886.1		1228	0.42124	4475.54		1228	0.00874	75.54
1227	0.18066	1881.7		1227	0.42215	4483.98		1227	0.00892	76.52
1226	0.1803	1878.55		1226	0.423	4491.94		1226	0.00908	77.92
1225	0.17989	1874.15		1225	0.42366	4500.5		1225	0.00914	78.54
1224	0.17958	1869.55		1224	0.42449	4508.66		1224	0.00927	79.9
1223	0.17915	1865.8		1223	0.42529	4516.6		1223	0.00939	80.86
1222	0.17873	1861.7		1222	0.42602	4524.74		1222	0.00952	81.84
1221	0.17839	1857.5		1221	0.42679	4532.58		1221	0.00963	83.2
1220	0.17792	1852.6		1220	0.42748	4540.06		1220	0.00972	84.4
1219	0.17757	1848.55		1219	0.42827	4548.04		1219	0.00991	85.38
1218	0.17719	1844.4		1218	0.42906	4554.98		1218	0.01001	86.56
1217	0.17681	1840.2		1217	0.4297	4562.96		1217	0.01016	87.94
1216	0.17636	1836.35		1216	0.43044	4570.2		1216	0.01033	89.08
1215	0.17598	1831.2		1215	0.4312	4577.88		1215	0.01049	90.28
1214	0.17556	1827.35		1214	0.43182	4584.62		1214	0.01061	91.34
1213	0.17518	1822.75		1213	0.4325	4591.9		1213	0.01073	92.8
1212	0.17475	1818.45		1212	0.4332	4598.9		1212	0.01092	93.98
1211	0.17431	1813.85		1211	0.43386	4605.64		1211	0.01105	95.18
1210	0.17394	1809.9		1210	0.43451	4612.56		1210	0.01117	96.44
1209	0.17348	1805.1		1209	0.43514	4619.18		1209	0.01131	97.78
1208	0.17297	1799.95		1208	0.43576	4625.8		1208	0.01144	98.74
1207	0.1726	1795.85		1207	0.43634	4631.84		1207	0.01149	100.6
1206	0.17214	1791.45		1206	0.43696	4638.38		1206	0.01162	102.02
1205	0.17171	1786.85		1205	0.43755	4644.48		1205	0.01182	103.4
1204	0.17124	1781.7		1204	0.43811	4650.6		1204	0.01197	104.78
1203	0.17079	1777.25		1203	0.43862	4656.34		1203	0.01212	106.1
1202	0.17023	1772.2		1202	0.43909	4662.48		1202	0.0121	107.52
1201	0.16975	1767.2		1201	0.43961	4667.7		1201	0.01229	108.96
1200	0.16929	1762.4		1200	0.4402	4673.42		1200	0.01244	110.48
1199	0.16891	1757.4		1199	0.44067	4679.1		1199	0.01255	112.16
1198	0.16835	1752.9		1198	0.44115	4684.28		1198	0.01267	113.6
1197	0.16789	1747.65		1197	0.44158	4689.34		1197	0.01275	115.14
1196	0.16732	1742.25		1196	0.44201	4694.76		1196	0.01283	116.76
1195	0.16687	1737.6		1195	0.44254	4699.92		1195	0.01305	118.28
1194	0.1664	1732.85		1194	0.44304	4704.44		1194	0.01321	119.66
1193	0.16593	1727.15		1193	0.44351	4709.66		1193	0.01342	121.3
1192	0.16553	1723		1192	0.44406	4714.5		1192	0.01369	122.92
1191	0.16505	1718.05		1191	0.4445	4719.16		1191	0.01386	124.66
1190	0.1646	1713.85		1190	0.44503	4723.66		1190	0.01413	126.42
1189	0.16414	1707.8		1189	0.44558	4728.02		1189	0.01441	128.4
1188	0.16365	1702.95		1188	0.44592	4732.2		1188	0.01458	130
1187	0.16315	1698.05		1187	0.4463	4736.1		1187	0.01474	131.86
1186	0.16259	1691.4		1186	0.44664	4740.3		1186	0.01488	133.36
1185	0.1621	1685.9		1185	0.44696	4744		1185	0.01501	135.24
1184	0.16145	1681.3		1184	0.44718	4747.62		1184	0.01505	137.08
1183	0.16086	1674.1		1183	0.44743	4751.64		1183	0.0152	138.7
1182	0.16031	1668.9		1182	0.44779	4754.54		1182	0.01531	140.52
1181	0.15982	1663.15		1181	0.44814	4758		1181	0.01558	142.34
1180	0.15935	1658.5		1180	0.44849	4761.86		1180	0.01583	144.46
1179	0.15894	1653.6		1179	0.44889	4764.7		1179	0.01615	146.06
1178	0.15844	1648.25		1178	0.44923	4768.22		1178	0.0164	148.26
1177	0.15788	1642.35		1177	0.4495	4771.1		1177	0.01662	150.26
1176	0.15729	1637.15		1176	0.44978	4774		1176	0.01677	152.28
1175	0.15679	1631.05		1175	0.45001	4776.32		1175	0.01699	154.46
1174	0.15621	1626.05		1174	0.45021	4779.12		1174	0.01708	156.52
1173	0.15559	1619.55		1173	0.45035	4781.76		1173	0.01725	158.64
1172	0.15505	1614.65		1172	0.45052	4783.88		1172	0.0174	160.76
1171	0.15456	1609.2		1171	0.45084	4785.96		1171	0.01767	162.62
1170	0.15391	1603.05		1170	0.45083	4788.2		1170	0.01767	164.94
1169	0.15335	1597.75		1169	0.45103	4790.24		1169	0.01794	167.38
1168	0.15288	1592.5		1168	0.45126	4792.14		1168	0.01824	169.48
1167	0.15243	1587.9		1167	0.45154	4793.74		1167	0.01859	171.78
1166	0.15195	1582.5		1166	0.45185	4794.78		1166	0.01896	173.9
1165	0.15134	1577.2		1165	0.45189	4796.28		1165	0.01913	176.56
1164	0.15072	1572.15		1164	0.45186	4797.82		1164	0.01921	178.98
1163	0.14999	1566.1		1163	0.45174	4799.08		1163	0.01912	181.28
1162	0.14933	1560.75		1162	0.45183	4800.12		1162	0.01926	183.58
1161	0.14889	1556.75		1161	0.45195	4801.18		1161	0.01942	186.02
1160	0.14839	1552.8		1160	0.45213	4801.86		1160	0.0196	188.28
1159	0.14794	1549.85		1159	0.45232	4802.96		1159	0.01986	191.4
1158	0.14717	1545.75		1158	0.45203	4803.6		1158	0.0196	193.52
1157	0.14665	1543.2		1157	0.45212	4804.26		1157	0.0197	196.36
1156	0.14597	1537.55		1156	0.45201	4804.08		1156	0.0197	198.92
1155	0.1455	1533.15		1155	0.45212	4804.8		1155	0.02006	201.24
1154	0.14492	1524.35		1154	0.45198	4804.44		1154	0.0203	203.86
1153	0.14422	1516.5		1153	0.45177	4803.64		1153	0.02067	207.16
1152	0.14389	1510.7		1152	0.45214	4803.58		1152	0.0215	209.54
1151	0.14339	1503.35		1151	0.45217	4802.18		1151	0.02198	212.58
1150	0.14266	1495.45		1150	0.45192	4801.32		1150	0.02215	215.1
1149	0.14207	1488.9		1149	0.45182	4800.62		1149	0.02236	218.34
1148	0.14147	1484.1		1148	0.45171	4800		1148	0.02256	220.88
1147	0.14103	1478.2		1147	0.45167	4798.78		1147	0.02303	223.42
1146	0.14042	1471.05		1146	0.4515	4797.16		1146	0.0234	226.32
1145	0.13996	1464.55		1145	0.45144	4795.84		1145	0.02388	229.42
1144	0.13943	1457.9		1144	0.45132	4793.98		1144	0.02439	232.7
1143	0.13907	1451.2		1143	0.45146	4792.42		1143	0.02504	235.88
1142	0.13845	1444.55		1142	0.45114	4790.32		1142	0.02529	238.62
1141	0.13767	1435.5		1141	0.45058	4787.56		1141	0.02534	241.94
1140	0.13714	1431.6		1140	0.45051	4785.74		1140	0.0258	244.76
1139	0.13675	1425.65		1139	0.45048	4783.62		1139	0.02634	248.04
1138	0.1362	1420.05		1138	0.4503	4780.92		1138	0.02675	251.7
1137	0.13566	1414.1		1137	0.45008	4778.34		1137	0.02713	254.82
1136	0.13533	1408.4		1136	0.44997	4776.02		1136	0.02753	259.22
1135	0.13447	1402.05		1135	0.4492	4772.76		1135	0.02756	261.42
1134	0.13373	1394.55		1134	0.44897	4769.72		1134	0.02778	264.84
1133	0.13352	1390.15		1133	0.44882	4766.78		1133	0.02844	267.48
1132	0.13306	1385.8		1132	0.44877	4763.12		1132	0.02908	271.36
1131	0.13238	1379.8		1131	0.44824	4759.46		1131	0.02927	275.32
1130	0.13175	1373.15		1130	0.44774	4755.6		1130	0.02946	278.36
1129	0.13128	1368.9		1129	0.44768	4752.42		1129	0.03012	283.04
1128	0.13067	1362.65		1128	0.44686	4747.66		1128	0.03004	284.9
1127	0.13021	1357.7		1127	0.44667	4743.82		1127	0.03068	289.94
1126	0.12995	1352.95		1126	0.44649	4740		1126	0.03117	293
1125	0.12927	1348.05		1125	0.44602	4735.54		1125	0.03138	297.34
1124	0.12828	1339.3		1124	0.44493	4730.98		1124	0.03115	300.5
1123	0.12784	1336.8		1123	0.44465	4726.34		1123	0.03169	304.62
1122	0.12778	1332.85		1122	0.44493	4722.52		1122	0.03288	309.28
1121	0.1272	1327.2		1121	0.44429	4717		1121	0.03311	312.96
1120	0.12695	1321.75		1120	0.44391	4711.98		1120	0.03369	316.52
1119	0.12616	1314.9		1119	0.44308	4706.62		1119	0.03376	320.54
1118	0.12572	1308.95		1118	0.44264	4700.86		1118	0.03427	324.38
1117	0.12522	1304.8		1117	0.44217	4695.8		1117	0.03479	329.14
1116	0.12474	1300		1116	0.44167	4690.02		1116	0.03529	333.2
1115	0.12423	1294.4		1115	0.4411	4684.1		1115	0.03561	337.44
1114	0.12366	1288.5		1114	0.44038	4678.2		1114	0.03591	341.74
1113	0.12313	1284.95		1113	0.43984	4672.52		1113	0.03636	346.98
1112	0.12294	1280.8		1112	0.43961	4666.16		1112	0.03716	350.42
1111	0.12235	1274.5		1111	0.43883	4659.78		1111	0.03747	354.92
1110	0.12179	1269.4		1110	0.43811	4653.14		1110	0.03779	359.44
1109	0.12134	1264.45		1109	0.4374	4646.72		1109	0.0382	363.94
1108	0.12094	1260.2		1108	0.4369	4639.98		1108	0.03884	368.66
1107	0.12068	1255.8		1107	0.43649	4632.96		1107	0.03957	373.08
1106	0.11997	1249.95		1106	0.4355	4625.86		1106	0.0397	377.76
1105	0.11956	1245.4		1105	0.43485	4618.32		1105	0.04023	382.7
1104	0.11921	1240.85		1104	0.43424	4611.48		1104	0.04078	387.42
1103	0.11879	1236.55		1103	0.43373	4604.38		1103	0.04145	392.18
1102	0.11842	1231.75		1102	0.43297	4596.4		1102	0.04191	397.12
1101	0.11774	1226.55		1101	0.43192	4588.72		1101	0.04208	402.1
1100	0.11751	1223.3		1100	0.4314	4581.38		1100	0.04287	406.96
1099	0.11706	1218.55		1099	0.4307	4573.3		1099	0.04343	412.32
1098	0.11669	1213.85		1098	0.42999	4565.18		1098	0.04403	417.38
1097	0.11612	1208.5		1097	0.4289	4557.32		1097	0.04418	422.62
1096	0.11578	1205.1		1096	0.42831	4549.14		1096	0.04497	427.86
1095	0.11551	1201.4		1095	0.42772	4540.24		1095	0.04568	433.22
1094	0.11496	1197.35		1094	0.4268	4532.1		1094	0.04609	438.74
1093	0.11451	1192		1093	0.42595	4523.1		1093	0.04653	443.74
1092	0.11423	1188.7		1092	0.42513	4514.74		1092	0.04726	449.56
1091	0.11401	1185.7		1091	0.42455	4505.76		1091	0.04804	455.46
1090	0.11335	1180.4		1090	0.42328	4496.92		1090	0.04822	460.8
1089	0.11302	1176.1		1089	0.42248	4487.3		1089	0.04886	466.6
1088	0.11272	1172.6		1088	0.42178	4478.38		1088	0.04963	472.16
1087	0.11247	1168.85		1087	0.42104	4468.68		1087	0.05035	478
1086	0.11178	1163.75		1086	0.41973	4459.18		1086	0.05052	484.1
1085	0.1116	1160.65		1085	0.419	4449.86		1085	0.05137	489.7
1084	0.11125	1157.65		1084	0.41823	4440.02		1084	0.05213	496.04
1083	0.11083	1152.9		1083	0.41711	4429.76		1083	0.05253	501.92
1082	0.1103	1149.35		1082	0.41604	4420.02		1082	0.05303	507.96
1081	0.11022	1146.25		1081	0.41534	4410.1		1081	0.05392	514.28
1080	0.10986	1142.35		1080	0.41444	4400.4		1080	0.05459	520.66
1079	0.10928	1137.85		1079	0.41308	4389.2		1079	0.05483	527.06
1078	0.1091	1134.8		1078	0.4124	4379.42		1078	0.05582	533.44
1077	0.10879	1131.65		1077	0.41147	4369.36		1077	0.05652	539.9
1076	0.10843	1127.8		1076	0.41039	4358.36		1076	0.05711	546.32
1075	0.10795	1124		1075	0.40921	4347.7		1075	0.0576	552.98
1074	0.1079	1121.25		1074	0.40866	4337.16		1074	0.05876	559.76
1073	0.10737	1117.1		1073	0.4073	4326.44		1073	0.05918	566.52
1072	0.10704	1113.25		1072	0.4062	4315.12		1072	0.05972	573.08
1071	0.10688	1110.85		1071	0.40548	4304.42		1071	0.06081	580.22
1070	0.10646	1107.05		1070	0.40419	4292.92		1070	0.0613	587.1
1069	0.10607	1103.1		1069	0.40307	4281.76		1069	0.06193	593.98
1068	0.10579	1100.55		1068	0.40212	4270.88		1068	0.06277	601.16
1067	0.10555	1097.45		1067	0.40109	4259.22		1067	0.06351	608.4
1066	0.10513	1093.45		1066	0.39979	4247.58		1066	0.06407	615.68
1065	0.10498	1090.7		1065	0.39888	4235.92		1065	0.06502	622.88
1064	0.10468	1087.55		1064	0.39786	4224.34		1064	0.06582	630.1
1063	0.10412	1083.25		1063	0.39641	4212.12		1063	0.06622	637.64
1062	0.1041	1081.35		1062	0.39562	4200.54		1062	0.0674	645.28
1061	0.10379	1078.65		1061	0.39448	4188.82		1061	0.06813	652.6
1060	0.10327	1074		1060	0.393	4176.32		1060	0.06853	660.32
1059	0.10325	1072.5		1059	0.39221	4164.78		1059	0.06978	668.26
1058	0.10288	1069.4		1058	0.39095	4152.48		1058	0.07042	676.14
1057	0.10242	1065.55		1057	0.38958	4139.96		1057	0.07099	683.74
1056	0.10243	1063.65		1056	0.38885	4127.82		1056	0.07226	691.66
1055	0.10192	1059.85		1055	0.38736	4115.58		1055	0.07274	700.14
1054	0.10166	1056.75		1054	0.38614	4102.76		1054	0.07352	708.1
1053	0.10164	1055.3		1053	0.38535	4090.16		1053	0.07482	716.3
1052	0.10109	1050.9		1052	0.38378	4077.5		1052	0.07523	724.44
1051	0.10086	1048.05		1051	0.38265	4064.98		1051	0.0761	732.78
1050	0.10079	1046.95		1050	0.3817	4052.4		1050	0.07732	741.4
1049	0.10022	1041.7		1049	0.38007	4039.28		1049	0.07772	749.82
1048	0.10015	1040.15		1048	0.37917	4026.68		1048	0.07887	758.26
1047	0.09994	1036.75		1047	0.37791	4013.04		1047	0.07983	767.4
1046	0.09946	1034.4		1046	0.37642	4000.1		1046	0.08048	776
1045	0.09937	1032.05		1045	0.37549	3987.1		1045	0.08166	784.62
1044	0.09905	1028.55		1044	0.37402	3973.4		1044	0.08236	793.54
1043	0.09881	1026.2		1043	0.37292	3960.68		1043	0.0834	802.58
1042	0.09856	1023.7		1042	0.37163	3947.36		1042	0.08438	811.88
1041	0.09814	1019.6		1041	0.37005	3933.58		1041	0.08494	820.88
1040	0.09818	1018.3		1040	0.36918	3920.38		1040	0.08636	830.46
1039	0.09774	1014.7		1039	0.36769	3906.4		1039	0.08705	839.5
1038	0.09744	1012.3		1038	0.36637	3893.46		1038	0.08797	848.88
1037	0.09734	1010.2		1037	0.36527	3879.46		1037	0.08913	858.48
1036	0.09697	1006.8		1036	0.36388	3865.96		1036	0.08994	867.9
1035	0.09681	1005.45		1035	0.36281	3852.58		1035	0.09118	877.64
1034	0.09634	1001.95		1034	0.36109	3838.04		1034	0.09181	887.62
1033	0.09626	999.3		1033	0.36001	3824.94		1033	0.09304	897.66
1032	0.09609	996.75		1032	0.35884	3810.92		1032	0.09411	907.36
1031	0.09571	993.7		1031	0.35735	3796.78		1031	0.09501	917.34
1030	0.09557	991.7		1030	0.3562	3783.44		1030	0.09622	927.44
1029	0.09512	988		1029	0.35454	3769.1		1029	0.09688	937.46
1028	0.09512	986.15		1028	0.35353	3755		1028	0.09831	947.76
1027	0.09481	983.65		1027	0.35208	3740.92		1027	0.0992	958.02
1026	0.09457	981.7		1026	0.35084	3726.7		1026	0.10039	968.68
1025	0.0943	979		1025	0.34945	3712.76		1025	0.10138	978.94
1024	0.09389	976		1024	0.34789	3698.22		1024	0.1022	989.9
1023	0.09389	974.3		1023	0.34682	3684.14		1023	0.10357	1000.1
1022	0.09348	971.05		1022	0.34529	3670.02		1022	0.10444	1010.72
1021	0.09348	969.45		1021	0.34424	3655.82		1021	0.10597	1021.94
1020	0.09298	966		1020	0.34257	3641.16		1020	0.1067	1032.62
1019	0.09282	963.6		1019	0.34138	3627.06		1019	0.10803	1043.68
1018	0.09247	960.6		1018	0.33978	3612.44		1018	0.10896	1054.88
1017	0.09237	958.3		1017	0.3386	3598.06		1017	0.11025	1065.88
1016	0.09215	955.35		1016	0.33723	3583.42		1016	0.11133	1077.02
1015	0.09193	953.3		1015	0.33586	3569.18		1015	0.11258	1088.46
1014	0.09173	951.5		1014	0.33454	3554.68		1014	0.11379	1099.86
1013	0.09136	948.35		1013	0.33303	3540.06		1013	0.1148	1111.32
1012	0.0912	946.5		1012	0.3318	3525.48		1012	0.11616	1122.78
1011	0.09083	942.8		1011	0.33012	3511.2		1011	0.11699	1134.44
1010	0.09075	941.2		1010	0.32906	3496.66		1010	0.11853	1146.18
1009	0.0904	937.65		1009	0.32738	3481.82		1009	0.11938	1157.7
1008	0.09034	936.55		1008	0.32631	3467.14		1008	0.12101	1170
1007	0.08993	933.6		1007	0.32462	3451.98		1007	0.12186	1181.66
1006	0.08993	932.35		1006	0.3237	3438.46		1006	0.12353	1193.72
1005	0.08954	929		1005	0.32194	3423.02		1005	0.12443	1205.96
1004	0.08951	928.3		1004	0.32094	3408.52		1004	0.12606	1218.4
1003	0.08901	924.45		1003	0.31915	3393.98		1003	0.12691	1230.44
1002	0.08907	922.85		1002	0.31807	3378.94		1002	0.12861	1243.18
1001	0.08856	919.5		1001	0.31634	3364.06		1001	0.12946	1255.42
1000	0.08853	918.3		1000	0.31526	3349.08		1000	0.13105	1268.08
999	0.08813	914.7		999	0.31357	3334.4		999	0.13205	1280.66
998	0.08808	912.85		998	0.31246	3319.98		998	0.13361	1293.1
997	0.08767	910.1		997	0.31075	3305.04		997	0.13462	1306.02
996	0.08758	908.55		996	0.30961	3290.58		996	0.13614	1318.78
995	0.08728	906.2		995	0.30802	3275.28		995	0.13736	1332.22
994	0.08717	904.25		994	0.30679	3261.22		994	0.13883	1344.96
993	0.08685	901.4		993	0.30531	3245.98		993	0.14003	1357.88
992	0.08669	899.25		992	0.30387	3231.1		992	0.14138	1371.32
991	0.0865	897.45		991	0.3026	3216.54		991	0.14282	1384.54
990	0.08623	895.1		990	0.30109	3201.9		990	0.14403	1397.42
989	0.08612	892.7		989	0.2999	3186.88		989	0.14566	1411.32
988	0.08577	889.95		988	0.29822	3172.36		988	0.14673	1424.48
987	0.08573	889		987	0.29712	3157.68		987	0.14841	1438.24
986	0.08537	886.15		986	0.29549	3142.88		986	0.14954	1451.56
985	0.08529	884.5		985	0.29436	3128.32		985	0.15115	1465.16
984	0.08497	882.05		984	0.29275	3113.48		984	0.15233	1479.08
983	0.08488	880.15		983	0.29146	3098.92		983	0.15392	1492.72
982	0.08468	878.55		982	0.29012	3084.04		982	0.15534	1506.84
981	0.08442	875.5		981	0.28855	3069.22		981	0.15656	1520.5
980	0.08436	874.55		980	0.28743	3054.92		980	0.15822	1534.66
979	0.084	871.65		979	0.28572	3040.12		979	0.15939	1548.88
978	0.08395	870.7		978	0.28462	3025.74		978	0.1611	1562.56
977	0.08361	867.85		977	0.28308	3011.42		977	0.16228	1576.74
976	0.08347	866.25		976	0.2817	2996.28		976	0.16382	1591.48
975	0.08336	864.75		975	0.28047	2982.48		975	0.16538	1605.22
974	0.08307	862.6		974	0.27895	2967.76		974	0.16663	1619.52
973	0.08306	861.35		973	0.27786	2953.4		973	0.1684	1633.98
972	0.08277	858.95		972	0.27627	2939.06		972	0.1696	1648.48
971	0.08266	857.45		971	0.27503	2924.86		971	0.17119	1662.62
970	0.0825	856.25		970	0.27372	2910.38		970	0.17276	1677.3
969	0.08217	853.25		969	0.27214	2895.98		969	0.17399	1692
968	0.08224	853		968	0.27112	2881.88		968	0.17578	1706.48
967	0.08187	850.45		967	0.2695	2867.86		967	0.17701	1721.04
966	0.08179	849.1		966	0.26827	2853.42		966	0.17858	1735.66
965	0.08171	848		965	0.26709	2839.28		965	0.18024	1750.66
964	0.08142	845.65		964	0.2655	2825.42		964	0.18147	1765.24
963	0.08138	845.05		963	0.26434	2810.64		963	0.18326	1780.7
962	0.08115	843.25		962	0.26299	2797.04		962	0.18472	1795.32
961	0.08092	840.75		961	0.26152	2783.02		961	0.18607	1810.18
960	0.08106	841.05		960	0.26055	2768.9		960	0.188	1825.56
959	0.08076	839.1		959	0.259	2755.02		959	0.18928	1840.34
958	0.08057	837.6		958	0.25763	2741.14		958	0.19076	1855.44
957	0.08055	836.8		957	0.25655	2727.18		957	0.19256	1870.78
956	0.08032	835		956	0.25508	2713.44		956	0.19388	1886
955	0.08015	833.7		955	0.25365	2699.38		955	0.19531	1901.42
954	0.0802	833.4		954	0.25269	2685.88		954	0.19718	1916.28
953	0.07992	831.85		953	0.25118	2672.02		953	0.19848	1931.62
952	0.07987	831.05		952	0.24997	2658.6		952	0.20008	1946.9
951	0.07982	830.3		951	0.24884	2645.38		951	0.20177	1961.8
950	0.07959	828.5		950	0.24735	2631.24		950	0.20322	1977.72
949	0.07948	827.35		949	0.2461	2617.88		949	0.2047	1992.82
948	0.07947	827.55		948	0.24501	2605.04		948	0.2064	2007.82
947	0.07929	826.25		947	0.24363	2591.46		947	0.20787	2023.46
946	0.07911	824.7		946	0.24229	2578.18		946	0.2093	2038.5
945	0.07919	824.6		945	0.24132	2565.26		945	0.21107	2053.78
944	0.07906	824.05		944	0.24001	2552.06		944	0.21265	2069.56
943	0.07888	822.55		943	0.23864	2538.88		943	0.21403	2085.1
942	0.07884	821.8		942	0.23753	2526.02		942	0.21571	2100.32
941	0.07882	821.45		941	0.23641	2513.18		941	0.2174	2115.8
940	0.07863	820.1		940	0.23501	2500.44		940	0.21879	2131.04
939	0.0786	819.1		939	0.23385	2487.84		939	0.22039	2146.32
938	0.07861	818.7		938	0.23282	2475.36		938	0.22212	2161.5
937	0.0785	817.55		937	0.23157	2462.5		937	0.22367	2177
936	0.07836	816.5		936	0.23018	2450.08		936	0.22497	2192.34
935	0.07828	815.85		935	0.2291	2437.9		935	0.22661	2207.26
934	0.07831	815.6		934	0.22805	2425.52		934	0.22835	2222.96
933	0.07819	814.85		933	0.22682	2413.2		933	0.22978	2238.16
932	0.07814	814.35		932	0.22564	2401.18		932	0.23123	2253.04
931	0.0782	814.75		931	0.22462	2388.94		931	0.23295	2268.52
930	0.07814	814.25		930	0.22354	2376.96		930	0.2345	2283.66
929	0.07806	813.7		929	0.22232	2365.14		929	0.23593	2298.74
928	0.07801	813.5		928	0.22113	2353.28		928	0.2374	2313.74
927	0.07803	813.55		927	0.22012	2341.64		927	0.23903	2328.44
926	0.07804	813.6		926	0.2191	2330		926	0.24061	2343.64
925	0.07796	813.2		925	0.21793	2318.3		925	0.24206	2358.86
924	0.0779	812.85		924	0.21675	2306.78		924	0.2435	2373.84
923	0.07794	813.4		923	0.21576	2295.56		923	0.2451	2388.6
922	0.07798	814.05		922	0.21481	2284.4		922	0.24665	2403.32
921	0.07794	813.5		921	0.21368	2272.92		921	0.24811	2418.04
920	0.07789	813.35		920	0.21254	2262.08		920	0.24951	2432.76
919	0.07794	813.8		919	0.21157	2251.14		919	0.25107	2447.22
918	0.07795	814.25		918	0.21054	2239.66		918	0.25263	2462.52
917	0.07799	815.35		917	0.20956	2228.88		917	0.25415	2477.12
916	0.07798	814.7		916	0.20849	2218.16		916	0.25552	2491.5
915	0.07799	815.25		915	0.20748	2207.5		915	0.25701	2506.02
914	0.07802	815.4		914	0.20649	2196.88		914	0.25843	2520.04
913	0.07804	816.2		913	0.20551	2186.2		913	0.25988	2534.76
912	0.07813	817.05		912	0.20456	2175.96		912	0.26141	2549
911	0.07813	816.8		911	0.20355	2165.7		911	0.26283	2563.1
910	0.07816	818.2		910	0.20258	2155.4		910	0.26422	2577.4
909	0.0782	818.3		909	0.20165	2145.44		909	0.26558	2591.06
908	0.07827	819.15		908	0.20066	2135.28		908	0.26704	2605.24
907	0.07834	820.2		907	0.1998	2126.06		907	0.26847	2618.74
906	0.07837	821.05		906	0.19891	2115.6		906	0.2698	2632.52
905	0.07847	821.7		905	0.19793	2105.36		905	0.27124	2646.56
904	0.07853	822.9		904	0.19704	2096.22		904	0.2726	2659.6
903	0.07858	823.55		903	0.19618	2086.92		903	0.27394	2673
902	0.07864	824.4		902	0.19527	2077.16		902	0.27527	2686.34
901	0.07873	825.8		901	0.19439	2068.12		901	0.2766	2699.38
900	0.07883	826.9		900	0.19354	2058.98		900	0.27792	2712.48
899	0.0789	828.1		899	0.19272	2049.76		899	0.27926	2725.46
898	0.07899	828.8		898	0.19187	2040.86		898	0.28052	2738.28
897	0.07912	830.55		897	0.19103	2032.04		897	0.28182	2750.96
896	0.07922	831.7		896	0.19023	2023.42		896	0.2831	2763.46
895	0.07928	833		895	0.18938	2014.8		895	0.28431	2776.02
894	0.07942	834.65		894	0.18862	2006.32		894	0.28554	2788.18
893	0.07955	836.1		893	0.18785	1998.06		893	0.28678	2799.9
892	0.07969	837.95		892	0.18705	1989.74		892	0.28804	2812.4
891	0.07979	839.45		891	0.18629	1981.64		891	0.2892	2823.92
890	0.07992	841.05		890	0.18554	1973.74		890	0.29035	2835.56
889	0.08009	843.1		889	0.18483	1965.72		889	0.29155	2847.24
888	0.08023	845.15		888	0.18409	1958.24		888	0.29269	2858.48
887	0.0803	846.6		887	0.18332	1950.62		887	0.29373	2869.74
886	0.08051	848.9		886	0.18266	1942.86		886	0.29488	2880.72
885	0.08064	850.65		885	0.18193	1935.7		885	0.2959	2891.5
884	0.0808	852.85		884	0.18126	1928.44		884	0.29703	2902.08
883	0.08096	854.5		883	0.18062	1921.18		883	0.29811	2912.68
882	0.08112	856.55		882	0.17991	1914.12		882	0.2991	2922.92
881	0.0813	858.7		881	0.17929	1907.2		881	0.30017	2933.2
880	0.08148	861		880	0.17865	1900.52		880	0.30121	2943.3
879	0.08166	862.85		879	0.178	1893.6		879	0.30221	2953.06
878	0.08188	865.35		878	0.17742	1887.12		878	0.3032	2962.84
877	0.08208	867.45		877	0.17683	1880.86		877	0.30414	2972.14
876	0.0823	870.25		876	0.17622	1874.38		876	0.30511	2981.42
875	0.08249	872.8		875	0.17567	1868.26		875	0.30608	2990.7
874	0.08274	875.25		874	0.17511	1862.18		874	0.30698	2999.52
873	0.08292	877.8		873	0.1745	1856		873	0.30785	3008.52
872	0.08313	880.5		872	0.17397	1850.3		872	0.30871	3017.02
871	0.08337	882.9		871	0.17344	1844.7		871	0.30958	3025.34
870	0.08364	886.1		870	0.17291	1839.06		870	0.31037	3033.42
869	0.08386	888.95		869	0.17243	1833.72		869	0.31117	3041.16
868	0.08411	891.75		868	0.17194	1828.38		868	0.31197	3049.04
867	0.08436	894.8		867	0.17145	1823.26		867	0.31274	3056.5
866	0.08464	898.15		866	0.171	1818.12		866	0.31348	3063.84
865	0.08492	901.65		865	0.17054	1813.26		865	0.3142	3070.8
864	0.08518	904.55		864	0.1701	1808.7		864	0.31491	3077.6
863	0.08544	907.5		863	0.16965	1804.04		863	0.31555	3084.4
862	0.08574	911.35		862	0.16926	1799.5		862	0.31618	3090.66
861	0.08602	914.7		861	0.16882	1795.26		861	0.31678	3096.54
860	0.08633	918.2		860	0.16842	1791.02		860	0.3174	3102.82
859	0.08662	922.05		859	0.16808	1787.18		859	0.31795	3108.5
858	0.08699	925.9		858	0.16771	1783.14		858	0.31853	3114.16
857	0.0873	929.4		857	0.16737	1779.32		857	0.31908	3119.18
856	0.08759	933.65		856	0.167	1775.82		856	0.31955	3124.24
855	0.08794	937.15		855	0.16672	1772.46		855	0.32005	3128.82
854	0.08828	941.45		854	0.1664	1769.04		854	0.32051	3133.44
853	0.08865	945.95		853	0.1661	1765.9		853	0.32094	3137.84
852	0.08902	949.9		852	0.16583	1762.98		852	0.32134	3141.8
851	0.08939	954.4		851	0.16558	1760.18		851	0.32172	3145.6
850	0.08979	958.6		850	0.16534	1757.28		850	0.32205	3149.12
849	0.09018	963.35		849	0.16509	1754.8		849	0.32238	3152.42
848	0.09054	968.05		848	0.16488	1752.52		848	0.32269	3155.22
847	0.09095	972.65		847	0.16466	1750.32		847	0.32295	3158.32
846	0.09133	977.1		846	0.16446	1748.1		846	0.32319	3160.52
845	0.09177	982.15		845	0.1643	1746.24		845	0.32344	3162.92
844	0.09221	987.3		844	0.16414	1744.64		844	0.32363	3164.86
843	0.09266	992.3		843	0.16403	1743.04		843	0.32381	3166.6
842	0.0931	997.6		842	0.16385	1741.6		842	0.32394	3168.32
841	0.09357	1003.1		841	0.16375	1740.3		841	0.32407	3169.34
840	0.09403	1008.4		840	0.16368	1739.28		840	0.32414	3170.66
839	0.0945	1014.1		839	0.16356	1738.34		839	0.32421	3171.12
838	0.09499	1019.9		838	0.1635	1737.5		838	0.32425	3171.44
837	0.09548	1025.9		837	0.16345	1736.9		837	0.32428	3171.72
836	0.09602	1031.7		836	0.16343	1736.54		836	0.32428	3171.6
835	0.09656	1037.9		835	0.1634	1736.34		835	0.32424	3171.3
834	0.09711	1044.3		834	0.16344	1736.2		834	0.32418	3170.9
833	0.09763	1050.4		833	0.16343	1736.44		833	0.32409	3170.16
832	0.0982	1057.15		832	0.16348	1736.76		832	0.32398	3168.84
831	0.09882	1064.15		831	0.16352	1737.1		831	0.32383	3167.7
830	0.09943	1070.95		830	0.16361	1737.78		830	0.32369	3165.88
829	0.09999	1077.85		829	0.16367	1738.58		829	0.32346	3164.22
828	0.10067	1085.3		828	0.16379	1739.74		828	0.32326	3161.68
827	0.10128	1092.4		827	0.16389	1740.86		827	0.32295	3159.54
826	0.10195	1100.25		826	0.16405	1742.08		826	0.32272	3156.68
825	0.10262	1107.8		825	0.16417	1743.76		825	0.32239	3153.9
824	0.10329	1115.6		824	0.16434	1745.54		824	0.32206	3150.46
823	0.10403	1124.1		823	0.16455	1747.46		823	0.3217	3147.14
822	0.10479	1132.6		822	0.16475	1749.62		822	0.32136	3143.38
821	0.10552	1141.1		821	0.165	1751.88		821	0.32093	3139.38
820	0.10627	1149.6		820	0.16521	1754.6		820	0.3205	3135.06
819	0.10707	1158.75		819	0.16547	1757.08		819	0.32003	3130.54
818	0.10787	1168.2		818	0.16575	1760		818	0.31951	3125.9
817	0.10869	1177.3		817	0.16605	1763.24		817	0.31902	3120.72
816	0.10955	1187.35		816	0.16635	1766.54		816	0.31849	3115.64
815	0.11049	1197.45		815	0.16674	1769.96		815	0.31791	3109.98
814	0.11136	1207.8		814	0.16707	1773.8		814	0.31731	3104.38
813	0.11227	1218.45		813	0.16746	1777.58		813	0.31671	3098.2
812	0.11323	1229.3		812	0.16784	1781.62		812	0.31605	3091.78
811	0.11421	1240.55		811	0.16823	1785.9		811	0.31537	3085.54
810	0.11522	1251.45		810	0.16867	1790.08		810	0.3147	3078.86
809	0.11627	1263.7		809	0.1691	1795.14		809	0.31397	3071.9
808	0.11729	1275.5		808	0.16955	1799.94		808	0.3132	3064.76
807	0.11845	1288.3		807	0.17006	1804.96		807	0.31244	3057.02
806	0.1196	1301		806	0.17053	1810.3		806	0.31165	3049.48
805	0.12076	1314.15		805	0.1711	1815.78		805	0.31089	3041.42
804	0.12195	1327.55		804	0.17163	1821.38		804	0.31005	3033.32
803	0.12321	1341.9		803	0.1722	1827.22		803	0.30921	3025.22
802	0.12452	1356.6		802	0.17278	1833.52		802	0.30827	3016.08
801	0.12578	1371		801	0.17334	1839.74		801	0.30737	3007.42
800	0.12716	1386.3		800	0.17399	1846.22		800	0.30649	2998.44
799	0.13069	1397.3		799	0.17637	1847.3		799	0.30777	2992.08
798	0.1322	1414.1		798	0.17722	1854.46		798	0.30688	2983.6
797	0.13365	1431.25		797	0.17781	1861.44		797	0.30595	2973.32
796	0.13492	1448.9		796	0.17837	1869.64		796	0.30459	2963.64
795	0.13671	1464.75		795	0.17917	1876.94		795	0.30381	2953.42
794	0.13842	1484		794	0.17984	1883.9		794	0.30278	2943.4
793	0.14003	1502.7		793	0.1806	1892.02		793	0.30168	2933.26
792	0.1418	1521.8		792	0.1814	1900.14		792	0.30058	2921.92
791	0.14367	1543.6		791	0.18222	1908.76		791	0.29952	2910.98
790	0.14549	1563.35		790	0.18305	1916.84		790	0.29834	2900.34
789	0.14747	1585.6		789	0.18377	1925.86		789	0.29727	2889.52
788	0.14947	1608.9		788	0.18471	1935.24		788	0.29599	2877.98
787	0.15142	1631.5		787	0.1855	1944.18		787	0.29491	2865.7
786	0.15355	1653.4		786	0.18646	1953.16		786	0.29367	2854.6
785	0.15579	1679.4		785	0.1873	1962.9		785	0.2923	2842.38
784	0.1581	1704.7		784	0.18829	1972.32		784	0.29124	2830.32
783	0.16059	1731.3		783	0.18916	1982.96		783	0.28999	2817.58
782	0.16301	1759.4		782	0.19025	1992.86		782	0.28867	2805.76
781	0.1657	1787.55		781	0.19125	2004.5		781	0.28753	2792.74
780	0.16825	1816.5		780	0.19229	2013.9		780	0.28619	2780.26
779	0.17101	1846.35		779	0.19325	2024.82		779	0.28496	2767.82
778	0.17379	1877.3		778	0.19428	2035.96		778	0.28356	2754.52
777	0.17675	1910.1		777	0.19548	2046.96		777	0.28226	2741.1
776	0.17978	1944.9		776	0.19641	2058.74		776	0.28079	2728.32
775	0.18275	1977.95		775	0.19753	2069.36		775	0.27949	2714.6
774	0.18605	2014.9		774	0.19855	2082.3		774	0.27803	2701.3
773	0.18951	2053.6		773	0.19989	2094.5		773	0.27676	2687.08
772	0.19308	2091.4		772	0.20107	2106.72		772	0.27533	2673.66
771	0.19659	2130.7		771	0.20201	2119.36		771	0.27384	2660.38
770	0.20038	2173.1		770	0.20347	2131.44		770	0.27244	2645.78
769	0.20421	2214.45		769	0.2046	2144.92		769	0.27103	2631.7
768	0.20822	2259.45		768	0.20584	2158.02		768	0.26962	2617.28
767	0.21234	2303.55		767	0.20708	2170.84		767	0.26808	2603.44
766	0.21659	2351.15		766	0.20824	2184.66		766	0.26664	2589.02
765	0.22118	2402.45		765	0.20964	2198.46		765	0.26522	2574.38
764	0.22566	2450.35		764	0.21102	2211.92		764	0.26378	2560.22
763	0.23042	2504.25		763	0.21227	2226.34		763	0.26216	2545.72
762	0.23538	2557.6		762	0.21367	2241.06		762	0.26075	2530.8
761	0.24043	2612.7		761	0.21503	2255.46		761	0.25921	2516.18
760	0.24572	2673.15		760	0.21645	2270.26		760	0.25769	2502.04
759	0.25106	2731.95		759	0.21778	2284.92		759	0.2562	2486.4
758	0.25667	2793.9		758	0.21931	2300.14		758	0.25473	2471.36
757	0.2624	2855.2		757	0.22079	2315.72		757	0.25329	2457.1
756	0.26828	2919.7		756	0.22224	2331.18		756	0.25173	2442.18
755	0.27435	2986.45		755	0.22366	2346.66		755	0.25012	2427.16
754	0.28072	3056.1		754	0.22526	2362.88		754	0.24879	2412.7
753	0.28718	3128.25		753	0.22673	2378.8		753	0.24715	2397.34
752	0.29378	3199.3		752	0.22837	2395.3		752	0.24564	2381.94
751	0.30051	3274.25		751	0.22989	2411.38		751	0.24414	2367.5
750	0.30754	3352.25		750	0.23147	2428.42		750	0.24253	2352.74
749	0.31477	3431.3		749	0.2332	2444.88		749	0.24103	2337.72
748	0.32213	3512.2		748	0.23469	2462.12		748	0.23947	2321.92
747	0.32972	3597.35		747	0.23629	2479.94		747	0.23801	2307.32
746	0.33739	3681.15		746	0.23788	2497.68		746	0.2365	2292.22
745	0.34533	3769.15		745	0.23973	2515.36		745	0.23489	2278
744	0.35367	3859.55		744	0.24147	2532.8		744	0.23354	2262.08
743	0.36176	3949.7		743	0.24309	2551.08		743	0.23205	2248
742	0.37021	4043.25		742	0.2448	2569.18		742	0.23038	2232.64
741	0.37878	4136.8		741	0.24663	2587.26		741	0.22898	2217.8
740	0.38764	4234.3		740	0.24835	2606.26		740	0.22742	2202.82
739	0.39682	4335.25		739	0.25024	2624.42		739	0.226	2188
738	0.4057	4433.35		738	0.25193	2643.42		738	0.22441	2174.26
737	0.41502	4535.25		737	0.2539	2662.6		737	0.22311	2159.3
736	0.42428	4637.45		736	0.25564	2681.74		736	0.22164	2145.22
735	0.43363	4741.9		735	0.25729	2701.42		735	0.2201	2130.78
734	0.44327	4848.75		734	0.25927	2720.46		734	0.21859	2115.94
733	0.45284	4955.55		733	0.26104	2740.22		733	0.21715	2102.42
732	0.46275	5062.45		732	0.26298	2759.76		732	0.21573	2087.78
731	0.47253	5170.8		731	0.26486	2779.06		731	0.2144	2073.68
730	0.48247	5281.65		730	0.26671	2800.18		730	0.2129	2060.28
729	0.49245	5391.8		729	0.26871	2819.66		729	0.2115	2046.34
728	0.50228	5499.45		728	0.27058	2839.34		728	0.21011	2032.46
727	0.51242	5614.2		727	0.27259	2859.88		727	0.20873	2019.08
726	0.52239	5724.3		726	0.27443	2880.02		726	0.2074	2005.24
725	0.5323	5835.15		725	0.27633	2900.66		725	0.20603	1992.42
724	0.54243	5946.85		724	0.27841	2921.22		724	0.20482	1978.64
723	0.55228	6057.15		723	0.28028	2942.04		723	0.20343	1965.54
722	0.56208	6164.75		722	0.2823	2962.64		722	0.20209	1953.42
721	0.57189	6276		721	0.28429	2983.04		721	0.20087	1940.78
720	0.58139	6381.55		720	0.2862	3003.18		720	0.19965	1927.62
719	0.59104	6489.8		719	0.28812	3024.18		719	0.19828	1915.86
718	0.60056	6597.3		718	0.29014	3045.64		718	0.19708	1902.84
717	0.60993	6700.8		717	0.29215	3066.5		717	0.19587	1891.4
716	0.61902	6804.65		716	0.2941	3086.84		716	0.19467	1879.14
715	0.62788	6904.4		715	0.29609	3107.3		715	0.19347	1867.82
714	0.63671	7003.5		714	0.2981	3128.62		714	0.19235	1856.32
713	0.64518	7098.35		713	0.30004	3149.12		713	0.19125	1844.84
712	0.65345	7193.1		712	0.30208	3169.32		712	0.19014	1833.78
711	0.66147	7284.55		711	0.30394	3190.58		711	0.18905	1822.7
710	0.66912	7372.9		710	0.30593	3210.96		710	0.18794	1812.34
709	0.67662	7456.95		709	0.30789	3231.9		709	0.1869	1802.1
708	0.68393	7540.6		708	0.30987	3251.84		708	0.18588	1791.62
707	0.69075	7619.2		707	0.3118	3272.32		707	0.18492	1781.72
706	0.6973	7694.05		706	0.31376	3292.34		706	0.18392	1772.24
705	0.70351	7766.8		705	0.31563	3312.66		705	0.18286	1762.58
704	0.70947	7835.9		704	0.31757	3332.58		704	0.18201	1753.08
703	0.71508	7900.9		703	0.31947	3353.12		703	0.1811	1744.06
702	0.72014	7960.3		702	0.32129	3372.66		702	0.18024	1735.7
701	0.72498	8015.95		701	0.32323	3391.6		701	0.17937	1727.02
700	0.72945	8068.55		700	0.32506	3410.9		700	0.17859	1718.82
699	0.73353	8117.25		699	0.32692	3430.76		699	0.17783	1710.76
698	0.73714	8161.15		698	0.32874	3449.48		698	0.17707	1703.16
697	0.74035	8200.8		697	0.33043	3468.66		697	0.17619	1695.86
696	0.74332	8237.9		696	0.33229	3486.92		696	0.17554	1688.56
695	0.74578	8269.5		695	0.33402	3505.46		695	0.17481	1681.84
694	0.74796	8297.3		694	0.33575	3523.46		694	0.1742	1675.2
693	0.74962	8319.3		693	0.33746	3541.68		693	0.17356	1669.4
692	0.75103	8337.9		692	0.33904	3559.42		692	0.17299	1663.02
691	0.75199	8352.5		691	0.34077	3576.76		691	0.17244	1657.52
690	0.7526	8362.8		690	0.34249	3594.26		690	0.17187	1652.38
689	0.7528	8367.95		689	0.34404	3610.86		689	0.17141	1647.22
688	0.75265	8369.85		688	0.34562	3627.58		688	0.17096	1642.76
687	0.75219	8368.5		687	0.34713	3643.54		687	0.17062	1638.04
686	0.75131	8361.8		686	0.3487	3659.38		686	0.17012	1634.54
685	0.75009	8352.3		685	0.35013	3674.66		685	0.16977	1630.6
684	0.74851	8338.15		684	0.35162	3690		684	0.16947	1627.56
683	0.74676	8320		683	0.35305	3705.24		683	0.16926	1624.56
682	0.74457	8300.3		682	0.35443	3719.5		682	0.169	1622.02
681	0.74204	8274.85		681	0.35574	3733.92		681	0.16878	1619.98
680	0.7393	8247.2		680	0.35713	3747.42		680	0.16862	1617.88
679	0.7362	8216.4		679	0.35838	3760.8		679	0.16843	1616.74
678	0.73289	8183		678	0.35956	3773.58		678	0.1683	1615.4
677	0.72925	8144.6		677	0.36073	3786.56		677	0.16822	1614.72
676	0.72551	8105.6		676	0.3619	3797.66		676	0.16824	1614.12
675	0.72146	8062.75		675	0.36303	3809.78		675	0.16827	1614.36
674	0.71713	8017.65		674	0.36406	3820.42		674	0.16828	1614.7
673	0.71275	7971.05		673	0.36514	3831.34		673	0.16843	1615.82
672	0.7081	7921.9		672	0.3661	3842.12		672	0.16862	1616.96
671	0.70318	7870.8		671	0.36703	3851.64		671	0.16873	1618.38
670	0.69823	7817		670	0.3679	3860.92		670	0.16901	1620.66
669	0.69305	7761.25		669	0.36876	3869.7		669	0.16926	1623
668	0.68781	7705.2		668	0.36957	3877.6		668	0.16959	1626.16
667	0.68241	7647.6		667	0.37034	3885.76		667	0.16991	1629.44
666	0.67695	7588.05		666	0.371	3892.32		666	0.17035	1633.36
665	0.67135	7526.65		665	0.37167	3899.34		665	0.17078	1637.62
664	0.66548	7465.35		664	0.37224	3906.2		664	0.17123	1642
663	0.66	7404.55		663	0.37287	3911.38		663	0.17175	1648.04
662	0.65406	7340.05		662	0.37331	3916.94		662	0.17233	1653.32
661	0.6482	7277.2		661	0.37374	3921.3		661	0.17298	1659.24
660	0.6423	7213.55		660	0.37415	3925.76		660	0.17367	1665.66
659	0.63649	7148.7		659	0.37456	3929.38		659	0.17443	1672.84
658	0.63057	7083.9		658	0.37482	3932.12		658	0.17515	1680.44
657	0.62462	7020.25		657	0.37509	3934.86		657	0.17602	1688.3
656	0.61869	6956.25		656	0.37526	3937.04		656	0.17683	1696.7
655	0.61269	6891.5		655	0.37538	3938.28		655	0.17774	1705.62
654	0.60677	6825.35		654	0.37552	3939.2		654	0.17872	1715.1
653	0.60086	6761.95		653	0.3755	3939.42		653	0.17972	1724.76
652	0.59494	6698.4		652	0.37546	3939.32		652	0.18079	1735.28
651	0.58903	6633.25		651	0.37545	3938.54		651	0.18192	1746.42
650	0.5833	6569.85		650	0.37534	3937.34		650	0.18309	1757.76
649	0.57753	6507.05		649	0.37518	3935.44		649	0.18431	1769.86
648	0.57182	6445.75		648	0.37491	3932.86		648	0.18557	1782.06
647	0.56607	6382.4		647	0.37465	3929.92		647	0.18692	1795.1
646	0.56036	6319.5		646	0.37439	3926.42		646	0.18832	1808.88
645	0.55486	6258.8		645	0.37394	3922.3		645	0.18974	1822.56
644	0.54932	6198.35		644	0.37358	3917.72		644	0.19122	1837.14
643	0.54362	6136.7		643	0.37306	3913.9		643	0.19275	1852.32
642	0.53824	6076.65		642	0.37261	3906.92		642	0.1944	1867.8
641	0.5328	6017.4		641	0.37202	3900.5		641	0.19601	1883.96
640	0.52743	5958.9		640	0.37142	3894.26		640	0.19773	1900.86
639	0.52208	5899.1		639	0.37079	3887.2		639	0.19952	1918.04
638	0.51674	5840.95		638	0.37006	3879.58		638	0.20128	1936.08
637	0.51163	5783.85		637	0.3693	3871.98		637	0.20321	1953.74
636	0.50632	5726.65		636	0.3685	3863.52		636	0.2051	1972.86
635	0.50125	5669.2		635	0.36779	3854.78		635	0.2071	1992.1
634	0.49615	5612.65		634	0.3669	3845.28		634	0.20919	2012.06
633	0.49098	5555.75		633	0.36602	3835.3		633	0.21125	2032.52
632	0.48606	5500.25		632	0.36504	3825.64		632	0.21338	2053.54
631	0.48097	5443.4		631	0.36409	3814.12		631	0.21562	2075.82
630	0.47594	5388.05		630	0.36302	3803.06		630	0.21786	2097.78
629	0.47094	5332.85		629	0.36193	3792.08		629	0.22017	2120.14
628	0.46609	5278.25		628	0.36084	3780.38		628	0.22256	2143.46
627	0.46129	5223.95		627	0.35983	3768.44		627	0.22499	2167.02
626	0.4565	5170.4		626	0.35866	3756.12		626	0.22744	2190.86
625	0.45175	5116.85		625	0.35745	3742.96		625	0.23	2215.58
624	0.44706	5064.4		624	0.35628	3730.46		624	0.23257	2240.72
623	0.44241	5011.45		623	0.35517	3717.14		623	0.23524	2266.74
622	0.43781	4959.9		622	0.35392	3703.62		622	0.23786	2293.3
621	0.43332	4908.55		621	0.35268	3690.22		621	0.24061	2319.74
620	0.42873	4856.35		620	0.35144	3676.18		620	0.24344	2347.32
619	0.42434	4806.5		619	0.35023	3662.28		619	0.24625	2374.74
618	0.41993	4756.05		618	0.34899	3648.02		618	0.2491	2403.18
617	0.41556	4706.6		617	0.34766	3633.6		617	0.25201	2431.66
616	0.41126	4657.5		616	0.34638	3619.48		616	0.25499	2460.74
615	0.40706	4608.6		615	0.34513	3604.72		615	0.25805	2490.3
614	0.40294	4561		614	0.34393	3590		614	0.26112	2519.9
613	0.39883	4514.45		613	0.34263	3575.52		613	0.26413	2549.78
612	0.39466	4466.9		612	0.34126	3560.96		612	0.26719	2580.82
611	0.39074	4422		611	0.33998	3546.54		611	0.27035	2611.32
610	0.38686	4375.5		610	0.33868	3531.04		610	0.27359	2643.78
609	0.38301	4331.3		609	0.33736	3516.24		609	0.27684	2674.8
608	0.37913	4286.8		608	0.33605	3501.2		608	0.28013	2706.62
607	0.37534	4243.5		607	0.33468	3485.7		607	0.28338	2739.14
606	0.37177	4202.2		606	0.33334	3470.8		606	0.28662	2770.94
605	0.36808	4159.7		605	0.33188	3454.6		605	0.29003	2801.38
604	0.36464	4118.5		604	0.33058	3438.64		604	0.29341	2839.24
603	0.36122	4078.5		603	0.32914	3422.64		603	0.29682	2871.92
602	0.35777	4038.7		602	0.32766	3406.22		602	0.30025	2904.9
601	0.35444	4000.45		601	0.32616	3389.68		601	0.30363	2938.34
600	0.3512	3961.65		600	0.32463	3373.14		600	0.3071	2972.36
599	0.34783	3923.45		599	0.32297	3355.86		599	0.31047	3005.98
598	0.34481	3888.2		598	0.32143	3339.02		598	0.3139	3039.2
597	0.34175	3852.8		597	0.31978	3321.86		597	0.31736	3072.82
596	0.33868	3817.5		596	0.31806	3305.14		596	0.32068	3106
595	0.33568	3783.1		595	0.31635	3287.96		595	0.32397	3139.66
594	0.33282	3750.85		594	0.31468	3270.24		594	0.32745	3172.84
593	0.33008	3719.15		593	0.31298	3252.66		593	0.33079	3205.72
592	0.3273	3686.3		592	0.3112	3235.52		592	0.33416	3239.68
591	0.32473	3655.85		591	0.30959	3217.58		591	0.33752	3272.68
590	0.32218	3626.2		590	0.30781	3200.08		590	0.34087	3305.18
589	0.31954	3597		589	0.30605	3181.62		589	0.34421	3338.3
588	0.31711	3568.05		588	0.30428	3164.04		588	0.34748	3370.96
587	0.31469	3540.65		587	0.30251	3146.32		587	0.3507	3402.74
586	0.31247	3512.85		586	0.30076	3128.26		586	0.35405	3434.56
585	0.31024	3487.85		585	0.299	3111.14		585	0.35716	3465.7
584	0.30796	3461.75		584	0.29709	3092.82		584	0.3602	3496.66
583	0.30584	3438		583	0.2955	3075.9		583	0.36332	3527.22
582	0.30384	3414.2		582	0.29383	3058.24		582	0.36644	3556.34
581	0.30183	3391.25		581	0.29209	3040.76		581	0.36936	3586.28
580	0.29998	3368.35		580	0.29044	3023.62		580	0.37233	3614.7
579	0.29803	3345.95		579	0.28874	3006.1		579	0.37517	3642.8
578	0.29625	3325.65		578	0.28705	2989.08		578	0.37804	3670.18
577	0.29465	3304.4		577	0.28546	2972.58		577	0.38077	3696.76
576	0.2928	3283.75		576	0.28375	2956.06		576	0.38336	3722.96
575	0.29121	3265.2		575	0.28223	2939.74		575	0.38591	3748.14
574	0.28967	3246.05		574	0.28071	2923.64		574	0.3884	3772.14
573	0.28798	3226.85		573	0.27907	2907.82		573	0.39082	3795.8
572	0.28642	3209.8		572	0.27758	2892.92		572	0.39302	3817.76
571	0.28498	3191.6		571	0.27615	2877.32		571	0.39528	3839.54
570	0.28356	3175		570	0.27474	2861.9		570	0.39733	3860.22
569	0.28198	3158		569	0.27326	2847.58		569	0.39925	3879.46
568	0.28061	3141.45		568	0.27194	2833.26		568	0.40123	3899.04
567	0.27926	3125.55		567	0.27067	2818.9		567	0.4031	3916.84
566	0.27789	3109.15		566	0.26932	2805.82		566	0.4047	3933.12
565	0.27662	3093.4		565	0.26808	2792.14		565	0.40631	3949
564	0.27531	3078.55		564	0.26688	2779.62		564	0.40773	3963.12
563	0.27404	3063.6		563	0.26574	2767.42		563	0.40914	3976.18
562	0.27277	3048.9		562	0.26468	2754.6		562	0.41034	3987.98
561	0.27152	3033.7		561	0.26351	2743.22		561	0.41151	3998.76
560	0.27029	3019.05		560	0.26247	2731.08		560	0.41251	4009.2
559	0.26901	3005.75		559	0.26147	2720.26		559	0.41328	4018.36
558	0.26784	2991.2		558	0.26046	2709.26		558	0.41407	4025.6
557	0.26668	2977.5		557	0.2595	2698.62		557	0.41478	4031.4
556	0.26546	2962.6		556	0.2586	2688.3		556	0.41525	4036.92
555	0.2643	2949.15		555	0.25776	2678.54		555	0.41567	4040.12
554	0.26314	2935.35		554	0.25696	2668.54		554	0.41594	4042.9
553	0.26192	2922.15		553	0.25606	2659.48		553	0.41606	4043.78
552	0.26079	2909.05		552	0.25526	2650.76		552	0.41606	4044.5
551	0.25967	2895.25		551	0.25455	2642.08		551	0.41597	4043.22
550	0.25855	2882.3		550	0.25386	2634.1		550	0.41577	4040.62
549	0.2574	2870.1		549	0.25315	2626.42		549	0.41533	4037.34
548	0.25634	2856.65		548	0.25255	2619.24		548	0.41488	4032.74
547	0.25526	2844.1		547	0.25196	2612.68		547	0.41432	4026.68
546	0.25427	2833.3		546	0.25143	2606.12		546	0.41363	4019.52
545	0.25315	2820.7		545	0.25087	2600.36		545	0.41278	4011.78
544	0.2522	2808.75		544	0.25034	2594.86		544	0.41184	4002.1
543	0.25125	2798.2		543	0.24993	2590.12		543	0.41081	3992.34
542	0.25034	2787.6		542	0.24946	2585.5		542	0.40958	3980.94
541	0.24954	2777.6		541	0.24918	2581.64		541	0.40835	3969.14
540	0.2487	2767.55		540	0.24887	2578.58		540	0.40705	3955.78
539	0.24792	2759.95		539	0.24848	2575.82		539	0.40549	3940.98
538	0.24728	2751.6		538	0.2483	2573.16		538	0.40402	3925.96
537	0.24665	2743.65		537	0.24802	2571.9		537	0.40234	3909.86
536	0.24617	2736.8		536	0.24788	2570.86		536	0.40061	3893.64
535	0.24573	2732.05		535	0.24783	2570.98		535	0.39881	3875.16
534	0.24543	2727.15		534	0.24792	2570.82		534	0.39698	3856.72
533	0.24501	2723.05		533	0.24784	2571.58		533	0.39495	3837.66
532	0.24498	2721.15		532	0.24794	2572.94		532	0.39296	3817.4
531	0.245	2719.85		531	0.24811	2574.98		531	0.39085	3796.48
530	0.24515	2720.55		530	0.24834	2577.1		530	0.38875	3775.48
529	0.2454	2722		529	0.24857	2580.18		529	0.38649	3754.02
528	0.24588	2726.6		528	0.24886	2584.18		528	0.38424	3731.54
527	0.2465	2731.45		527	0.24923	2588.54		527	0.3819	3708.76
526	0.24731	2738.65		526	0.24968	2593.14		526	0.37953	3685.4
525	0.24827	2747		525	0.25019	2598.72		525	0.37721	3661.84
524	0.24955	2758.95		524	0.25069	2604.54		524	0.3747	3637.74
523	0.25096	2771.6		523	0.25123	2610.56		523	0.37225	3613.3
522	0.25253	2787.5		522	0.25186	2616.96		522	0.3697	3588.4
521	0.25436	2804.15		521	0.25242	2623.28		521	0.36714	3563.46
520	0.25639	2823.85		520	0.2531	2630.2		520	0.36463	3538.68
519	0.25873	2845.9		519	0.25382	2637.2		519	0.36209	3513.04
518	0.2611	2868.9		518	0.25445	2644.18		518	0.35942	3487.26
517	0.26359	2893		517	0.25503	2651.18		517	0.35683	3462.46
516	0.26632	2920.25		516	0.25572	2658.02		516	0.35429	3436.98
515	0.26914	2948.15		515	0.25628	2664.1		515	0.35165	3411.42
514	0.27206	2975.9		514	0.25686	2670.32		514	0.3491	3385.88
513	0.27497	3004.15		513	0.25739	2675.9		513	0.34645	3359.78
512	0.27787	3033		512	0.25789	2680.94		512	0.34398	3335.24
511	0.28075	3061.4		511	0.25829	2685.56		511	0.34137	3310.02
510	0.28355	3088.9		510	0.25859	2689.08		510	0.33881	3284.68
509	0.28623	3113.95		509	0.25886	2691.58		509	0.33632	3259.78
508	0.2888	3139.15		508	0.25911	2693.56		508	0.33379	3235.02
507	0.29115	3162.8		507	0.25915	2694.44		507	0.3313	3210.58
506	0.29332	3183.9		506	0.25906	2694.36		506	0.3288	3186.32
505	0.29536	3203.2		505	0.25896	2693		505	0.3264	3162.28
504	0.2971	3220.85		504	0.25875	2690.64		504	0.32407	3139.2
503	0.29876	3237.35		503	0.2583	2687.02		503	0.32163	3115.8
502	0.30029	3250.9		502	0.2578	2681.82		502	0.31921	3091.88
501	0.30161	3263.85		501	0.25717	2675.44		501	0.31695	3069.24
500	0.30284	3275.75		500	0.25651	2667.64		500	0.31469	3046.3
499	0.30393	3286.3		499	0.2556	2658.4		499	0.31245	3024.4
498	0.30496	3295.9		498	0.25452	2647.76		498	0.3102	3001.94
497	0.30591	3304.9		497	0.25336	2635.62		497	0.308	2980.44
496	0.30683	3314.1		496	0.25202	2622.44		496	0.30583	2958.66
495	0.30774	3322.1		495	0.2506	2607		495	0.30365	2937.42
494	0.30854	3329.55		494	0.24899	2589.92		494	0.30157	2916.18
493	0.30936	3337.3		493	0.24727	2571.22		493	0.29953	2895.64
492	0.3101	3345.75		492	0.24526	2551.12		492	0.2974	2875.04
491	0.31091	3352.65		491	0.24319	2529.82		491	0.29535	2854.34
490	0.31165	3360.4		490	0.24094	2505.76		490	0.29332	2834.48
489	0.3124	3367.55		489	0.23856	2480.9		489	0.29127	2814.7
488	0.3132	3375.1		488	0.23603	2454.8		488	0.28931	2794.76
487	0.31395	3382.15		487	0.2334	2426.36		487	0.28733	2775.46
486	0.31471	3390.45		486	0.23058	2396.86		486	0.28541	2756
485	0.31541	3396.6		485	0.22761	2366.3		485	0.28344	2737.16
484	0.31626	3404.65		484	0.22461	2333.96		484	0.28151	2718.08
483	0.31712	3413.5		483	0.22145	2300.94		483	0.27956	2698.88
482	0.31814	3422.35		482	0.21819	2266.26		482	0.2777	2679.5
481	0.31898	3431		481	0.21481	2231.08		481	0.27575	2660.1
480	0.32001	3441.3		480	0.21138	2195.04		480	0.27376	2641.28
479	0.32107	3451.8		479	0.20781	2158.2		479	0.27177	2621.52
478	0.32235	3463.55		478	0.2044	2120.7		478	0.26987	2601.88
477	0.32351	3475.75		477	0.20074	2082.76		477	0.26782	2582.22
476	0.32487	3489.2		476	0.19718	2044.56		476	0.26584	2562.92
475	0.32616	3503.25		475	0.19362	2006.9		475	0.26384	2542.6
474	0.32751	3516.3		474	0.19004	1968.46		474	0.26175	2522.5
473	0.32895	3531.15		473	0.18653	1930.96		473	0.25967	2502.62
472	0.33034	3545.1		472	0.18302	1893.58		472	0.25754	2481.52
471	0.33174	3559.8		471	0.17954	1856.44		471	0.2554	2460.1
470	0.3331	3573.25		470	0.17622	1820.68		470	0.25328	2439.22
469	0.3343	3585.4		469	0.17291	1785.74		469	0.25104	2417.54
468	0.33542	3597.05		468	0.16983	1751.48		468	0.24884	2395.6
467	0.33637	3606.8		467	0.16677	1719.1		467	0.24658	2373.4
466	0.33723	3613.95		466	0.1639	1687.78		466	0.24433	2351.22
465	0.3377	3619.55		465	0.16113	1658.16		465	0.24193	2328.48
464	0.33808	3623.35		464	0.15868	1630.44		464	0.23965	2305.14
463	0.3381	3622.6		463	0.1563	1604.6		463	0.23726	2281.4
462	0.33782	3620.85		462	0.15409	1581.64		462	0.23482	2258.24
461	0.33732	3615.85		461	0.15215	1559.68		461	0.23233	2233.92
460	0.33661	3607.25		460	0.15045	1540.94		460	0.22984	2210.08
459	0.33558	3596.55		459	0.149	1523.86		459	0.22744	2185.2
458	0.33424	3582.45		458	0.14774	1509.72		458	0.22487	2160.34
457	0.33272	3566.6		457	0.14672	1497.8		457	0.22233	2135.42
456	0.33094	3547.65		456	0.14599	1488.54		456	0.21977	2110.02
455	0.32909	3527.7		455	0.14546	1481.78		455	0.21717	2084.44
454	0.32689	3504.7		454	0.14504	1477.68		454	0.21457	2059.22
453	0.32452	3481		453	0.145	1475.14		453	0.21196	2033.6
452	0.32213	3455.45		452	0.14524	1475.66		452	0.20937	2007.76
451	0.31952	3427.2		451	0.14566	1478.78		451	0.20679	1981.28
450	0.31677	3398.2		450	0.1462	1483.52		450	0.20407	1955.64
449	0.31407	3369.65		449	0.14691	1489.6		449	0.20148	1930.08
448	0.31108	3337.95		448	0.14762	1497.1		448	0.1988	1903.42
447	0.30814	3306.35		447	0.14857	1505.36		447	0.19615	1877.02
446	0.30516	3274.55		446	0.14946	1514.5		446	0.19346	1851.06
445	0.3022	3243.75		445	0.15051	1524.14		445	0.19078	1824.76
444	0.29922	3211.25		444	0.1514	1533.76		444	0.18812	1798.24
443	0.29619	3179.1		443	0.15224	1542.46		443	0.18552	1771.62
442	0.29303	3146.05		442	0.15295	1550.56		442	0.18274	1744.86
441	0.29001	3115		441	0.15365	1558.74		441	0.18002	1718.44
440	0.28704	3082.6		440	0.15424	1566.16		440	0.17727	1691.24
439	0.28407	3051.3		439	0.15478	1572.02		439	0.17457	1664.36
438	0.28111	3020.45		438	0.15521	1577.68		438	0.17179	1637.2
437	0.2783	2989.6		437	0.15576	1584.12		437	0.16911	1610.06
436	0.27546	2957.95		436	0.15608	1590.46		436	0.16632	1583.24
435	0.2726	2927.55		435	0.15654	1595.98		435	0.16368	1556.06
434	0.26967	2897.45		434	0.157	1602.62		434	0.16102	1529.82
433	0.26696	2867.55		433	0.15757	1610.52		433	0.15848	1505.06
432	0.2641	2837.2		432	0.15813	1618.36		432	0.15594	1479.86
431	0.26134	2806.65		431	0.15873	1626.88		431	0.15359	1456.6
430	0.25855	2776.5		430	0.15946	1636.72		430	0.15134	1434.42
429	0.25576	2746.1		429	0.16022	1646.36		429	0.1492	1413.12
428	0.25302	2715.7		428	0.16102	1656.76		428	0.14727	1394.26
427	0.25026	2686.15		427	0.16185	1667.24		427	0.14549	1375.66
426	0.24761	2656.95		426	0.16272	1678.32		426	0.14378	1359.62
425	0.24483	2625.65		425	0.16372	1690.26		425	0.1423	1344.98
424	0.24216	2597.15		424	0.16462	1702.24		424	0.1408	1331.52
423	0.23961	2569.05		423	0.16579	1714.42		423	0.13969	1319.26
422	0.23706	2539.7		422	0.16705	1728.24		422	0.13874	1309.1
421	0.23451	2511.5		421	0.16818	1742.48		421	0.13777	1299.54
420	0.23204	2484.3		420	0.16937	1756.44		420	0.13692	1291.6
419	0.22974	2456.4		419	0.17074	1770.54		419	0.13623	1284.5
418	0.22742	2431.85		418	0.17181	1783.52		418	0.1356	1277.98
417	0.22515	2406.35		417	0.17289	1795.3		417	0.13506	1272.52
416	0.22297	2383		416	0.17356	1803.84		416	0.13451	1268.3
415	0.22103	2359.95		415	0.1742	1810.9		415	0.13424	1263.94
414	0.21923	2338.65		414	0.17474	1816.24		414	0.13395	1261.18
413	0.21736	2316.75		413	0.17512	1819.4		413	0.13362	1258.18
412	0.21562	2297		412	0.17529	1822.94		412	0.13331	1255.7
411	0.21423	2279.35		411	0.17569	1827.24		411	0.1332	1253.96
410	0.21281	2262.15		410	0.17606	1831.24		410	0.13302	1252.54
409	0.21151	2246.75		409	0.17647	1836.44		409	0.13291	1251.64
408	0.21038	2233.25		408	0.17678	1841.96		408	0.13283	1251.26
407	0.20953	2220.85		407	0.17737	1847.18		407	0.13299	1251.82
406	0.20867	2209.2		406	0.17779	1852.34		406	0.13306	1253.7
405	0.20807	2199.95		405	0.17808	1857.38		405	0.13333	1256.26
404	0.2075	2191.75		404	0.17841	1860.54		404	0.13375	1260.3
403	0.20735	2186.25		403	0.17875	1863.42		403	0.13432	1266.04
402	0.20717	2181.3		402	0.17886	1865.48		402	0.13501	1273.24
401	0.20699	2177.4		401	0.17907	1866.82		401	0.13584	1282
400	0.20698	2174.55		400	0.17934	1868.86		400	0.13697	1291.74
399	0.20706	2171.55		399	0.17965	1871.16		399	0.13815	1303.38
398	0.20721	2170.8		398	0.17988	1874.18		398	0.13935	1316.1
397	0.20731	2169.3		397	0.18034	1877.7		397	0.14077	1330.2
396	0.2074	2167.45		396	0.18068	1881.78		396	0.14218	1344.44
395	0.20756	2166		395	0.18092	1885.52		395	0.14368	1360.9
394	0.20767	2164.75		394	0.18133	1888.56		394	0.14532	1377.16
393	0.20774	2162.7		393	0.18161	1890.28		393	0.14706	1394.26
392	0.20784	2161.8		392	0.1817	1892.56		392	0.14885	1411.7
391	0.20802	2160.45		391	0.18172	1893.02		391	0.15066	1429.62
390	0.20829	2159.8		390	0.18176	1893.32		390	0.15256	1449
389	0.20857	2161.6		389	0.18173	1891.72		389	0.15445	1468.5
388	0.20909	2164		388	0.18168	1890.7		388	0.15656	1488.3
387	0.20971	2166.25		387	0.18137	1889.1		387	0.15857	1509.14
386	0.21036	2171.55		386	0.18103	1886.7		386	0.16057	1529.8
385	0.21125	2178.95		385	0.18084	1883.88		385	0.16271	1551.24
384	0.21243	2188.15		384	0.18061	1880.18		384	0.16504	1573.8
383	0.21351	2197.65		383	0.18012	1876.96		383	0.1672	1595.46
382	0.21485	2209.55		382	0.1795	1872.36		382	0.16944	1618.34
381	0.21655	2224.45		381	0.17918	1867.82		381	0.17183	1642.2
380	0.21821	2239.3		380	0.17866	1863.3		380	0.1741	1665.42
379	0.22005	2257.9		379	0.17819	1859.04		379	0.17662	1690
378	0.22203	2277.2		378	0.17783	1855.1		378	0.17885	1715.92
377	0.22422	2298.25		377	0.17751	1851.36		377	0.18148	1740.8
376	0.22645	2320.35		376	0.17737	1848.04		376	0.18403	1765.76
375	0.22891	2344		375	0.17724	1846.66		375	0.18668	1791.78
374	0.23133	2370.65		374	0.17708	1845.76		374	0.18924	1819.16
373	0.23405	2397.25		373	0.17714	1845.68		373	0.19196	1845.92
372	0.23704	2427.75		372	0.17725	1845.6		372	0.19469	1873.58
371	0.24024	2459.75		371	0.17744	1846.72		371	0.19758	1902.24
370	0.24369	2496.55		370	0.17768	1849.28		370	0.20045	1931.9
369	0.24755	2536.4		369	0.17821	1852.1		369	0.20356	1962.42
368	0.25166	2580.65		368	0.17868	1856.36		368	0.20673	1994.7
367	0.25601	2627.45		367	0.17934	1862.24		367	0.20996	2028.72
366	0.26105	2680.85		366	0.18022	1871.02		366	0.2136	2065.04
365	0.26639	2738.75		365	0.1815	1882.26		365	0.21747	2102.56
364	0.27196	2800.35		364	0.18286	1896.44		364	0.22146	2143.48
363	0.27807	2864.9		363	0.18464	1914.58		363	0.22582	2187.36
362	0.28429	2930.75		362	0.18685	1935.28		362	0.23042	2232.96
361	0.29084	3004		361	0.18944	1962.08		361	0.2354	2283.84
360	0.29768	3077.8		360	0.19253	1993.32		360	0.24066	2336.4
359	0.30472	3153.2		359	0.19616	2028		359	0.24639	2393.36
358	0.3121	3232.55		358	0.20017	2070.16		358	0.25239	2454.12
357	0.31934	3312.8		357	0.20503	2119.1		357	0.25878	2516.84
356	0.32684	3392.85		356	0.21042	2174.52		356	0.26556	2585.04
355	0.33462	3474.95		355	0.21664	2237.04		355	0.27275	2656.62
354	0.34211	3553.8		354	0.22345	2307.48		354	0.28012	2730.44
353	0.3497	3634.9		353	0.23119	2387.5		353	0.2879	2808.16
352	0.3574	3713.95		352	0.23984	2476.76		352	0.29614	2887.82
351	0.36512	3791.05		351	0.24982	2577.18		351	0.30461	2972.7
350	0.37262	3867.7		350	0.26076	2690.5		350	0.3134	3060.74
349	0.38017	3943.7		349	0.27269	2812.36		349	0.322	3149.38
348	0.38756	4022.4		348	0.28562	2955.66		348	0.33018	3244.1
347	0.39487	4094.3		347	0.30147	3109.82		347	0.34058	3338.56
346	0.40355	4172.85		346	0.31722	3276.7		346	0.34999	3435.18
345	0.41077	4251.15		345	0.33551	3464.5		345	0.35915	3532.84
344	0.41952	4332.25		344	0.35542	3663.88		344	0.36961	3626.12
343	0.42812	4417.25		343	0.37602	3886.42		343	0.37812	3720.2
342	0.43649	4499.5		342	0.39865	4116.1		342	0.38744	3807.84
341	0.44621	4586.85		341	0.42227	4356.32		341	0.39577	3886.58
340	0.45521	4676.55		340	0.4461	4606.78		340	0.40245	3958.94
339	0.46531	4772.15		339	0.47052	4858.14		339	0.40958	4026.06
338	0.47547	4869.2		338	0.49441	5107.5		338	0.41542	4084.88
337	0.48642	4971.3		337	0.51681	5340.26		337	0.42088	4137.6
336	0.49783	5083.5		336	0.53648	5546.44		336	0.42548	4184.66
335	0.50968	5198.7		335	0.55287	5716.24		335	0.43011	4227.64
334	0.52301	5324.3		334	0.5653	5846.96		334	0.43426	4269.08
333	0.53655	5457.3		333	0.57372	5935.34		333	0.43818	4306.54
332	0.55187	5609		332	0.57927	5991		332	0.44222	4344.06
331	0.5687	5772.75		331	0.58279	6025.96		331	0.44573	4379.22
330	0.58701	5953.4		330	0.58546	6048.86		330	0.44959	4415.58
329	0.60795	6158.95		329	0.58786	6073.36		329	0.45342	4450.4
328	0.63098	6388.55		328	0.59077	6099.02		328	0.45731	4491.58
327	0.65739	6649.6		327	0.59442	6132.28		327	0.4624	4539.26
326	0.68683	6942.2		326	0.59866	6173.18		326	0.46829	4598.78
325	0.72015	7270.45		325	0.6037	6221.48		325	0.47623	4672.42
324	0.75813	7651.1		324	0.60931	6278.22		324	0.48577	4771.06
323	0.80156	8074.85		323	0.61655	6345.72		323	0.49895	4893.02
322	0.84899	8538.9		322	0.62453	6423.24		322	0.515	5049.92
321	0.90224	9056.8		321	0.63419	6518.72		321	0.53546	5246.26
320	0.95993	9623.05		320	0.64652	6637.04		320	0.56108	5492.76
319	1.02294	10249.5		319	0.66232	6794.82		319	0.59291	5795.28
318	1.09284	10946.4		318	0.68363	6998.84		318	0.63274	6174.84
317	1.16749	11696.6		317	0.71076	7264.02		317	0.6806	6625.1
316	1.25139	12545.3		316	0.74662	7612.22		316	0.73938	7172.92
315	1.34193	13454.6		315	0.79343	8057.66		315	0.8079	7813.36
314	1.43535	14388.2		314	0.8529	8623.26		314	0.88548	8522.02
313	1.52969	15328.4		313	0.92862	9321.54		313	0.97006	9302.04
312	1.62037	16237.8		312	1.02095	10161.4		312	1.05683	10080.6
311	1.70253	17056		311	1.1278	11118.9		311	1.13871	10803.6
310	1.77242	17753.2		310	1.24175	12087.7		310	1.20872	11388.6
309	1.8254	18283.8		309	1.34517	12913.4		309	1.2597	11791.3
308	1.85824	18630.1		308	1.42551	13477.7		308	1.29105	12017.9
307	1.87009	18780.5		307	1.47145	13748.8		307	1.30364	12096
306	1.87247	18849.6		306	1.49123	13868.1		306	1.30405	12102.4
305	1.88382	18986.2		305	1.50186	13927.3		305	1.3023	12105.3
304	1.91272	19275.8		304	1.51755	13992.2		304	1.30642	12125.8
303	1.96383	19776.8		303	1.54571	14089.5		303	1.32015	12204.7
302	2.03632	20472		302	1.5911	14193.9		302	1.344	12355.1
301	2.12148	21288.2		301	1.64966	14349.9		301	1.37313	12514.9
300	2.21676	22168.2		300	1.7215	14438.7		300	1.40515	12678
299	2.31478	23066.3		299	1.79893	14503.3		299	1.43517	12824.9
298	2.40858	23897		298	1.87795	14497.8		298	1.46111	12946.1
297	2.48796	24608.2		297	1.95201	14467.9		297	1.48194	13047.4
296	2.546	25127.6		296	2.01682	14378.6		296	1.49843	13108.9
295	2.58832	25501.7		295	2.07397	14316.1		295	1.51336	13166.1
294	2.62553	25825.5		294	2.12602	14233		294	1.52922	13217.7
293	2.67157	26205.2		293	2.17652	14066.5		293	1.54909	13267.5
292	2.73676	26722.2		292	2.234	13968.7		292	1.57565	13365.4
291	2.81804	27279		291	2.29849	13779.4		291	1.60958	13437
290	2.9153	27903.2		290	2.36925	13538.2		290	1.65068	13522.5
289	3.02098	28565.9		289	2.44479	13340.5		289	1.69839	13613.5
288	3.13493	29133.6		288	2.52019	13026.4		288	1.75224	13662
287	3.2445	29539.4		287	2.59351	12782.8		287	1.80924	13722.2
286	3.34992	29917.6		286	2.66408	12543.4		286	1.86831	13752.7
285	3.45236	30215.2		285	2.72644	12293.5		285	1.92515	13768.4
284	3.53719	30347.1		284	2.78589	12082.8		284	1.98023	13773.1
283	3.61343	30342.8		283	2.83572	11789.6		283	2.03238	13678.5
282	3.69439	30457.2		282	2.88651	11644.2		282	2.08214	13667.9
281	3.77279	30483		281	2.93502	11466.4		281	2.13061	13652.6
280	3.85823	30585.9		280	2.98052	11291.8		280	2.17622	13576.9
279	3.93494	30511.7		279	3.02669	11049.4		279	2.21795	13513.2
278	4.00558	30341.5		278	3.07198	10857.4		278	2.26049	13442.3
277	4.07486	30280.4		277	3.11441	10692		277	2.30188	13415.1
276	4.11628	30045		276	3.15275	10421		276	2.34475	13219.5
275	4.19486	30076.9		275	3.19069	10262.1		275	2.38869	13171.9
274	4.24059	30039.8		274	3.22338	10088.3		274	2.43544	13010.4
273	4.2896	29894.7		273	3.25133	9954.62		273	2.48013	12860.6
272	4.30143	29708.8		272	3.27287	9826.62		272	2.52578	12648.4
271	4.36257	29794.2		271	3.29037	9783.62		271	2.56982	12552.8
270	4.37407	29672.3		270	3.30861	9687.4		270	2.61406	12442.1
269	4.41263	29743.2		269	3.32111	9560.34		269	2.65371	12199
268	4.41617	29536.7		268	3.33219	9505.42		268	2.6931	12111.2
267	4.4185	29513.2		267	3.33936	9471.98		267	2.7254	11909.4
266	4.43398	29502.1		266	3.34206	9454.36		266	2.75147	11841.5
265	4.429	29477.3		265	3.34091	9447.16		265	2.77155	11696.2
264	4.4178	29362.3		264	3.33269	9472.24		264	2.78333	11698.2
263	4.41996	29466.3		263	3.32331	9611.44		263	2.79094	11683
262	4.40997	29593		262	3.3003	9688.02		262	2.79223	11659.6
261	4.4087	29712.4		261	3.27164	9856.42		261	2.78914	11688.4
260	4.35512	29634.8		260	3.23856	9988.7		260	2.78297	11726.9
259	4.32066	29601.3		259	3.20758	10133.2		259	2.77507	11733.5
258	4.29454	29626.3		258	3.17283	10282.5		258	2.76497	11805.8
257	4.27422	29799.6		257	3.1427	10449.4		257	2.75515	11867.5
256	4.21803	29725.8		256	3.11614	10604		256	2.74355	11885.4
255	4.19789	29823.1		255	3.09431	10666.9		255	2.7328	11901
254	4.15221	29813.5		254	3.07572	10704.7		254	2.72578	11870.7
253	4.13024	29832.6		253	3.06665	10707		253	2.72383	11900.7
252	4.11367	29905		252	3.06822	10764.3		252	2.72691	11910.9
251	4.10586	30002.8		251	3.07789	10695.7		251	2.74249	11865.6
250	4.0989	29904.1		250	3.10029	10622		250	2.76901	11771.2
249	4.09279	29852.8		249	3.13619	10409.4		249	2.80718	11582.1
248	4.12786	29875		248	3.18389	10154		248	2.85736	11229.3
247	4.16723	29750.3		247	3.24505	9880.84		247	2.91994	11010.1
246	4.23469	29681.2		246	3.31147	9473.94		246	2.9923	10621
245	4.33456	29669.8		245	3.37942	9120.08		245	3.06911	10263
244	4.43394	29437.7		244	3.44639	8670.3		244	3.15016	9837.84
243	4.58541	29244.6		243	3.50225	8166.74		243	3.22286	9384.32
242	4.75456	28947.3		242	3.54422	7709.16		242	3.28557	8788.34
241	4.93434	28491.2		241	3.57397	7205.46		241	3.34017	8357.78
240	5.05595	27586.4		240	3.59495	6672.72		240	3.37737	7831.26
239	5.17635	26363.5		239	3.59699	6199.42		239	3.39768	7331.94
238	5.23894	24752.5		238	3.59899	5659.1		238	3.40892	6749.58
237	5.53845	24349.9		237	3.59736	5149.52		237	3.41119	6307.98
236	5.4902	22141.5		236	3.58506	4598.64		236	3.39854	5696.58
235	5.74436	21610.8		235	3.57265	4054.32		235	3.38701	5211.96
234	5.34443	18023.5		234	3.54648	3515.52		234	3.36354	4641.86
233	5.43281	17192.2		233	3.52532	2994.8		233	3.33763	4115.2
232	5.66486	17252.9		232	3.49299	2500.1		232	3.30034	3595.4
231	5.27116	14428.1		231	3.44843	2024.4		231	3.256	2991.34
230	5.05927	12841.8		230	3.39178	1564.08		230	3.19817	2395.76
229	5.33202	13858.3		229	3.3272	1117.5		229	3.12879	1849.5
228	5.24191	13391.3		228	3.24248	765.16		228	3.0452	1115.48
227	5.13888	13069.5		227	3.13889	460.46		227	2.93463	499.08
226	5.02418	12960.3		226	3.00956	233.38		226	2.80714	-119.38
225	4.94534	13250.2		225	2.84752	84.8		225	2.64141	-656.02
224	4.63986	12679		224	2.6494	-10.26		224	2.44259	-1076.1
223	4.42148	12791.4		223	2.40209	-61.96		223	2.19365	-1307.3
222	4.06042	12475.6		222	2.10198	-88.36		222	1.89093	-1496.52
221	3.62949	12111.8		221	1.73778	-94.96		221	1.52855	-1528.8
220	3.23537	12333.1		220	1.3014	-114.58		220	1.08794	-1588.9
219	2.70532	12276.2		219	0.78346	-135.7		219	0.56909	-1563.12
218	2.11472	12198		218	0.20563	-141.9		218	-0.00415	-1588.02
217	1.69886	12485.5		217	-0.27323	-166.42		217	-0.49	-1619.04
216	1.52419	12689.5		216	-0.48766	-162.1		216	-0.7056	-1632.6
215	1.53927	12231.1		215	-0.47168	-33.58		215	-0.67341	-1621.04
214	1.52249	13111.1		214	-0.51985	-283.32		214	-0.75027	-1747.98
213	1.52214	12703.5		213	-0.43227	-85.7		213	-0.63956	-1350.22
212	1.53785	12741.8		212	-0.46179	-425.9		212	-0.68525	-1318.74
211	1.54339	13166.7		211	-0.43158	-236		211	-0.64003	-1735.82
210	1.60737	13533.4		210	-0.48418	-248.24		210	-0.74968	-570.66
209	1.67635	13599.1		209	-0.44539	-441.74		209	-0.69875	-1544.88
208	1.81553	14688.4		208	-0.53234	-688.1		208	-0.76597	-1483.16
207	1.49199	12929.1		207	-0.52664	-306.46		207	-0.76118	-1548.72
206	1.85636	14918.5		206	-0.52214	-295.58		206	-0.76485	-1641.2
205	1.79698	14821.9		205	-0.52115	-127.44		205	-0.76961	-1976.04
204	1.98569	15737.5		204	-0.50398	-263.38		204	-0.70677	-1617
203	1.97206	15815.7		203	-0.54581	-155.12		203	-0.77423	-1421.12
202	1.99236	14421		202	-0.39549	-340.78		202	-0.57192	-1355.54
201	2.17537	15217		201	-0.30891	-147.22		201	-0.533	-1639.74
200	2.23232	16013		200	-0.56428	-343.34		200	-0.78035	-1687.78
