# Supplementary material for: Isolation of kinetically-stabilised diarylchalcogenide radical cations
Source: Commun Chem. 2025 Aug 9;8:239. doi: 10.1038/s42004-025-01613-z (PMC12335450; doi:10.1038/s42004-025-01613-z)
Supplement: Supplementary file 4 — Supplementary Data 2 [file 42004_2025_1613_MOESM4_ESM.xlsx]

## Sheet: CV
S			Se			Te
Potential applied (V) vs FcH/Fc	Current (µA)		Potential applied (V) vs FcH/Fc	Current (µA)		Potential applied (V) vs FcH/Fc	Current (µA)
-0.32226	1.42151		-0.22949	0.5542		-0.24414	-2.49817
-0.31982	1.47614		-0.22705	0.59662		-0.2417	-2.42767
-0.31738	1.50177		-0.22461	0.63324		-0.23926	-2.33887
-0.31494	1.54266		-0.22216	0.67596		-0.23681	-2.27478
-0.3125	1.58356		-0.21972	0.71808		-0.23437	-2.20581
-0.31006	1.62689		-0.21728	0.76447		-0.23193	-2.13196
-0.30761	1.67236		-0.21484	0.82581		-0.22949	-2.06573
-0.30517	1.70074		-0.2124	0.85449		-0.22705	-1.99585
-0.30273	1.7337		-0.20996	0.90363		-0.22461	-1.92719
-0.30029	1.77124		-0.20752	0.93903		-0.22217	-1.86462
-0.29785	1.81641		-0.20507	0.99365		-0.21972	-1.79077
-0.29541	1.8515		-0.20263	1.03516		-0.21728	-1.70746
-0.29297	1.86951		-0.20019	1.07086		-0.21484	-1.64276
-0.29053	1.92322		-0.19775	1.11786		-0.2124	-1.58508
-0.28808	1.96533		-0.19531	1.15631		-0.20996	-1.5332
-0.28564	1.99707		-0.19287	1.20117		-0.20752	-1.44684
-0.2832	2.03186		-0.19043	1.24603		-0.20508	-1.35773
-0.28076	2.06879		-0.18798	1.28998		-0.20263	-1.32416
-0.27832	2.099		-0.18554	1.33148		-0.20019	-1.27045
-0.27588	2.13867		-0.1831	1.36932		-0.19775	-1.19934
-0.27344	2.16705		-0.18066	1.42303		-0.19531	-1.11542
-0.27099	2.1991		-0.17822	1.45844		-0.19287	-1.04889
-0.26855	2.24823		-0.17578	1.50421		-0.19043	-0.99457
-0.26611	2.28058		-0.17334	1.53931		-0.18799	-0.93933
-0.26367	2.31506		-0.17089	1.59485		-0.18554	-0.85754
-0.26123	2.35565		-0.16845	1.63452		-0.1831	-0.78125
-0.25879	2.388		-0.16601	1.67725		-0.18066	-0.71167
-0.25635	2.42279		-0.16357	1.71295		-0.17822	-0.66711
-0.2539	2.4585		-0.16113	1.7691		-0.17578	-0.60059
-0.25146	2.49908		-0.15869	1.8042		-0.17334	-0.53375
-0.24902	2.51831		-0.15625	1.83655		-0.1709	-0.47974
-0.24658	2.55524		-0.1538	1.89392		-0.16845	-0.44189
-0.24414	2.59491		-0.15136	1.92596		-0.16601	-0.36224
-0.2417	2.64526		-0.14892	1.9693		-0.16357	-0.29816
-0.23926	2.66907		-0.14648	2.0163		-0.16113	-0.21698
-0.23681	2.70569		-0.14404	2.05261		-0.15869	-0.16205
-0.23437	2.73499		-0.1416	2.10266		-0.15625	-0.10742
-0.23193	2.77863		-0.13916	2.13318		-0.15381	-0.05493
-0.22949	2.81555		-0.13671	2.18201		-0.15136	0.0296
-0.22705	2.836		-0.13427	2.21771		-0.14892	0.06958
-0.22461	2.87598		-0.13183	2.26563		-0.14648	0.15076
-0.22217	2.91656		-0.12939	2.29309		-0.14404	0.16846
-0.21972	2.95685		-0.12695	2.35626		-0.1416	0.24963
-0.21728	2.99286		-0.12451	2.38953		-0.13916	0.32196
-0.21484	3.0307		-0.12207	2.42554		-0.13672	0.38239
-0.2124	3.0719		-0.11963	2.45972		-0.13428	0.42084
-0.20996	3.09448		-0.11718	2.52258		-0.13183	0.48889
-0.20752	3.1311		-0.11474	2.56195		-0.12939	0.56641
-0.20508	3.16711		-0.1123	2.58911		-0.12695	0.63263
-0.20263	3.20313		-0.10986	2.64587		-0.12451	0.6781
-0.20019	3.24371		-0.10742	2.68188		-0.12207	0.71564
-0.19775	3.27606		-0.10498	2.72583		-0.11963	0.78033
-0.19531	3.29529		-0.10254	2.76184		-0.11719	0.84961
-0.19287	3.34503		-0.10009	2.80334		-0.11474	0.90729
-0.19043	3.37799		-0.09765	2.8421		-0.1123	0.95032
-0.18799	3.4137		-0.09521	2.87781		-0.10986	1.02203
-0.18554	3.4552		-0.09277	2.92999		-0.10742	1.09497
-0.1831	3.48724		-0.09033	2.96875		-0.10498	1.14868
-0.18066	3.52295		-0.08789	3.01178		-0.10254	1.185
-0.17822	3.55133		-0.08545	3.05511		-0.1001	1.24054
-0.17578	3.58826		-0.083	3.09448		-0.09765	1.32416
-0.17334	3.62671		-0.08056	3.14667		-0.09521	1.39191
-0.1709	3.65082		-0.07812	3.17688		-0.09277	1.44379
-0.16845	3.7027		-0.07568	3.21442		-0.09033	1.492
-0.16601	3.74359		-0.07324	3.25256		-0.08789	1.57288
-0.16357	3.77228		-0.0708	3.30719		-0.08545	1.6153
-0.16113	3.79272		-0.06836	3.349		-0.08301	1.68274
-0.15869	3.83728		-0.06591	3.38104		-0.08056	1.73035
-0.15625	3.8916		-0.06347	3.42316		-0.07812	1.78589
-0.15381	3.91815		-0.06103	3.46069		-0.07568	1.82709
-0.15136	3.95752		-0.05859	3.51257		-0.07324	1.92657
-0.14892	3.98773		-0.05615	3.54279		-0.0708	1.96381
-0.14648	4.02344		-0.05371	3.58643		-0.06836	2.01965
-0.14404	4.07745		-0.05127	3.62518		-0.06592	2.07092
-0.1416	4.10095		-0.04882	3.67218		-0.06347	2.14386
-0.13916	4.12903		-0.04638	3.71277		-0.06103	2.22687
-0.13672	4.17603		-0.04394	3.75641		-0.05859	2.26654
-0.13428	4.21051		-0.0415	3.80768		-0.05615	2.30652
-0.13183	4.24652		-0.03906	3.84491		-0.05371	2.3761
-0.12939	4.29565		-0.03662	3.88275		-0.05127	2.435
-0.12695	4.31305		-0.03418	3.9212		-0.04883	2.5119
-0.12451	4.3634		-0.03173	3.95782		-0.04638	2.54608
-0.12207	4.39453		-0.02929	4.00146		-0.04394	2.61353
-0.11963	4.43298		-0.02685	4.03656		-0.0415	2.67975
-0.11719	4.47449		-0.02441	4.09088		-0.03906	2.74872
-0.11474	4.51477		-0.02197	4.11804		-0.03662	2.80426
-0.1123	4.55383		-0.01953	4.17389		-0.03418	2.87354
-0.10986	4.58649		-0.01709	4.19373		-0.03174	2.92053
-0.10742	4.62158		-0.01464	4.24438		-0.02929	2.98615
-0.10498	4.66339		-0.0122	4.27826		-0.02685	3.06122
-0.10254	4.70032		-0.00976	4.32281		-0.02441	3.11249
-0.1001	4.74609		-0.00732	4.3515		-0.02197	3.1604
-0.09765	4.78607		-0.00488	4.40308		-0.01953	3.23303
-0.09521	4.82971		-0.00244	4.43634		-0.01709	3.30414
-0.09277	4.87274		3.83789e-06	4.46136		-0.01465	3.3847
-0.09033	4.88556		0.00245	4.50806		-0.0122	3.41888
-0.08789	4.9295		0.00489	4.55383		-0.00976	3.49335
-0.08545	4.98108		0.00733	4.5929		-0.00732	3.54004
-0.08301	5.01068		0.00977	4.62372		-0.00488	3.61542
-0.08056	5.05127		0.01221	4.66309		-0.00244	3.67767
-0.07812	5.10193		0.01465	4.69971		2.27539e-06	3.73413
-0.07568	5.14282		0.01709	4.74243		0.00244	3.81805
-0.07324	5.17242		0.01954	4.77295		0.00489	3.90778
-0.0708	5.21118		0.02198	4.81262		0.00733	3.94775
-0.06836	5.26367		0.02442	4.85229		0.00977	3.99261
-0.06592	5.29053		0.02686	4.88892		0.01221	4.07928
-0.06347	5.33142		0.0293	4.93164		0.01465	4.15497
-0.06103	5.38055		0.03174	4.95911		0.01709	4.23706
-0.05859	5.41931		0.03418	5.00183		0.01953	4.27246
-0.05615	5.46417		0.03662	5.02625		0.02197	4.34265
-0.05371	5.50781		0.03907	5.07202		0.02442	4.40857
-0.05127	5.54321		0.04151	5.11169		0.02686	4.48792
-0.04883	5.57037		0.04395	5.16052		0.0293	4.55933
-0.04638	5.62195		0.04639	5.17578		0.03174	4.61731
-0.04394	5.67932		0.04883	5.21545		0.03418	4.69055
-0.0415	5.70862		0.05127	5.25818		0.03662	4.76379
-0.03906	5.75958		0.05371	5.30396		0.03906	4.85229
-0.03662	5.78278		0.05616	5.32227		0.04151	4.89807
-0.03418	5.84839		0.0586	5.35889		0.04395	4.9469
-0.03174	5.8725		0.06104	5.39856		0.04639	5.02014
-0.02929	5.92621		0.06348	5.43518		0.04883	5.09644
-0.02685	5.96405		0.06592	5.4657		0.05127	5.16968
-0.02441	5.99762		0.06836	5.50232		0.05371	5.23071
-0.02197	6.04797		0.0708	5.54199		0.05615	5.2948
-0.01953	6.06689		0.07325	5.59082		0.0586	5.36804
-0.01709	6.10657		0.07569	5.62439		0.06104	5.45959
-0.01465	6.1676		0.07813	5.65186		0.06348	5.50842
-0.0122	6.20422		0.08057	5.67932		0.06592	5.57861
-0.00976	6.24695		0.08301	5.71594		0.06836	5.62439
-0.00732	6.30798		0.08545	5.75256		0.0708	5.70679
-0.00488	6.34155		0.08789	5.79224		0.07324	5.78003
-0.00244	6.37207		0.09034	5.82275		0.07569	5.84412
2.27539e-06	6.44226		0.09278	5.85632		0.07813	5.90515
0.00244	6.46667		0.09522	5.90515		0.08057	5.98145
0.00489	6.5033		0.09766	5.95398		0.08301	6.06079
0.00733	6.54297		0.1001	5.96008		0.08545	6.09131
0.00977	6.5979		0.10254	5.9906		0.08789	6.1615
0.01221	6.63757		0.10498	6.04553		0.09033	6.21948
0.01465	6.68335		0.10743	6.073		0.09278	6.31104
0.01709	6.72607		0.10987	6.10352		0.09522	6.38428
0.01953	6.77795		0.11231	6.13403		0.09766	6.43921
0.02197	6.81763		0.11475	6.18896		0.1001	6.49719
0.02442	6.84509		0.11719	6.23169		0.10254	6.57349
0.02686	6.89697		0.11963	6.25916		0.10498	6.67114
0.0293	6.94885		0.12207	6.29578		0.10742	6.71997
0.03174	6.97937		0.12452	6.32629		0.10987	6.7688
0.03418	7.03125		0.12696	6.36902		0.11231	6.83899
0.03662	7.06177		0.1294	6.40564		0.11475	6.91528
0.03906	7.1106		0.13184	6.43005		0.11719	6.98242
0.04151	7.16248		0.13428	6.46362		0.11963	7.03735
0.04395	7.19299		0.13672	6.49414		0.12207	7.08618
0.04639	7.23572		0.13916	6.53076		0.12451	7.14417
0.04883	7.27539		0.14161	6.58569		0.12696	7.22046
0.05127	7.31506		0.14405	6.604		0.1294	7.2998
0.05371	7.35779		0.14649	6.63757		0.13184	7.36694
0.05615	7.38831		0.14893	6.67419		0.13428	7.42798
0.0586	7.43713		0.15137	6.73218		0.13672	7.53174
0.06104	7.47375		0.15381	6.75964		0.13916	7.59277
0.06348	7.52869		0.15625	6.7688		0.1416	7.65381
0.06592	7.57446		0.1587	6.80542		0.14405	7.69348
0.06836	7.61414		0.16114	6.84814		0.14649	7.80029
0.0708	7.64771		0.16358	6.88782		0.14893	7.85828
0.07324	7.69653		0.16602	6.90918		0.15137	7.94373
0.07569	7.73926		0.16846	6.96106		0.15381	8.00171
0.07813	7.76978		0.1709	6.99768		0.15625	8.0719
0.08057	7.80334		0.17334	7.03735		0.15869	8.1665
0.08301	7.84607		0.17579	7.05566		0.16114	8.25806
0.08545	7.87354		0.17823	7.08008		0.16358	8.30688
0.08789	7.94067		0.18067	7.12891		0.16602	8.37402
0.09033	7.97424		0.18311	7.16858		0.16846	8.45337
0.09278	8.01086		0.18555	7.19604		0.1709	8.55408
0.09522	8.05054		0.18799	7.24182		0.17334	8.65173
0.09766	8.09021		0.19043	7.26929		0.17578	8.71887
0.1001	8.12683		0.19287	7.31506		0.17822	8.79517
0.10254	8.1543		0.19532	7.36389		0.18067	8.91724
0.10498	8.20618		0.19776	7.39746		0.18311	9.01184
0.10742	8.23669		0.2002	7.42188		0.18555	9.1095
0.10987	8.28552		0.20264	7.44629		0.18799	9.2041
0.11231	8.31909		0.20508	7.50122		0.19043	9.29871
0.11475	8.36487		0.20752	7.51953		0.19287	9.44214
0.11719	8.40759		0.20996	7.55615		0.19531	9.53369
0.11963	8.43811		0.21241	7.59888		0.19776	9.6283
0.12207	8.47168		0.21485	7.6416		0.2002	9.77173
0.12451	8.50525		0.21729	7.68127		0.20264	9.89685
0.12696	8.54797		0.21973	7.71484		0.20508	10.0403
0.1294	8.57239		0.22217	7.74536		0.20752	10.1837
0.13184	8.62427		0.22461	7.76672		0.20996	10.3027
0.13428	8.65784		0.22705	7.8186		0.2124	10.4462
0.13672	8.70667		0.2295	7.85828		0.21485	10.6415
0.13916	8.74329		0.23194	7.89795		0.21729	10.8215
0.1416	8.78296		0.23438	7.92236		0.21973	10.9924
0.14405	8.81653		0.23682	7.95593		0.22217	11.1603
0.14649	8.84399		0.23926	8.01392		0.22461	11.3922
0.14893	8.88672		0.2417	8.03833		0.22705	11.6058
0.15137	8.92639		0.24414	8.078		0.22949	11.8469
0.15381	8.95386		0.24659	8.11157		0.23194	12.0972
0.15625	9.00879		0.24903	8.1665		0.23438	12.3474
0.15869	9.03625		0.25147	8.20007		0.23682	12.6465
0.16114	9.08508		0.25391	8.22144		0.23926	12.9395
0.16358	9.11255		0.25635	8.2428		0.2417	13.2568
0.16602	9.15222		0.25879	8.30078		0.24414	13.6047
0.16846	9.18884		0.26123	8.3313		0.24658	13.971
0.1709	9.23767		0.26368	8.38318		0.24903	14.4012
0.17334	9.26514		0.26612	8.40149		0.25147	14.8377
0.17578	9.31396		0.26856	8.44727		0.25391	15.3015
0.17822	9.34753		0.271	8.48083		0.25635	15.7806
0.18067	9.3811		0.27344	8.51746		0.25879	16.3361
0.18311	9.42993		0.27588	8.57544		0.26123	16.925
0.18555	9.46655		0.27832	8.60596		0.26367	17.5446
0.18799	9.50623		0.28077	8.63647		0.26612	18.1915
0.19043	9.54285		0.28321	8.6792		0.26856	18.9179
0.19287	9.58862		0.28565	8.73718		0.271	19.7449
0.19531	9.61609		0.28809	8.75549		0.27344	20.5627
0.19776	9.6405		0.29053	8.78601		0.27588	21.46
0.2002	9.71985		0.29297	8.84094		0.27832	22.4945
0.20264	9.72595		0.29541	8.8562		0.28076	23.4589
0.20508	9.78088		0.29786	8.92334		0.28321	24.6155
0.20752	9.81445		0.3003	8.9447		0.28565	25.7599
0.20996	9.85718		0.30274	8.99353		0.28809	27.0111
0.2124	9.89075		0.30518	9.03015		0.29053	28.3447
0.21485	9.93652		0.30762	9.06372		0.29297	29.7852
0.21729	9.96704		0.31006	9.11255		0.29541	31.3232
0.21973	9.9823		0.3125	9.14001		0.29785	32.9407
0.22217	10.0403		0.31495	9.18579		0.3003	34.668
0.22461	10.0891		0.31739	9.22241		0.30274	36.4624
0.22705	10.1196		0.31983	9.25903		0.30518	38.382
0.22949	10.1807		0.32227	9.28955		0.30762	40.3809
0.23194	10.2051		0.32471	9.33228		0.31006	42.4896
0.23438	10.2539		0.32715	9.39026		0.3125	44.693
0.23682	10.2783		0.32959	9.43298		0.31494	47.0184
0.23926	10.3119		0.33204	9.4696		0.31739	49.408
0.2417	10.3394		0.33448	9.48181		0.31983	51.8799
0.24414	10.3973		0.33692	9.552		0.32227	54.5044
0.24658	10.4401		0.33936	9.58557		0.32471	57.1899
0.24903	10.4767		0.3418	9.61609		0.32715	59.9976
0.25147	10.495		0.34424	9.65576		0.32959	62.8662
0.25391	10.5743		0.34668	9.71375		0.33203	65.8264
0.25635	10.5927		0.34912	9.75037		0.33447	68.8171
0.25879	10.6476		0.35157	9.82056		0.33692	71.9299
0.26123	10.6812		0.35401	9.84497		0.33936	75.0122
0.26367	10.7056		0.35645	9.90906		0.3418	78.2165
0.26612	10.7483		0.35889	9.94263		0.34424	81.4209
0.26856	10.791		0.36133	9.97925		0.34668	84.6863
0.271	10.8246		0.36377	10.0342		0.34912	87.9211
0.27344	10.8795		0.36621	10.0647		0.35156	91.217
0.27588	10.9283		0.36866	10.1044		0.35401	94.4824
0.27832	10.9467		0.3711	10.1715		0.35645	97.7173
0.28076	10.9894		0.37354	10.2081		0.35889	100.891
0.28321	11.029		0.37598	10.257		0.36133	104.126
0.28565	11.0626		0.37842	10.2875		0.36377	107.239
0.28809	11.1114		0.38086	10.3668		0.36621	110.291
0.29053	11.1633		0.3833	10.4126		0.36865	113.312
0.29297	11.1969		0.38575	10.4492		0.3711	116.272
0.29541	11.2335		0.38819	10.5041		0.37354	119.08
0.29785	11.2823		0.39063	10.5347		0.37598	121.765
0.3003	11.3037		0.39307	10.5896		0.37842	124.39
0.30274	11.3617		0.39551	10.6659		0.38086	126.862
0.30518	11.4014		0.39795	10.6873		0.3833	129.211
0.30762	11.4441		0.40039	10.7758		0.38574	131.439
0.31006	11.4685		0.40284	10.8093		0.38819	133.423
0.3125	11.5234		0.40528	10.8734		0.39063	135.315
0.31494	11.554		0.40772	10.9345		0.39307	137.054
0.31739	11.5997		0.41016	10.9894		0.39551	138.672
0.31983	11.6333		0.4126	11.0413		0.39795	139.984
0.32227	11.676		0.41504	11.0992		0.40039	141.205
0.32471	11.734		0.41748	11.1572		0.40283	142.273
0.32715	11.7676		0.41993	11.2183		0.40528	143.158
0.32959	11.8195		0.42237	11.2946		0.40772	143.86
0.33203	11.8561		0.42481	11.3556		0.41016	144.379
0.33447	11.8866		0.42725	11.4319		0.4126	144.775
0.33692	11.9415		0.42969	11.4868		0.41504	145.05
0.33936	11.9751		0.43213	11.5692		0.41748	145.142
0.3418	12.03		0.43457	11.6699		0.41992	145.111
0.34424	12.0666		0.43702	11.7493		0.42237	144.928
0.34668	12.1094		0.43946	11.8469		0.42481	144.653
0.34912	12.1582		0.4419	11.9354		0.42725	144.257
0.35156	12.2162		0.44434	12.0453		0.42969	143.768
0.35401	12.2498		0.44678	12.1338		0.43213	143.158
0.35645	12.3077		0.44922	12.2742		0.43457	142.517
0.35889	12.3291		0.45166	12.3566		0.43701	141.724
0.36133	12.3779		0.45411	12.4939		0.43946	140.961
0.36377	12.4268		0.45655	12.6251		0.4419	140.076
0.36621	12.4939		0.45899	12.7747		0.44434	139.16
0.36865	12.5275		0.46143	12.9303		0.44678	138.214
0.3711	12.5854		0.46387	13.0829		0.44922	137.238
0.37354	12.6312		0.46631	13.2446		0.45166	136.23
0.37598	12.6892		0.46875	13.446		0.4541	135.162
0.37842	12.7502		0.4712	13.6414		0.45655	134.094
0.38086	12.7838		0.47364	13.8611		0.45899	133.087
0.3833	12.8448		0.47608	14.0655		0.46143	132.019
0.38574	12.8998		0.47852	14.3188		0.46387	130.951
0.38819	12.9578		0.48096	14.5569		0.46631	129.852
0.39063	13.0158		0.4834	14.8285		0.46875	128.784
0.39307	13.0768		0.48584	15.1428		0.47119	127.777
0.39551	13.1378		0.48829	15.4327		0.47364	126.709
0.39795	13.1958		0.49073	15.7623		0.47608	125.671
0.40039	13.2599		0.49317	16.1377		0.47852	124.664
0.40283	13.3087		0.49561	16.5161		0.48096	123.627
0.40528	13.385		0.49805	16.9128		0.4834	122.65
0.40772	13.4308		0.50049	17.3431		0.48584	121.674
0.41016	13.504		0.50293	17.8223		0.48828	120.697
0.4126	13.5773		0.50537	18.3289		0.49072	119.781
0.41504	13.6505		0.50782	18.8446		0.49317	118.835
0.41748	13.7054		0.51026	19.4061		0.49561	117.95
0.41992	13.7756		0.5127	20.0226		0.49805	117.035
0.42237	13.8702		0.51514	20.6818		0.50049	116.18
0.42481	13.9374		0.51758	21.3867		0.50293	115.326
0.42725	13.9984		0.52002	22.1283		0.50537	114.471
0.42969	14.0717		0.52246	22.9401		0.50781	113.678
0.43213	14.1663		0.52491	23.819		0.51026	112.823
0.43457	14.2425		0.52735	24.7345		0.5127	112.061
0.43701	14.3188		0.52979	25.6653		0.51514	111.298
0.43946	14.386		0.53223	26.7059		0.51758	110.565
0.4419	14.4714		0.53467	27.8351		0.52002	109.802
0.44434	14.563		0.53711	29.0344		0.52246	109.1
0.44678	14.6515		0.53955	30.304		0.5249	108.398
0.44922	14.7247		0.542	31.6589		0.52735	107.758
0.45166	14.8224		0.54444	33.0719		0.52979	107.056
0.4541	14.9109		0.54688	34.5917		0.53223	106.384
0.45655	14.9994		0.54932	36.2		0.53467	105.743
0.45899	15.0848		0.55176	37.8784		0.53711	105.133
0.46143	15.1825		0.5542	39.6728		0.53955	104.523
0.46387	15.2802		0.55664	41.5588		0.54199	103.912
0.46631	15.3687		0.55909	43.5303		0.54444	103.333
0.46875	15.4419		0.56153	45.6238		0.54688	102.753
0.47119	15.5426		0.56397	47.8027		0.54932	102.203
0.47364	15.6677		0.56641	50.116		0.55176	101.654
0.47608	15.7257		0.56885	52.4383		0.5542	101.105
0.47852	15.8295		0.57129	54.9438		0.55664	100.586
0.48096	15.921		0.57373	57.5287		0.55908	100.067
0.4834	16.0248		0.57618	60.1807		0.56153	99.5789
0.48584	16.1011		0.57862	62.9883		0.56397	99.0906
0.48828	16.1987		0.58106	65.8875		0.56641	98.5718
0.49072	16.2903		0.5835	68.8782		0.56885	98.114
0.49317	16.3727		0.58594	71.9299		0.57129	97.6562
0.49561	16.4673		0.58838	75.0427		0.57373	97.1985
0.49805	16.5588		0.59082	78.2776		0.57617	96.7407
0.50049	16.6504		0.59327	81.6345		0.57862	96.2524
0.50293	16.7297		0.59571	84.9915		0.58106	95.8557
0.50537	16.806		0.59815	88.4705		0.5835	95.459
0.50781	16.8915		0.60059	91.9495		0.58594	95.0317
0.51026	16.983		0.60303	95.52		0.58838	94.6045
0.5127	17.0807		0.60547	99.2126		0.59082	94.2383
0.51514	17.1417		0.60791	102.844		0.59326	93.8415
0.51758	17.2241		0.61036	106.567		0.59571	93.4448
0.52002	17.3187		0.6128	110.321		0.59815	93.0786
0.52246	17.3859		0.61524	114.105		0.60059	92.6819
0.5249	17.4713		0.61768	117.95		0.60303	92.3462
0.52735	17.569		0.62012	121.796		0.60547	92.0105
0.52979	17.6361		0.62256	125.61		0.60791	91.6138
0.53223	17.7429		0.625	129.425		0.61035	91.2781
0.53467	17.8314		0.62745	133.27		0.6128	90.9729
0.53711	17.9199		0.62989	137.085		0.61524	90.6372
0.53955	18.0237		0.63233	140.869		0.61768	90.3015
0.54199	18.1213		0.63477	144.653		0.62012	89.9658
0.54444	18.2129		0.63721	148.346		0.62256	89.6606
0.54688	18.338		0.63965	152.039		0.625	89.325
0.54932	18.4448		0.64209	155.609		0.62744	89.0503
0.55176	18.5669		0.64454	159.088		0.62989	88.7451
0.5542	18.6493		0.64698	162.476		0.63233	88.4399
0.55664	18.7897		0.64942	165.833		0.63477	88.1653
0.55908	18.9423		0.65186	169.098		0.63721	87.9211
0.56153	19.0643		0.6543	172.211		0.63965	87.6465
0.56397	19.2017		0.65674	175.232		0.64209	87.3413
0.56641	19.3665		0.65918	178.131		0.64453	87.0972
0.56885	19.516		0.66162	180.847		0.64697	86.853
0.57129	19.6686		0.66407	183.411		0.64942	86.6089
0.57373	19.8578		0.66651	185.822		0.65186	86.3342
0.57617	20.0287		0.66895	188.049		0.6543	86.0901
0.57862	20.2057		0.67139	190.063		0.65674	85.846
0.58106	20.3857		0.67383	191.895		0.65918	85.6628
0.5835	20.5872		0.67627	193.481		0.66162	85.4187
0.58594	20.7916		0.67871	194.885		0.66406	85.1746
0.58838	21.0114		0.68116	196.045		0.66651	84.9609
0.59082	21.2158		0.6836	197.021		0.66895	84.7778
0.59326	21.4111		0.68604	197.571		0.67139	84.5642
0.59571	21.6583		0.68848	197.998		0.67383	84.3506
0.59815	21.9116		0.69092	198.151		0.67627	84.137
0.60059	22.1588		0.69336	198.029		0.67871	83.9539
0.60303	22.3938		0.6958	197.662		0.68115	83.7708
0.60547	22.6685		0.69825	197.052		0.6836	83.5876
0.60791	22.9156		0.70069	196.167		0.68604	83.4045
0.61035	23.1811		0.70313	195.099		0.68848	83.2214
0.6128	23.4497		0.70557	193.756		0.69092	83.0383
0.61524	23.7427		0.70801	192.23		0.69336	82.9163
0.61768	24.0265		0.71045	190.491		0.6958	82.7331
0.62012	24.3011		0.71289	188.599		0.69824	82.55
0.62256	24.6002		0.71534	186.584		0.70069	82.428
0.625	24.9023		0.71778	184.418		0.70313	82.3059
0.62744	25.2106		0.72022	182.129		0.70557	82.1533
0.62989	25.5249		0.72266	179.84		0.70801	82.0618
0.63233	25.8087		0.7251	177.399		0.71045	81.8787
0.63477	26.1047		0.72754	174.988		0.71289	81.7871
0.63721	26.4191		0.72998	172.546		0.71533	81.6956
0.63965	26.7304		0.73243	170.105		0.71778	81.5735
0.64209	27.0386		0.73487	167.664		0.72022	81.4514
0.64453	27.359		0.73731	165.283		0.72266	81.3599
0.64697	27.652		0.73975	162.933		0.7251	81.3294
0.64942	27.9816		0.74219	160.583		0.72754	81.2073
0.65186	28.2867		0.74463	158.295		0.72998	81.1462
0.6543	28.6041		0.74707	156.097		0.73242	81.0547
0.65674	28.9215		0.74952	153.961		0.73487	81.0242
0.65918	29.2145		0.75196	151.825		0.73731	81.0242
0.66162	29.5471		0.7544	149.811		0.73975	81.0242
0.66406	29.8645		0.75684	147.858		0.74219	80.9631
0.66651	30.1819		0.75928	145.935		0.74463	80.9631
0.66895	30.5084		0.76172	144.073		0.74707	81.0242
0.67139	30.8075		0.76416	142.242		0.74951	81.0242
0.67383	31.1554		0.76661	140.564		0.75196	81.0852
0.67627	31.4941		0.76905	138.916		0.7544	81.1157
0.67871	31.8268		0.77149	137.299		0.75684	81.2378
0.68115	32.1838		0.77393	135.712		0.75928	81.3599
0.6836	32.55		0.77637	134.216		0.76172	81.4819
0.68604	32.904		0.77881	132.751		0.76416	81.604
0.68848	33.2947		0.78125	131.348		0.7666	81.7871
0.69092	33.7036		0.7837	130.005		0.76905	82.0312
0.69336	34.1095		0.78614	128.662		0.77149	82.2754
0.6958	34.5367		0.78858	127.38		0.77393	82.55
0.69824	34.9731		0.79102	126.16		0.77637	82.8247
0.70069	35.4401		0.79346	124.969		0.77881	83.1909
0.70313	35.9436		0.7959	123.84		0.78125	83.6182
0.70557	36.4532		0.79834	122.681		0.78369	84.0759
0.70801	37.0209		0.80079	121.643		0.78614	84.5642
0.71045	37.5549		0.80323	120.544		0.78858	85.1135
0.71289	38.1836		0.80567	119.537		0.79102	85.7849
0.71533	38.8214		0.80811	118.561		0.79346	86.5173
0.71778	39.4989		0.81055	117.615		0.7959	87.3108
0.72022	40.1917		0.81299	116.699		0.79834	88.1958
0.72266	40.9729		0.81543	115.784		0.80078	89.2029
0.7251	41.7664		0.81787	114.929		0.80322	90.3931
0.72754	42.6086		0.82032	114.044		0.80567	91.6748
0.72998	43.512		0.82276	113.251		0.80811	93.0786
0.73242	44.4702		0.8252	112.457		0.81055	94.6655
0.73487	45.4712		0.82764	111.664		0.81299	96.405
0.73731	46.5424		0.83008	110.901		0.81543	98.3276
0.73975	47.6654		0.83252	110.168		0.81787	100.403
0.74219	48.8373		0.83496	109.467		0.82031	102.631
0.74463	50.0671		0.83741	108.765		0.82276	105.072
0.74707	51.4343		0.83985	108.124		0.8252	107.697
0.74951	52.7557		0.84229	107.422		0.82764	110.321
0.75196	54.1992		0.84473	106.812		0.83008	113.129
0.7544	55.7068		0.84717	106.171		0.83252	115.997
0.75684	57.2968		0.84961	105.591		0.83496	118.988
0.75928	58.9508		0.85205	104.98		0.8374	122.009
0.76172	60.669		0.8545	104.401		0.83985	125.061
0.76416	62.5		0.85694	103.851		0.84229	128.113
0.7666	64.3616		0.85938	103.271		0.84473	131.226
0.76905	66.2537		0.86182	102.753		0.84717	134.338
0.77149	68.2373		0.86426	102.234		0.84961	137.482
0.77393	70.282		0.8667	101.746		0.85205	140.594
0.77637	72.3572		0.86914	101.257		0.85449	143.707
0.77881	74.4934		0.87159	100.769		0.85694	146.881
0.78125	76.7212		0.87403	100.311		0.85938	150.085
0.78369	78.9185		0.87647	99.8535		0.86182	153.259
0.78614	81.1462		0.87891	99.3958		0.86426	156.464
0.78858	83.4045		0.88135	98.938		0.8667	159.668
0.79102	85.6934		0.88379	98.5413		0.86914	163.055
0.79346	88.0127		0.88623	98.114		0.87158	166.473
0.7959	90.3625		0.88868	97.6868		0.87403	169.952
0.79834	92.7124		0.89112	97.3206		0.87647	173.492
0.80078	95.0317		0.89356	96.9238		0.87891	177.185
0.80322	97.3206		0.896	96.5576		0.88135	180.969
0.80567	99.5789		0.89844	96.1914		0.88379	184.753
0.80811	101.837		0.90088	95.8557		0.88623	188.599
0.81055	104.065		0.90332	95.52		0.88867	192.444
0.81299	106.232		0.90577	95.1538		0.89112	196.35
0.81543	108.337		0.90821	94.8181		0.89356	200.226
0.81787	110.352		0.91065	94.5129		0.896	204.041
0.82031	112.335		0.91309	94.2078		0.89844	207.733
0.82276	114.227		0.91553	93.9331		0.90088	211.426
0.8252	116.15		0.91797	93.6585		0.90332	215.118
0.82764	117.767		0.92041	93.3533		0.90576	218.475
0.83008	119.385		0.92286	93.0786		0.90821	221.741
0.83252	120.88		0.9253	92.8345		0.91065	224.823
0.83496	122.253		0.92774	92.5903		0.91309	227.722
0.8374	123.505		0.93018	92.2852		0.91553	230.377
0.83985	124.664		0.93262	92.0715		0.91797	232.758
0.84229	125.641		0.93506	91.8579		0.92041	234.772
0.84473	126.556		0.9375	91.6443		0.92285	236.542
0.84717	127.289		0.93995	91.4307		0.9253	237.946
0.84961	127.899		0.94239	91.217		0.92774	238.953
0.85205	128.387		0.94483	91.0339		0.93018	239.624
0.85449	128.754		0.94727	90.8813		0.93262	239.929
0.85694	128.967		0.94971	90.6982		0.93506	239.868
0.85938	129.059		0.95215	90.5456		0.9375	239.563
0.86182	129.059		0.95459	90.3931		0.93994	238.953
0.86426	128.906		0.95704	90.271		0.94239	238.037
0.8667	128.601		0.95948	90.1489		0.94483	236.877
0.86914	128.296		0.96192	90.0879		0.94727	235.565
0.87158	127.838		0.96436	90.0269		0.94971	234.07
0.87403	127.35		0.9668	89.9658		0.95215	232.391
0.87647	126.74		0.96924	89.9353		0.95459	230.591
0.87891	126.038		0.97168	89.9048		0.95703	228.699
0.88135	125.305		0.97412	89.8743		0.95947	226.776
0.88379	124.542		0.97657	89.9353		0.96192	224.762
0.88623	123.718		0.97901	89.9658		0.96436	222.748
0.88867	122.833		0.98145	90.0269		0.9668	220.703
0.89112	121.918		0.98389	90.0879		0.96924	218.75
0.89356	120.972		0.98633	90.1489		0.97168	216.736
0.896	120.026		0.98877	90.2405		0.97412	214.813
0.89844	119.049		0.99121	90.3625		0.97656	212.799
0.90088	118.042		0.99366	90.4236		0.97901	210.938
0.90332	117.065		0.9961	90.5456		0.98145	209.045
0.90576	116.058		0.99854	90.5762		0.98389	207.153
0.90821	115.112		1.00098	90.7288		0.98633	205.322
0.91065	114.136		1.00342	90.8203		0.98877	203.552
0.91309	113.159		1.00586	90.9119		0.99121	201.874
0.91553	112.213		1.0083	91.0034		0.99365	200.195
0.91797	111.267		1.01075	91.1255		0.9961	198.547
0.92041	110.321		1.01319	91.2476		0.99854	196.96
0.92285	109.436		1.01563	91.4307		1.00098	195.435
0.9253	108.551		1.01807	91.5833		1.00342	194
0.92774	107.666		1.02051	91.7969		1.00586	192.566
0.93018	106.812		1.02295	92.041		1.0083	191.132
0.93262	105.988		1.02539	92.3157		1.01074	189.789
0.93506	105.194		1.02784	92.6514		1.01319	188.477
0.9375	104.401		1.03028	93.0481		1.01563	187.286
0.93994	103.638		1.03272	93.4753		1.01807	186.066
0.94239	102.875		1.03516	93.9941		1.02051	184.875
0.94483	102.142		1.0376	94.5129		1.02295	183.746
0.94727	101.44		1.04004	95.0928		1.02539	182.678
0.94971	100.8		1.04248	95.7947		1.02783	181.641
0.95215	100.098		1.04493	96.4966		1.03028	180.603
0.95459	99.4568		1.04737	97.3206		1.03272	179.626
0.95703	98.8464		1.04981	98.175		1.03516	178.741
0.95947	98.2666		1.05225	99.0601		1.0376	177.856
0.96192	97.6868		1.05469	100.037		1.04004	176.941
0.96436	97.1375		1.05713	101.105		1.04248	176.086
0.9668	96.5881		1.05957	102.173		1.04492	175.323
0.96924	96.0693		1.06202	103.302		1.04737	174.561
0.97168	95.5811		1.06446	104.523		1.04981	173.859
0.97412	95.0928		1.0669	105.774		1.05225	173.126
0.97656	94.6045		1.06934	107.086		1.05469	172.455
0.97901	94.1467		1.07178	108.49		1.05713	171.814
0.98145	93.7805		1.07422	109.924		1.05957	171.234
0.98389	93.3533		1.07666	111.389		1.06201	170.593
0.98633	92.9565		1.07911	112.946		1.06446	170.013
0.98877	92.5903		1.08155	114.594		1.0669	169.495
0.99121	92.2546		1.08399	116.272		1.06934	169.037
0.99365	91.9189		1.08643	118.042		1.07178	168.549
0.9961	91.5833		1.08887	119.934		1.07422	168.091
0.99854	91.2781		1.09131	121.887		1.07666	167.603
1.00098	90.9729		1.09375	123.932		1.0791	167.267
1.00342	90.6982		1.0962	126.038		1.08155	166.87
1.00586	90.4541		1.09864	128.296		1.08399	166.565
1.0083	90.21		1.10108	130.615		1.08643	166.229
1.01074	89.9963		1.10352	133.087		1.08887	165.924
1.01319	89.7827		1.10596	135.651		1.09131	165.68
1.01563	89.5691		1.1084	138.336		1.09375	165.436
1.01807	89.386		1.11084	141.113		1.09619	165.253
1.02051	89.2334		1.11329	144.104		1.09864	165.07
1.02295	89.0808		1.11573	147.095		1.10108	164.886
1.02539	88.9282		1.11817	150.269		1.10352	164.764
1.02783	88.8367		1.12061	153.534		1.10596	164.703
1.03028	88.7451		1.12305	156.921		1.1084	164.612
1.03272	88.6841		1.12549	160.461		1.11084	164.52
1.03516	88.6231		1.12793	164.093		1.11328	164.551
1.0376	88.562		1.13037	167.816		1.11572	164.551
1.04004	88.5315		1.13282	171.661		1.11817	164.612
1.04248	88.501		1.13526	175.598		1.12061	164.642
1.04492	88.501		1.1377	179.657		1.12305	164.764
1.04737	88.562		1.14014	183.777		1.12549	164.917
1.04981	88.562		1.14258	187.958		1.12793	165.1
1.05225	88.6231		1.14502	192.261		1.13037	165.222
1.05469	88.7146		1.14746	196.625		1.13281	165.497
1.05713	88.8062		1.14991	201.08		1.13526	165.802
1.05957	88.9282		1.15235	205.536		1.1377	166.107
1.06201	89.0198		1.15479	210.022		1.14014	166.412
1.06446	89.1724		1.15723	214.6		1.14258	166.809
1.0669	89.3555		1.15967	219.238		1.14502	167.236
1.06934	89.5386		1.16211	223.907		1.14746	167.755
1.07178	89.7827		1.16455	228.607		1.1499	168.335
1.07422	89.9963		1.167	233.337		1.15235	168.884
1.07666	90.3015		1.16944	238.098		1.15479	169.525
1.07422	83.6792		1.167	223.48		1.15235	161.469
1.07178	79.8645		1.16455	211.395		1.1499	156.311
1.06934	77.0874		1.16211	200.775		1.14746	152.283
1.0669	74.7986		1.15967	191.132		1.14502	148.773
1.06446	72.876		1.15723	182.22		1.14258	145.752
1.06201	71.167		1.15479	173.859		1.14014	143.036
1.05957	69.7327		1.15235	166.077		1.1377	140.625
1.05713	68.3899		1.14991	158.6		1.13526	138.397
1.05469	67.1692		1.14746	151.52		1.13281	136.261
1.05225	66.0706		1.14502	144.714		1.13037	134.369
1.04981	65.0635		1.14258	138.214		1.12793	132.599
1.04737	64.1479		1.14014	131.989		1.12549	130.92
1.04492	63.2629		1.1377	126.038		1.12305	129.303
1.04248	62.439		1.13526	120.3		1.12061	127.808
1.04004	61.676		1.13282	114.777		1.11817	126.465
1.0376	60.9741		1.13037	109.497		1.11572	125.153
1.03516	60.2722		1.12793	104.492		1.11328	123.84
1.03272	59.6313		1.12549	99.6704		1.11084	122.65
1.03028	58.9905		1.12305	95.0317		1.1084	121.49
1.02783	58.4106		1.12061	90.6677		1.10596	120.422
1.02539	57.8308		1.11817	86.4868		1.10352	119.354
1.02295	57.312		1.11573	82.489		1.10108	118.347
1.02051	56.7932		1.11329	78.7964		1.09864	117.34
1.01807	56.2439		1.11084	75.1648		1.09619	116.455
1.01563	55.7556		1.1084	71.8079		1.09375	115.54
1.01319	55.2978		1.10596	68.6646		1.09131	114.685
1.01074	54.8401		1.10352	65.7044		1.08887	113.8
1.0083	54.3823		1.10108	62.9883		1.08643	113.007
1.00586	53.9551		1.09864	60.4248		1.08399	112.244
1.00342	53.5583		1.0962	58.075		1.08155	111.511
1.00098	53.1006		1.09375	55.9082		1.0791	110.718
0.99854	52.7039		1.09131	53.9551		1.07666	110.016
0.9961	52.3071		1.08887	52.1851		1.07422	109.314
0.99365	51.9104		1.08643	50.5676		1.07178	108.673
0.99121	51.5137		1.08399	49.1333		1.06934	108.002
0.98877	51.1475		1.08155	47.8638		1.0669	107.33
0.98633	50.7812		1.07911	46.7255		1.06446	106.689
0.98389	50.3845		1.07666	45.7764		1.06201	106.079
0.98145	50.0183		1.07422	44.9738		1.05957	105.53
0.97901	49.6521		1.07178	44.1864		1.05713	104.889
0.97656	49.3164		1.06934	43.6035		1.05469	104.309
0.97412	48.9532		1.0669	43.1457		1.05225	103.76
0.97168	48.5962		1.06446	42.7612		1.04981	103.18
0.96924	48.2178		1.06202	42.4835		1.04737	102.631
0.9668	47.8516		1.05957	42.2913		1.04492	102.051
0.96436	47.4823		1.05713	42.1417		1.04248	101.562
0.96192	47.1313		1.05469	42.0471		1.04004	101.074
0.95947	46.7865		1.05225	42.0105		1.0376	100.586
0.95703	46.4203		1.04981	42.0166		1.03516	100.037
0.95459	46.0724		1.04737	42.041		1.03272	99.5178
0.95215	45.7214		1.04493	42.0898		1.03028	99.0601
0.94971	45.343		1.04248	42.1509		1.02783	98.5718
0.94727	44.989		1.04004	42.2546		1.02539	98.114
0.94483	44.6045		1.0376	42.3614		1.02295	97.5952
0.94239	44.2444		1.03516	42.4896		1.02051	97.1375
0.93994	43.8507		1.03272	42.5629		1.01807	96.6492
0.9375	43.457		1.03028	42.7002		1.01563	96.1914
0.93506	43.0603		1.02784	42.8314		1.01319	95.7031
0.93262	42.6544		1.02539	42.9474		1.01074	95.2454
0.93018	42.2577		1.02295	43.0847		1.0083	94.7876
0.92774	41.8366		1.02051	43.2007		1.00586	94.3603
0.9253	41.3849		1.01807	43.3258		1.00342	93.8721
0.92285	40.9729		1.01563	43.4326		1.00098	93.3838
0.92041	40.5121		1.01319	43.5547		0.99854	92.926
0.91797	40.0391		1.01075	43.6585		0.9961	92.4988
0.91553	39.5782		1.0083	43.7653		0.99365	92.0105
0.91309	39.09		1.00586	43.8934		0.99121	91.5222
0.91065	38.5742		1.00342	43.985		0.98877	91.0339
0.90821	38.0524		1.00098	44.0918		0.98633	90.5762
0.90576	37.5092		0.99854	44.1864		0.98389	90.0879
0.90332	36.9598		0.9961	44.2871		0.98145	89.5996
0.90088	36.3861		0.99366	44.3543		0.97901	89.0198
0.89844	35.7696		0.99121	44.455		0.97656	88.501
0.896	35.1288		0.98877	44.4885		0.97412	88.0127
0.89356	34.494		0.98633	44.5679		0.97168	87.4634
0.89112	33.8257		0.98389	44.6472		0.96924	86.9141
0.88867	33.136		0.98145	44.6991		0.9668	86.3037
0.88623	32.4066		0.97901	44.7571		0.96436	85.7239
0.88379	31.6254		0.97657	44.8029		0.96192	85.1746
0.88135	30.8289		0.97412	44.8608		0.95947	84.5337
0.87891	29.9927		0.97168	44.9158		0.95703	83.8623
0.87647	29.1168		0.96924	44.9432		0.95459	83.2519
0.87403	28.2288		0.9668	44.9616		0.95215	82.55
0.87158	27.301		0.96436	44.9921		0.94971	81.8481
0.86914	26.3153		0.96192	45.0287		0.94727	81.0852
0.8667	25.2899		0.95948	45.047		0.94483	80.3223
0.86426	24.2462		0.95704	45.0867		0.94239	79.5593
0.86182	23.1232		0.95459	45.0928		0.93994	78.7353
0.85938	21.9421		0.95215	45.1141		0.9375	77.9114
0.85694	20.7306		0.94971	45.1324		0.93506	77.0264
0.85449	19.4733		0.94727	45.1386		0.93262	76.0498
0.85205	18.1427		0.94483	45.1202		0.93018	75.1343
0.84961	16.7572		0.94239	45.1263		0.92774	74.1577
0.84717	15.3229		0.93995	45.1294		0.9253	73.0896
0.84473	13.8489		0.9375	45.1386		0.92285	71.991
0.84229	12.2955		0.93506	45.1111		0.92041	70.8923
0.83985	10.7056		0.93262	45.108		0.91797	69.7632
0.8374	9.0332		0.93018	45.0897		0.91553	68.573
0.83496	7.31201		0.92774	45.0867		0.91309	67.3218
0.83252	5.54504		0.9253	45.0897		0.91065	66.04
0.83008	3.71887		0.92286	45.047		0.90821	64.7583
0.82764	1.81091		0.92041	45.0287		0.90576	63.4155
0.8252	-0.07355		0.91797	45.0378		0.90332	62.0727
0.82276	-2.16339		0.91553	44.9676		0.90088	60.5774
0.82031	-4.18396		0.91309	44.9432		0.89844	59.1736
0.81787	-6.29395		0.91065	44.9371		0.896	57.7087
0.81543	-8.37402		0.90821	44.9066		0.89356	56.1829
0.81299	-10.5347		0.90577	44.8822		0.89112	54.657
0.81055	-12.7136		0.90332	44.8456		0.88867	53.1006
0.80811	-14.9383		0.90088	44.7998		0.88623	51.5442
0.80567	-17.1967		0.89844	44.7723		0.88379	49.9573
0.80322	-19.4489		0.896	44.7418		0.88135	48.349
0.80078	-21.7194		0.89356	44.6991		0.87891	46.7529
0.79834	-23.9868		0.89112	44.6686		0.87647	45.1446
0.7959	-26.2695		0.88868	44.6014		0.87403	43.5547
0.79346	-28.537		0.88623	44.5679		0.87158	41.9556
0.79102	-30.7922		0.88379	44.5435		0.86914	40.3381
0.78858	-33.0017		0.88135	44.4885		0.8667	38.736
0.78614	-35.1379		0.87891	44.4427		0.86426	37.1735
0.78369	-37.2833		0.87647	44.3878		0.86182	35.6415
0.78125	-39.3982		0.87403	44.3481		0.85938	34.0576
0.77881	-41.4612		0.87159	44.2932		0.85694	32.4982
0.77637	-43.454		0.86914	44.2413		0.85449	30.9723
0.77393	-45.3735		0.8667	44.1742		0.85205	29.4891
0.77149	-47.2168		0.86426	44.1498		0.84961	28.0273
0.76905	-48.9929		0.86182	44.0796		0.84717	26.5564
0.7666	-50.6622		0.85938	44.0277		0.84473	25.116
0.76416	-52.243		0.85694	43.9819		0.84229	23.7763
0.76172	-53.7079		0.8545	43.8965		0.83985	22.4823
0.75928	-55.0934		0.85205	43.8538		0.8374	21.2219
0.75684	-56.3599		0.84961	43.8049		0.83496	19.9615
0.7544	-57.5104		0.84717	43.7439		0.83252	18.7958
0.75196	-58.5388		0.84473	43.6707		0.83008	17.7155
0.74951	-59.4605		0.84229	43.6249		0.82764	16.6748
0.74707	-60.1807		0.83985	43.5761		0.8252	15.686
0.74463	-60.9436		0.83741	43.4753		0.82276	14.6881
0.74219	-61.4624		0.83496	43.4235		0.82031	13.8092
0.73975	-61.9202		0.83252	43.3502		0.81787	13.0158
0.73731	-62.2559		0.83008	43.2922		0.81543	12.2192
0.73487	-62.439		0.82764	43.2098		0.81299	11.4777
0.73242	-62.561		0.8252	43.1549		0.81055	10.788
0.72998	-62.561		0.82276	43.0664		0.80811	10.1868
0.72754	-62.439		0.82032	43.0054		0.80567	9.61914
0.7251	-62.2253		0.81787	42.9443		0.80322	9.08813
0.72266	-61.9812		0.81543	42.8619		0.80078	8.56323
0.72022	-61.615		0.81299	42.7856		0.79834	8.15735
0.71778	-61.1877		0.81055	42.6758		0.7959	7.79114
0.71533	-60.6995		0.80811	42.6239		0.79346	7.46155
0.71289	-60.1501		0.80567	42.5476		0.79102	7.14417
0.71045	-59.5703		0.80323	42.453		0.78858	6.91223
0.70801	-58.9294		0.80079	42.3523		0.78614	6.74744
0.70557	-58.2886		0.79834	42.2302		0.78369	6.60706
0.70313	-57.5867		0.7959	42.1509		0.78125	6.5094
0.70069	-56.8848		0.79346	42.038		0.77881	6.44836
0.69824	-56.1829		0.79102	41.9434		0.77637	6.43921
0.6958	-55.4504		0.78858	41.8152		0.77393	6.47583
0.69336	-54.718		0.78614	41.6992		0.77149	6.5155
0.69092	-53.9856		0.7837	41.5802		0.76905	6.59485
0.68848	-53.2837		0.78125	41.4581		0.7666	6.6925
0.68604	-52.5513		0.77881	41.2933		0.76416	6.82678
0.6836	-51.8188		0.77637	41.156		0.76172	6.95801
0.68115	-51.1475		0.77393	40.9759		0.75928	7.10754
0.67871	-50.4456		0.77149	40.8478		0.75684	7.26013
0.67627	-49.8352		0.76905	40.6464		0.7544	7.41882
0.67383	-49.1638		0.76661	40.4663		0.75196	7.64771
0.67139	-48.5901		0.76416	40.2649		0.74951	7.84607
0.66895	-47.9645		0.76172	40.0757		0.74707	8.04138
0.66651	-47.3907		0.75928	39.8285		0.74463	8.27942
0.66406	-46.8201		0.75684	39.5691		0.74219	8.54797
0.66162	-46.3074		0.7544	39.3066		0.73975	8.81042
0.65918	-45.7764		0.75196	39.032		0.73731	9.04236
0.65674	-45.2728		0.74952	38.7512		0.73487	9.32617
0.6543	-44.7968		0.74707	38.4247		0.73242	9.62524
0.65186	-44.3359		0.74463	38.0493		0.72998	9.95789
0.64942	-43.9026		0.74219	37.6923		0.72754	10.3119
0.64697	-43.457		0.73975	37.2894		0.7251	10.6476
0.64453	-43.0298		0.73731	36.8561		0.72266	11.0046
0.64209	-42.6148		0.73487	36.3892		0.72022	11.438
0.63965	-42.2028		0.73243	35.8856		0.71778	11.8439
0.63721	-41.7969		0.72998	35.3485		0.71533	12.2803
0.63477	-41.4062		0.72754	34.7626		0.71289	12.7289
0.63233	-41.0065		0.7251	34.1248		0.71045	13.1989
0.62989	-40.5762		0.72266	33.4961		0.70801	13.7207
0.62744	-40.1947		0.72022	32.7423		0.70557	14.209
0.625	-39.8041		0.71778	31.9763		0.70313	14.6851
0.62256	-39.3921		0.71534	31.131		0.70069	15.1855
0.62012	-38.9893		0.71289	30.2307		0.69824	15.686
0.61768	-38.5803		0.71045	29.2786		0.6958	16.1346
0.61524	-38.2019		0.70801	28.2471		0.69336	16.5894
0.6128	-37.7685		0.70557	27.1606		0.69092	16.98
0.61035	-37.3627		0.70313	25.9827		0.68848	17.3737
0.60791	-36.9781		0.70069	24.7436		0.68604	17.7338
0.60547	-36.5448		0.69825	23.3887		0.6836	18.0786
0.60303	-36.1328		0.6958	21.9727		0.68115	18.3502
0.60059	-35.7269		0.69336	20.4834		0.67871	18.6035
0.59815	-35.3455		0.69092	18.8843		0.67627	18.8446
0.59571	-34.9396		0.68848	17.2119		0.67383	19.0582
0.59326	-34.5459		0.68604	15.4205		0.67139	19.278
0.59082	-34.1339		0.6836	13.5864		0.66895	19.4153
0.58838	-33.7952		0.68116	11.554		0.66651	19.5892
0.58594	-33.4106		0.67871	9.49402		0.66406	19.7449
0.5835	-33.0231		0.67627	7.30896		0.66162	19.8944
0.58106	-32.6599		0.67383	5.04761		0.65918	19.989
0.57862	-32.3029		0.67139	2.68494		0.65674	20.105
0.57617	-31.9489		0.66895	0.19562		0.6543	20.2026
0.57373	-31.604		0.66651	-2.39624		0.65186	20.3339
0.57129	-31.2744		0.66407	-5.05981		0.64942	20.4132
0.56885	-30.9631		0.66162	-7.82166		0.64697	20.4651
0.56641	-30.661		0.65918	-10.6873		0.64453	20.5597
0.56397	-30.3345		0.65674	-13.6505		0.64209	20.6482
0.56153	-30.0476		0.6543	-16.7053		0.63965	20.6848
0.55908	-29.7424		0.65186	-19.8303		0.63721	20.7367
0.55664	-29.4708		0.64942	-23.0438		0.63477	20.8069
0.5542	-29.2114		0.64698	-26.3458		0.63233	20.8283
0.55176	-28.9337		0.64454	-29.6875		0.62989	20.9198
0.54932	-28.6774		0.64209	-33.1299		0.62744	20.9412
0.54688	-28.4515		0.63965	-36.6394		0.625	20.9381
0.54444	-28.2318		0.63721	-40.2344		0.62256	20.9869
0.54199	-28.0029		0.63477	-43.8751		0.62012	21.0175
0.53955	-27.8107		0.63233	-47.5647		0.61768	21.0541
0.53711	-27.6001		0.62989	-51.2726		0.61524	21.0663
0.53467	-27.4017		0.62745	-55.0507		0.6128	21.048
0.53223	-27.2339		0.625	-58.8226		0.61035	21.0815
0.52979	-27.0508		0.62256	-62.6648		0.60791	21.1212
0.52735	-26.8768		0.62012	-66.4978		0.60547	21.1151
0.5249	-26.7578		0.61768	-70.3125		0.60303	21.1121
0.52246	-26.593		0.61524	-74.1577		0.60059	21.109
0.52002	-26.477		0.6128	-78.0029		0.59815	21.106
0.51758	-26.3611		0.61036	-81.8176		0.59571	21.106
0.51514	-26.2604		0.60791	-85.6323		0.59326	21.106
0.5127	-26.1383		0.60547	-89.2944		0.59082	21.0846
0.51026	-26.0498		0.60303	-93.1091		0.58838	21.0419
0.50781	-25.9735		0.60059	-96.7712		0.58594	21.0571
0.50537	-25.9033		0.59815	-100.403		0.5835	21.0236
0.50293	-25.8118		0.59571	-103.912		0.58106	21.0175
0.50049	-25.7599		0.59327	-107.391		0.57862	20.9717
0.49805	-25.7019		0.59082	-110.748		0.57617	20.9808
0.49561	-25.6653		0.58838	-114.044		0.57373	20.9503
0.49317	-25.6073		0.58594	-117.188		0.57129	20.9229
0.49072	-25.5676		0.5835	-120.209		0.56885	20.871
0.48828	-25.531		0.58106	-123.108		0.56641	20.8496
0.48584	-25.4883		0.57862	-125.885		0.56397	20.8191
0.4834	-25.4456		0.57618	-128.51		0.56153	20.7825
0.48096	-25.4028		0.57373	-130.92		0.55908	20.7306
0.47852	-25.3693		0.57129	-133.148		0.55664	20.6604
0.47608	-25.3235		0.56885	-135.223		0.5542	20.639
0.47364	-25.2655		0.56641	-137.054		0.55176	20.6513
0.47119	-25.2319		0.56397	-138.763		0.54932	20.5536
0.46875	-25.1892		0.56153	-140.198		0.54688	20.5109
0.46631	-25.119		0.55909	-141.418		0.54444	20.4254
0.46387	-25.0458		0.55664	-142.334		0.54199	20.3949
0.46143	-24.9817		0.5542	-143.066		0.53955	20.3522
0.45899	-24.8901		0.55176	-143.555		0.53711	20.2911
0.45655	-24.8047		0.54932	-143.768		0.53467	20.1813
0.4541	-24.7131		0.54688	-143.707		0.53223	20.1752
0.45166	-24.6155		0.54444	-143.433		0.52979	20.108
0.44922	-24.5148		0.542	-142.883		0.52735	20.047
0.44678	-24.4019		0.53955	-142.09		0.5249	19.9432
0.44434	-24.295		0.53711	-141.113		0.52246	19.873
0.4419	-24.1852		0.53467	-139.893		0.52002	19.8029
0.43946	-24.0326		0.53223	-138.489		0.51758	19.7662
0.43701	-23.9288		0.52979	-136.841		0.51514	19.632
0.43457	-23.764		0.52735	-135.01		0.5127	19.5404
0.43213	-23.645		0.52491	-133.118		0.51026	19.4702
0.42969	-23.5321		0.52246	-131.104		0.50781	19.3634
0.42725	-23.4039		0.52002	-128.998		0.50537	19.2535
0.42481	-23.2544		0.51758	-126.77		0.50293	19.1467
0.42237	-23.1201		0.51514	-124.573		0.50049	19.0247
0.41992	-22.9858		0.5127	-122.284		0.49805	18.8995
0.41748	-22.8485		0.51026	-120.026		0.49561	18.7866
0.41504	-22.7051		0.50782	-117.706		0.49317	18.6554
0.4126	-22.583		0.50537	-115.448		0.49072	18.4936
0.41016	-22.4365		0.50293	-113.22		0.48828	18.3502
0.40772	-22.3084		0.50049	-111.023		0.48584	18.2159
0.40528	-22.1588		0.49805	-108.856		0.4834	18.0481
0.40283	-22.0337		0.49561	-106.72		0.48096	17.8528
0.40039	-21.9116		0.49317	-104.675		0.47852	17.6727
0.39795	-21.7804		0.49073	-102.692		0.47608	17.4774
0.39551	-21.6461		0.48829	-100.677		0.47364	17.273
0.39307	-21.5271		0.48584	-98.8464		0.47119	17.0471
0.39063	-21.4233		0.4834	-97.0154		0.46875	16.7847
0.38819	-21.2921		0.48096	-95.2148		0.46631	16.5161
0.38574	-21.1578		0.47852	-93.5364		0.46387	16.2964
0.3833	-21.048		0.47608	-91.8579		0.46143	15.9759
0.38086	-20.9351		0.47364	-90.2405		0.45899	15.6677
0.37842	-20.8191		0.4712	-88.6841		0.45655	15.3259
0.37598	-20.697		0.46875	-87.1887		0.4541	14.9719
0.37354	-20.5963		0.46631	-85.6934		0.45166	14.6057
0.3711	-20.4834		0.46387	-84.2896		0.44922	14.212
0.36865	-20.3766		0.46143	-82.9163		0.44678	13.7726
0.36621	-20.2881		0.45899	-81.5735		0.44434	13.2873
0.36377	-20.1782		0.45655	-80.2917		0.4419	12.8143
0.36133	-20.0684		0.45411	-79.0405		0.43946	12.3108
0.35889	-19.9676		0.45166	-77.8198		0.43701	11.731
0.35645	-19.8761		0.44922	-76.6602		0.43457	11.142
0.35401	-19.809		0.44678	-75.5615		0.43213	10.4553
0.35156	-19.7052		0.44434	-74.4324		0.42969	9.8114
0.34912	-19.6197		0.4419	-73.3643		0.42725	9.07288
0.34668	-19.5404		0.43946	-72.2961		0.42481	8.26416
0.34424	-19.4489		0.43702	-71.3196		0.42237	7.4585
0.3418	-19.3634		0.43457	-70.343		0.41992	6.5979
0.33936	-19.2658		0.43213	-69.397		0.41748	5.67017
0.33692	-19.2017		0.42969	-68.4814		0.41504	4.65393
0.33447	-19.1162		0.42725	-67.5964		0.4126	3.58337
0.33203	-19.0674		0.42481	-66.7419		0.41016	2.49756
0.32959	-18.9697		0.42237	-65.8875		0.40772	1.35559
0.32715	-18.9117		0.41993	-65.0635		0.40528	0.08911
0.32471	-18.8232		0.41748	-64.27		0.40283	-1.21887
0.32227	-18.7653		0.41504	-63.5071		0.40039	-2.58942
0.31983	-18.7103		0.4126	-62.7747		0.39795	-4.03809
0.31739	-18.6188		0.41016	-62.0422		0.39551	-5.44434
0.31494	-18.5791		0.40772	-61.3403		0.39307	-7.08008
0.3125	-18.4998		0.40528	-60.6384		0.39063	-8.73413
0.31006	-18.4357		0.40284	-59.9976		0.38819	-10.4462
0.30762	-18.3838		0.40039	-59.3262		0.38574	-12.204
0.30518	-18.3411		0.39795	-58.6853		0.3833	-14.0259
0.30274	-18.2617		0.39551	-58.075		0.38086	-15.9576
0.3003	-18.1976		0.39307	-57.4951		0.37842	-17.9047
0.29785	-18.1396		0.39063	-56.9153		0.37598	-19.9097
0.29541	-18.1061		0.38819	-56.3355		0.37354	-21.9482
0.29297	-18.0359		0.38575	-55.7861		0.3711	-24.0509
0.29053	-17.9871		0.3833	-55.2368		0.36865	-26.2207
0.28809	-17.9199		0.38086	-54.718		0.36621	-28.3844
0.28565	-17.8833		0.37842	-54.1992		0.36377	-30.5481
0.28321	-17.8223		0.37598	-53.7109		0.36133	-32.7637
0.28076	-17.7887		0.37354	-53.2227		0.35889	-34.9884
0.27832	-17.7094		0.3711	-52.7344		0.35645	-37.1887
0.27588	-17.6727		0.36866	-52.2766		0.35401	-39.4318
0.27344	-17.63		0.36621	-51.8188		0.35156	-41.6046
0.271	-17.5873		0.36377	-51.3611		0.34912	-43.8049
0.26856	-17.5446		0.36133	-50.9338		0.34668	-45.9686
0.26612	-17.4896		0.35889	-50.5371		0.34424	-48.0713
0.26367	-17.4622		0.35645	-50.1099		0.3418	-50.0488
0.26123	-17.4103		0.35401	-49.6826		0.33936	-52.063
0.25879	-17.3554		0.35157	-49.2859		0.33692	-54.0161
0.25635	-17.3218		0.34912	-48.9319		0.33447	-55.8777
0.25391	-17.2699		0.34668	-48.5504		0.33203	-57.6172
0.25147	-17.2455		0.34424	-48.175		0.32959	-59.2651
0.24903	-17.1936		0.3418	-47.76		0.32715	-60.8215
0.24658	-17.1539		0.33936	-47.3999		0.32471	-62.2864
0.24414	-17.1234		0.33692	-47.0581		0.32227	-63.6292
0.2417	-17.0807		0.33448	-46.7224		0.31983	-64.8804
0.23926	-17.038		0.33204	-46.3562		0.31739	-65.979
0.23682	-17.0044		0.32959	-46.0205		0.31494	-66.9861
0.23438	-16.9586		0.32715	-45.7031		0.3125	-67.9016
0.23194	-16.9189		0.32471	-45.398		0.31006	-68.6646
0.22949	-16.8945		0.32227	-45.0531		0.30762	-69.2749
0.22705	-16.864		0.31983	-44.754		0.30518	-69.8242
0.22461	-16.8213		0.31739	-44.4489		0.30274	-70.282
0.22217	-16.7847		0.31495	-44.1376		0.3003	-70.6177
0.21973	-16.7541		0.3125	-43.8507		0.29785	-70.8008
0.21729	-16.7206		0.31006	-43.5547		0.29541	-70.8923
0.21485	-16.6748		0.30762	-43.2556		0.29297	-70.9534
0.2124	-16.6351		0.30518	-42.9688		0.29053	-70.8923
0.20996	-16.6168		0.30274	-42.6971		0.28809	-70.7398
0.20752	-16.5832		0.3003	-42.4164		0.28565	-70.4956
0.20508	-16.5558		0.29786	-42.1265		0.28321	-70.221
0.20264	-16.5253		0.29541	-41.8732		0.28076	-69.8852
0.2002	-16.4886		0.29297	-41.5802		0.27832	-69.4885
0.19776	-16.4825		0.29053	-41.3513		0.27588	-69.0918
0.19531	-16.4429		0.28809	-41.0675		0.27344	-68.5425
0.19287	-16.4093		0.28565	-40.8173		0.271	-68.0237
0.19043	-16.3757		0.28321	-40.567		0.26856	-67.5049
0.18799	-16.3635		0.28077	-40.3168		0.26612	-66.9556
0.18555	-16.33		0.27832	-40.0543		0.26367	-66.3147
0.18311	-16.2933		0.27588	-39.801		0.26123	-65.7044
0.18067	-16.2689		0.27344	-39.5538		0.25879	-65.094
0.17822	-16.2384		0.271	-39.3219		0.25635	-64.4226
0.17578	-16.2201		0.26856	-39.0747		0.25391	-63.7817
0.17334	-16.1804		0.26612	-38.8306		0.25147	-63.1103
0.1709	-16.1499		0.26368	-38.5803		0.24903	-62.4695
0.16846	-16.153		0.26123	-38.3636		0.24658	-61.8591
0.16602	-16.1194		0.25879	-38.1256		0.24414	-61.2183
0.16358	-16.0858		0.25635	-37.8967		0.2417	-60.5469
0.16114	-16.0584		0.25391	-37.6526		0.23926	-59.8755
0.15869	-16.0248		0.25147	-37.4268		0.23682	-59.2346
0.15625	-16.0004		0.24903	-37.2009		0.23438	-58.6548
0.15381	-15.9973		0.24659	-36.9751		0.23194	-58.0139
0.15137	-15.9576		0.24414	-36.7493		0.22949	-57.4036
0.14893	-15.9546		0.2417	-36.5112		0.22705	-56.8237
0.14649	-15.9149		0.23926	-36.3129		0.22461	-56.2439
0.14405	-15.8935		0.23682	-36.0962		0.22217	-55.6946
0.1416	-15.8691		0.23438	-35.8704		0.21973	-55.1148
0.13916	-15.8508		0.23194	-35.6537		0.21729	-54.5654
0.13672	-15.8295		0.2295	-35.4218		0.21485	-54.0466
0.13428	-15.8142		0.22705	-35.2295		0.2124	-53.4973
0.13184	-15.7898		0.22461	-35.0189		0.20996	-52.9785
0.1294	-15.7593		0.22217	-34.8114		0.20752	-52.4292
0.12696	-15.741		0.21973	-34.5947		0.20508	-52.002
0.12451	-15.7257		0.21729	-34.4025		0.20264	-51.5137
0.12207	-15.6982		0.21485	-34.2011		0.2002	-50.9949
0.11963	-15.686		0.21241	-34.0149		0.19776	-50.5371
0.11719	-15.6647		0.20996	-33.7921		0.19531	-50.0793
0.11475	-15.6494		0.20752	-33.5999		0.19287	-49.6521
0.11231	-15.6311		0.20508	-33.3954		0.19043	-49.2249
0.10987	-15.6036		0.20264	-33.2092		0.18799	-48.8281
0.10742	-15.5884		0.2002	-33.0109		0.18555	-48.4161
0.10498	-15.5701		0.19776	-32.8156		0.18311	-48.0042
0.10254	-15.5548		0.19532	-32.6233		0.18067	-47.6349
0.1001	-15.5304		0.19287	-32.4402		0.17822	-47.229
0.09766	-15.5243		0.19043	-32.2632		0.17578	-46.8414
0.09522	-15.509		0.18799	-32.074		0.17334	-46.4905
0.09278	-15.4724		0.18555	-31.9		0.1709	-46.1426
0.09033	-15.4724		0.18311	-31.723		0.16846	-45.8069
0.08789	-15.448		0.18067	-31.5552		0.16602	-45.4498
0.08545	-15.4266		0.17823	-31.3385		0.16358	-45.0867
0.08301	-15.3931		0.17579	-31.1615		0.16114	-44.7632
0.08057	-15.3992		0.17334	-31.0181		0.15869	-44.4611
0.07813	-15.3626		0.1709	-30.8502		0.15625	-44.1559
0.07569	-15.3565		0.16846	-30.6763		0.15381	-43.8202
0.07324	-15.3412		0.16602	-30.5115		0.15137	-43.5028
0.0708	-15.3168		0.16358	-30.3375		0.14893	-43.2281
0.06836	-15.3137		0.16114	-30.1697		0.14649	-42.9688
0.06592	-15.3046		0.1587	-30.014		0.14405	-42.6849
0.06348	-15.2893		0.15625	-29.8554		0.1416	-42.3737
0.06104	-15.2741		0.15381	-29.6722		0.13916	-42.1082
0.0586	-15.2466		0.15137	-29.5319		0.13672	-41.8488
0.05615	-15.2466		0.14893	-29.3915		0.13428	-41.6016
0.05371	-15.2191		0.14649	-29.2267		0.13184	-41.333
0.05127	-15.1947		0.14405	-29.068		0.1294	-41.0645
0.04883	-15.1947		0.14161	-28.9246		0.12696	-40.8295
0.04639	-15.1642		0.13916	-28.7811		0.12451	-40.6158
0.04395	-15.1489		0.13672	-28.6224		0.12207	-40.3687
0.04151	-15.1459		0.13428	-28.4882		0.11963	-40.1184
0.03906	-15.1337		0.13184	-28.3356		0.11719	-39.9078
0.03662	-15.1154		0.1294	-28.1952		0.11475	-39.6973
0.03418	-15.1001		0.12696	-28.0579		0.11231	-39.4836
0.03174	-15.0787		0.12452	-27.9236		0.10987	-39.27
0.0293	-15.0574		0.12207	-27.771		0.10742	-39.0045
0.02686	-15.0513		0.11963	-27.6489		0.10498	-38.8275
0.02442	-15.0207		0.11719	-27.5085		0.10254	-38.6261
0.02197	-15.0238		0.11475	-27.3895		0.1001	-38.4522
0.01953	-15.0055		0.11231	-27.2492		0.09766	-38.2294
0.01709	-14.9933		0.10987	-27.121		0.09522	-38.0402
0.01465	-14.9872		0.10743	-26.9806		0.09278	-37.8571
0.01221	-14.9597		0.10498	-26.8677		0.09033	-37.7075
0.00977	-14.9445		0.10254	-26.7304		0.08789	-37.5
0.00733	-14.9383		0.1001	-26.593		0.08545	-37.3047
0.00489	-14.917		0.09766	-26.4587		0.08301	-37.1124
0.00244	-14.917		0.09522	-26.3763		0.08057	-36.9781
2.27539e-06	-14.9139		0.09278	-26.2512		0.07813	-36.8133
-0.00244	-14.8743		0.09034	-26.1139		0.07569	-36.6272
-0.00488	-14.8712		0.08789	-26.001		0.07324	-36.4441
-0.00732	-14.8529		0.08545	-25.8881		0.0708	-36.2946
-0.00976	-14.8498		0.08301	-25.7843		0.06836	-36.1511
-0.0122	-14.8315		0.08057	-25.6561		0.06592	-35.9802
-0.01465	-14.8346		0.07813	-25.5554		0.06348	-35.8215
-0.01709	-14.8102		0.07569	-25.4211		0.06104	-35.6781
-0.01953	-14.7949		0.07325	-25.3235		0.0586	-35.5133
-0.02197	-14.7919		0.0708	-25.2106		0.05615	-35.3973
-0.02441	-14.7766		0.06836	-25.1038		0.05371	-35.2264
-0.02685	-14.7644		0.06592	-24.9847		0.05127	-35.08
-0.02929	-14.7553		0.06348	-24.8901		0.04883	-34.9365
-0.03174	-14.7461		0.06104	-24.7833		0.04639	-34.8389
-0.03418	-14.7217		0.0586	-24.6796		0.04395	-34.6771
-0.03662	-14.7308		0.05616	-24.5636		0.04151	-34.5398
-0.03906	-14.7125		0.05371	-24.4568		0.03906	-34.4086
-0.0415	-14.7003		0.05127	-24.3805		0.03662	-34.3079
-0.04394	-14.682		0.04883	-24.2706		0.03418	-34.1614
-0.04638	-14.682		0.04639	-24.1821		0.03174	-34.021
-0.04883	-14.6545		0.04395	-24.0723		0.0293	-33.8928
-0.05127	-14.6484		0.04151	-23.9746		0.02686	-33.786
-0.05371	-14.6698		0.03907	-23.88		0.02442	-33.6975
-0.05615	-14.6423		0.03662	-23.7885		0.02197	-33.548
-0.05859	-14.6332		0.03418	-23.7		0.01953	-33.4168
-0.06103	-14.6301		0.03174	-23.5962		0.01709	-33.2886
-0.06347	-14.621		0.0293	-23.5169		0.01465	-33.2031
-0.06592	-14.6027		0.02686	-23.4375		0.01221	-33.1024
-0.06836	-14.6027		0.02442	-23.3459		0.00977	-32.9681
-0.0708	-14.5935		0.02198	-23.2483		0.00733	-32.8461
-0.07324	-14.5935		0.01954	-23.172		0.00489	-32.7393
-0.07568	-14.5721		0.01709	-23.0713		0.00244	-32.6508
-0.07812	-14.5691		0.01465	-23.0072		2.27539e-06	-32.5409
-0.08056	-14.5569		0.01221	-22.9279		-0.00244	-32.4219
-0.08301	-14.5477		0.00977	-22.821		-0.00488	-32.3395
-0.08545	-14.5508		0.00733	-22.7539		-0.00732	-32.2388
-0.08789	-14.5416		0.00489	-22.6746		-0.00976	-32.1442
-0.09033	-14.5203		0.00245	-22.5769		-0.0122	-32.0374
-0.09277	-14.502		3.83789e-06	-22.4976		-0.01465	-31.9183
-0.09521	-14.502		-0.00244	-22.4335		-0.01709	-31.8298
-0.09765	-14.4898		-0.00488	-22.3602		-0.01953	-31.7719
-0.1001	-14.4836		-0.00732	-22.29		-0.02197	-31.6559
-0.10254	-14.4684		-0.00976	-22.1954		-0.02441	-31.5521
-0.10498	-14.4745		-0.0122	-22.1252		-0.02685	-31.4667
-0.10742	-14.4562		-0.01464	-22.052		-0.02929	-31.3873
-0.10986	-14.4318		-0.01709	-21.9971		-0.03174	-31.3202
-0.1123	-14.4257		-0.01953	-21.8994		-0.03418	-31.2012
-0.11474	-14.4196		-0.02197	-21.8475		-0.03662	-31.1096
-0.11719	-14.4012		-0.02441	-21.7773		-0.03906	-31.0394
-0.11963	-14.4043		-0.02685	-21.7102		-0.0415	-30.9845
-0.12207	-14.3677		-0.02929	-21.6492		-0.04394	-30.8807
-0.12451	-14.3616		-0.03173	-21.582		-0.04638	-30.7831
-0.12695	-14.3463		-0.03418	-21.5088		-0.04883	-30.722
-0.12939	-14.3433		-0.03662	-21.4447		-0.05127	-30.6488
-0.13183	-14.3249		-0.03906	-21.3684		-0.05371	-30.5878
-0.13428	-14.3158		-0.0415	-21.3135		-0.05615	-30.5023
-0.13672	-14.2914		-0.04394	-21.2494		-0.05859	-30.4199
-0.13916	-14.2792		-0.04638	-21.1761		-0.06103	-30.3345
-0.1416	-14.2364		-0.04882	-21.1334		-0.06347	-30.2948
-0.14404	-14.2517		-0.05127	-21.0785		-0.06592	-30.2094
-0.14648	-14.2273		-0.05371	-20.993		-0.06836	-30.1392
-0.14892	-14.2273		-0.05615	-20.929		-0.0708	-30.0903
-0.15136	-14.1968		-0.05859	-20.874		-0.07324	-29.9896
-0.15381	-14.1937		-0.06103	-20.8099		-0.07568	-29.953
-0.15625	-14.1663		-0.06347	-20.7398		-0.07812	-29.892
-0.15869	-14.1663		-0.06591	-20.6818		-0.08056	-29.8157
-0.16113	-14.1388		-0.06836	-20.6238		-0.08301	-29.7638
-0.16357	-14.1235		-0.0708	-20.5689		-0.08545	-29.6997
-0.16601	-14.1022		-0.07324	-20.5078		-0.08789	-29.6295
-0.16845	-14.0961		-0.07568	-20.4285		-0.09033	-29.5685
-0.1709	-14.0717		-0.07812	-20.3766		-0.09277	-29.4983
-0.17334	-14.0595		-0.08056	-20.3186		-0.09521	-29.4647
-0.17578	-14.0533		-0.083	-20.2576		-0.09765	-29.4342
-0.17822	-14.0381		-0.08545	-20.2026		-0.1001	-29.364
-0.18066	-14.035		-0.08789	-20.1416		-0.10254	-29.2999
-0.1831	-14.0106		-0.09033	-20.0775		-0.10498	-29.2419
-0.18554	-14.0137		-0.09277	-20.0195		-0.10742	-29.2328
-0.18799	-13.9771		-0.09521	-19.9737		-0.10986	-29.1717
-0.19043	-13.971		-0.09765	-19.8914		-0.1123	-29.0832
-0.19287	-13.9496		-0.10009	-19.8547		-0.11474	-29.0588
-0.19531	-13.9343		-0.10254	-19.7906		-0.11719	-29.0161
-0.19775	-13.9282		-0.10498	-19.7266		-0.11963	-29.0008
-0.20019	-13.9191		-0.10742	-19.6838		-0.12207	-28.952
-0.20263	-13.8977		-0.10986	-19.6014		-0.12451	-28.8879
-0.20508	-13.8886		-0.1123	-19.5557		-0.12695	-28.8666
-0.20752	-13.8794		-0.11474	-19.5068		-0.12939	-28.8452
-0.20996	-13.8672		-0.11718	-19.4428		-0.13183	-28.8025
-0.2124	-13.855		-0.11963	-19.3878		-0.13428	-28.7689
-0.21484	-13.8489		-0.12207	-19.3329		-0.13672	-28.714
-0.21728	-13.8367		-0.12451	-19.2749		-0.13916	-28.6987
-0.21972	-13.8428		-0.12695	-19.223		-0.1416	-28.6865
-0.22217	-13.8245		-0.12939	-19.1742		-0.14404	-28.656
-0.22461	-13.8336		-0.13183	-19.1162		-0.14648	-28.6163
-0.22705	-13.8062		-0.13427	-19.043		-0.14892	-28.5858
-0.22949	-13.797		-0.13671	-19.0002		-0.15136	-28.5767
-0.23193	-13.8092		-0.13916	-18.9545		-0.15381	-28.5706
-0.23437	-13.7878		-0.1416	-18.9026		-0.15625	-28.5248
-0.23681	-13.7878		-0.14404	-18.8416		-0.15869	-28.476
-0.23926	-13.7726		-0.14648	-18.7866		-0.16113	-28.476
-0.2417	-13.7726		-0.14892	-18.75		-0.16357	-28.476
-0.24414	-13.7756		-0.15136	-18.6981		-0.16601	-28.4607
-0.24658	-13.7756		-0.1538	-18.634		-0.16845	-28.4271
-0.24902	-13.7756		-0.15625	-18.5852		-0.1709	-28.418
-0.25146	-13.7665		-0.15869	-18.5364		-0.17334	-28.4119
-0.2539	-13.7787		-0.16113	-18.4936		-0.17578	-28.4271
-0.25635	-13.7634		-0.16357	-18.454		-0.17822	-28.4027
-0.25879	-13.7726		-0.16601	-18.3899		-0.18066	-28.3905
-0.26123	-13.7665		-0.16845	-18.3441		-0.1831	-28.3752
-0.26367	-13.7726		-0.17089	-18.2922		-0.18554	-28.3966
-0.26611	-13.7909		-0.17334	-18.2434		-0.18799	-28.3722
-0.26855	-13.7695		-0.17578	-18.1824		-0.19043	-28.363
-0.27099	-13.7756		-0.17822	-18.1519		-0.19287	-28.3691
-0.27344	-13.7848		-0.18066	-18.1122		-0.19531	-28.3783
-0.27588	-13.797		-0.1831	-18.0542		-0.19775	-28.3905
-0.27832	-13.794		-0.18554	-18.0176		-0.20019	-28.3936
-0.28076	-13.8153		-0.18798	-17.9657		-0.20263	-28.3905
-0.2832	-13.8062		-0.19043	-17.923		-0.20508	-28.4027
-0.28564	-13.8214		-0.19287	-17.8925		-0.20752	-28.418
-0.28808	-13.8336		-0.19531	-17.8467		-0.20996	-28.4271
-0.29053	-13.8397		-0.19775	-17.7826		-0.2124	-28.4424
-0.29297	-13.8458		-0.20019	-17.746		-0.21484	-28.4424
-0.29541	-13.8702		-0.20263	-17.7002		-0.21728	-28.4576
-0.29785	-13.8886		-0.20507	-17.6636		-0.21972	-28.4821
-0.30029	-13.8947		-0.20752	-17.6209		-0.22217	-28.5065
-0.30273	-13.9038		-0.20996	-17.572		-0.22461	-28.5034
-0.30517	-13.9221		-0.2124	-17.5293		-0.22705	-28.5248
-0.30761	-13.9252		-0.21484	-17.4835		-0.22949	-28.5614
-0.31006	-13.9465		-0.21728	-17.4622		-0.23193	-28.5889
-0.3125	-13.9648		-0.21972	-17.4103		-0.23437	-28.6041
-0.31494	-13.9832		-0.22216	-17.3676		-0.23681	-28.6041
-0.31738	-14.0137		-0.22461	-17.334		-0.23926	-28.6438
-0.31982	-14.032		-0.22705	-17.2943		-0.2417	-28.6926
-0.32226	-14.0564		-0.22949	-17.2516		-0.24414	-28.7109
-0.3247	-14.0747		-0.23193	-17.2058		-0.24658	-28.7384
-0.32715	-14.09		-0.23437	-17.1661		-0.24902	-28.7567
-0.32959	-14.1144		-0.23681	-17.1387		-0.25146	-28.8269
-0.33203	-14.1449		-0.23925	-17.1051		-0.2539	-28.8422
-0.33447	-14.1693		-0.2417	-17.0654		-0.25635	-28.8757
-0.33691	-14.1876		-0.24414	-17.0166		-0.25879	-28.8849
-0.33935	-14.212		-0.24658	-16.9739		-0.26123	-28.9368
-0.34179	-14.2425		-0.24902	-16.9464		-0.26367	-28.9947
-0.34424	-14.2731		-0.25146	-16.9098		-0.26611	-29.0253
-0.34668	-14.2761		-0.2539	-16.864		-0.26855	-29.0466
-0.34912	-14.3188		-0.25634	-16.8335		-0.27099	-29.1016
-0.35156	-14.3616		-0.25879	-16.7999		-0.27344	-29.1504
-0.354	-14.3738		-0.26123	-16.7602		-0.27588	-29.2084
-0.35644	-14.4043		-0.26367	-16.7297		-0.27832	-29.2297
-0.35888	-14.4379		-0.26611	-16.684		-0.28076	-29.2664
-0.36133	-14.4714		-0.26855	-16.6595		-0.2832	-29.3243
-0.36377	-14.5081		-0.27099	-16.6199		-0.28564	-29.3793
-0.36621	-14.5325		-0.27343	-16.5924		-0.28808	-29.4281
-0.36865	-14.566		-0.27588	-16.5619		-0.29053	-29.4617
-0.37109	-14.6027		-0.27832	-16.507		-0.29297	-29.5074
-0.37353	-14.6271		-0.28076	-16.4825		-0.29541	-29.5624
-0.37597	-14.6698		-0.2832	-16.452		-0.29785	-29.6326
-0.37842	-14.6973		-0.28564	-16.4276		-0.30029	-29.6661
-0.38086	-14.7308		-0.28808	-16.3879		-0.30273	-29.715
-0.3833	-14.7553		-0.29052	-16.3544		-0.30517	-29.7638
-0.38574	-14.798		-0.29296	-16.3269		-0.30761	-29.8248
-0.38818	-14.8285		-0.29541	-16.2903		-0.31006	-29.8798
-0.39062	-14.8773		-0.29785	-16.2506		-0.3125	-29.9133
-0.39306	-14.8987		-0.30029	-16.2293		-0.31494	-29.9744
-0.39551	-14.9414		-0.30273	-16.1957		-0.31738	-30.0293
-0.39795	-14.9811		-0.30517	-16.1682		-0.31982	-30.1056
-0.40039	-15.0024		-0.30761	-16.1316		-0.32226	-30.1483
-0.40283	-15.0421		-0.31005	-16.1011		-0.3247	-30.2063
-0.40527	-15.0879		-0.3125	-16.0767		-0.32715	-30.2551
-0.40771	-15.1154		-0.31494	-16.0492		-0.32959	-30.3253
-0.41015	-15.155		-0.31738	-16.0339		-0.33203	-30.3894
-0.4126	-15.1825		-0.31982	-15.9882		-0.33447	-30.423
-0.41504	-15.2161		-0.32226	-15.9576		-0.33691	-30.4718
-0.41748	-15.2649		-0.3247	-15.9241		-0.33935	-30.5542
-0.41992	-15.2985		-0.32714	-15.9027		-0.34179	-30.6091
-0.42236	-15.3351		-0.32959	-15.8722		-0.34424	-30.661
-0.4248	-15.3717		-0.33203	-15.8386		-0.34668	-30.6915
-0.42724	-15.4144		-0.33447	-15.8295		-0.34912	-30.7831
-0.42969	-15.4327		-0.33691	-15.7928		-0.35156	-30.838
-0.43213	-15.4694		-0.33935	-15.7654		-0.354	-30.9051
-0.43457	-15.4938		-0.34179	-15.741		-0.35644	-30.9418
-0.43701	-15.5212		-0.34423	-15.7104		-0.35888	-30.9998
-0.43945	-15.5518		-0.34668	-15.6921		-0.36133	-31.0638
-0.44189	-15.6006		-0.34912	-15.6738		-0.36377	-31.1188
-0.44433	-15.625		-0.35156	-15.6403		-0.36621	-31.1859
-0.44678	-15.6433		-0.354	-15.6158		-0.36865	-31.2256
-0.44922	-15.6677		-0.35644	-15.5884		-0.37109	-31.2836
-0.45166	-15.7043		-0.35888	-15.564		-0.37353	-31.3538
-0.4541	-15.7379		-0.36132	-15.5396		-0.37597	-31.3995
-0.45654	-15.7501		-0.36377	-15.5151		-0.37842	-31.4423
-0.45898	-15.7654		-0.36621	-15.4907		-0.38086	-31.5033
-0.46142	-15.8081		-0.36865	-15.4694		-0.3833	-31.5582
-0.46386	-15.8203		-0.37109	-15.4327		-0.38574	-31.6071
-0.46631	-15.8417		-0.37353	-15.3992		-0.38818	-31.6803
-0.46875	-15.8661		-0.37597	-15.3839		-0.39062	-31.6986
-0.47119	-15.8783		-0.37841	-15.3595		-0.39306	-31.7932
-0.47363	-15.8997		-0.38086	-15.3412		-0.39551	-31.8604
-0.47607	-15.9424		-0.3833	-15.3229		-0.39795	-31.8909
-0.47851	-15.9363		-0.38574	-15.3015		-0.40039	-31.9275
-0.48095	-15.9607		-0.38818	-15.2802		-0.40283	-31.9641
-0.4834	-15.9698		-0.39062	-15.2527		-0.40527	-32.0496
-0.48584	-16.0034		-0.39306	-15.2283		-0.40771	-32.1075
-0.48828	-15.9973		-0.3955	-15.2039		-0.41015	-32.1533
-0.49072	-16.0187		-0.39795	-15.1794		-0.4126	-32.2022
-0.49316	-16.0278		-0.40039	-15.1703		-0.41504	-32.2571
-0.4956	-16.0461		-0.40283	-15.1489		-0.41748	-32.3273
-0.49804	-16.0675		-0.40527	-15.1245		-0.41992	-32.3792
-0.50049	-16.0675		-0.40771	-15.1001		-0.42236	-32.4127
-0.50293	-16.0736		-0.41015	-15.0757		-0.4248	-32.4585
-0.50537	-16.0889		-0.41259	-15.0635		-0.42724	-32.5317
-0.50781	-16.1102		-0.41504	-15.0482		-0.42969	-32.5897
-0.51025	-16.1194		-0.41748	-15.0207		-0.43213	-32.6386
-0.51269	-16.1194		-0.41992	-14.9963		-0.43457	-32.6843
-0.51513	-16.1438		-0.42236	-14.978		-0.43701	-32.7484
-0.51758	-16.1499		-0.4248	-14.9628		-0.43945	-32.7972
-0.52002	-16.1713		-0.42724	-14.9506		-0.44189	-32.8644
-0.52246	-16.1804		-0.42968	-14.9322		-0.44433	-32.904
-0.5249	-16.1865		-0.43213	-14.8956		-0.44678	-32.9529
-0.52734	-16.1957		-0.43457	-14.8926		-0.44922	-33.02
-0.52978	-16.2109		-0.43701	-14.8743		-0.45166	-33.0536
-0.53222	-16.2323		-0.43945	-14.8651		-0.4541	-33.1299
-0.53467	-16.2384		-0.44189	-14.8407		-0.45654	-33.1726
-0.53711	-16.2476		-0.44433	-14.8193		-0.45898	-33.2214
-0.53955	-16.2659		-0.44677	-14.8071		-0.46142	-33.2794
-0.54199	-16.2872		-0.44921	-14.7949		-0.46386	-33.3344
-0.54443	-16.3117		-0.45166	-14.7705		-0.46631	-33.3954
-0.54687	-16.3178		-0.4541	-14.7553		-0.46875	-33.4351
-0.54931	-16.3361		-0.45654	-14.74		-0.47119	-33.5022
-0.55176	-16.3574		-0.45898	-14.7308		-0.47363	-33.5602
-0.5542	-16.3818		-0.46142	-14.7156		-0.47607	-33.6121
-0.55664	-16.3971		-0.46386	-14.6973		-0.47851	-33.67
-0.55908	-16.4154		-0.4663	-14.682		-0.48095	-33.7219
-0.56152	-16.4429		-0.46875	-14.6729		-0.4834	-33.7677
-0.56396	-16.4734		-0.47119	-14.6576		-0.48584	-33.8501
-0.5664	-16.4917		-0.47363	-14.6362		-0.48828	-33.8867
-0.56885	-16.5161		-0.47607	-14.6149		-0.49072	-33.9477
-0.57129	-16.5527		-0.47851	-14.6088		-0.49316	-34.0057
-0.57373	-16.5771		-0.48095	-14.6027		-0.4956	-34.082
-0.57617	-16.6016		-0.48339	-14.5935		-0.49804	-34.14
-0.57861	-16.629		-0.48584	-14.5752		-0.50049	-34.1949
-0.58105	-16.6534		-0.48828	-14.5569		-0.50293	-34.2133
-0.58349	-16.6962		-0.49072	-14.5508		-0.50537	-34.3018
-0.58594	-16.748		-0.49316	-14.5508		-0.50781	-34.3781
-0.58838	-16.7725		-0.4956	-14.5355		-0.51025	-34.433
-0.59082	-16.8121		-0.49804	-14.5203		-0.51269	-34.4757
-0.59326	-16.8487		-0.50048	-14.505		-0.51513	-34.552
-0.5957	-16.8945		-0.50293	-14.5081		-0.51758	-34.6283
-0.59814	-16.9373		-0.50537	-14.4928		-0.52002	-34.6832
-0.60058	-16.9678		-0.50781	-14.4775		-0.52246	-34.7351
-0.60303	-17.0074		-0.51025	-14.4684		-0.5249	-34.8053
-0.60547	-17.0654		-0.51269	-14.4623		-0.52734	-34.8663
-0.60791	-17.1173		-0.51513	-14.4531		-0.52978	-34.9457
-0.61035	-17.16		-0.51757	-14.4409		-0.53222	-35.0098
-0.61279	-17.2058		-0.52002	-14.4348		-0.53467	-35.0677
-0.61523	-17.2607		-0.52246	-14.4165		-0.53711	-35.144
-0.61767	-17.3126		-0.5249	-14.4165		-0.53955	-35.2264
-0.62011	-17.3645		-0.52734	-14.4134		-0.54199	-35.2875
-0.62256	-17.4133		-0.52978	-14.4134		-0.54443	-35.3699
-0.625	-17.4744		-0.53222	-14.3982		-0.54687	-35.4126
-0.62744	-17.5354		-0.53466	-14.389		-0.54931	-35.4919
-0.62988	-17.5995		-0.53711	-14.3951		-0.55176	-35.5835
-0.63232	-17.6483		-0.53955	-14.3799		-0.5542	-35.6506
-0.63476	-17.7124		-0.54199	-14.3768		-0.55664	-35.7086
-0.6372	-17.7826		-0.54443	-14.3677		-0.55908	-35.7696
-0.63965	-17.8467		-0.54687	-14.3646		-0.56152	-35.8673
-0.64209	-17.9169		-0.54931	-14.3677		-0.56396	-35.9528
-0.64453	-17.9718		-0.55175	-14.3585		-0.5664	-36.0138
-0.64697	-18.045		-0.5542	-14.3555		-0.56885	-36.087
-0.64941	-18.1213		-0.55664	-14.3494		-0.57129	-36.1725
-0.65185	-18.1885		-0.55908	-14.3524		-0.57373	-36.2488
-0.65429	-18.2678		-0.56152	-14.3463		-0.57617	-36.319
-0.65674	-18.3289		-0.56396	-14.3433		-0.57861	-36.3953
-0.65918	-18.4021		-0.5664	-14.328		-0.58105	-36.4716
-0.66162	-18.4906		-0.56884	-14.3341		-0.58349	-36.5784
-0.66406	-18.573		-0.57129	-14.3433		-0.58594	-36.6425
-0.6665	-18.6615		-0.57373	-14.3372		-0.58838	-36.7249
-0.66894	-18.7195		-0.57617	-14.3249		-0.59082	-36.7889
-0.67138	-18.8141		-0.57861	-14.331		-0.59326	-36.8622
-0.67383	-18.8965		-0.58105	-14.3372		-0.5957	-36.9537
-0.67627	-18.9789		-0.58349	-14.3372		-0.59814	-37.0331
-0.67871	-19.0582		-0.58593	-14.3341		-0.60058	-37.1094
-0.68115	-19.1437		-0.58838	-14.3249		-0.60303	-37.1948
-0.68359	-19.2474		-0.59082	-14.328		-0.60547	-37.2711
-0.68603	-19.342		-0.59326	-14.3372		-0.60791	-37.3566
-0.68847	-19.4214		-0.5957	-14.3372		-0.61035	-37.4451
-0.69092	-19.5129		-0.59814	-14.3372		-0.61279	-37.5061
-0.69336	-19.6075		-0.60058	-14.3433		-0.61523	-37.6068
-0.6958	-19.7021		-0.60302	-14.3433		-0.61767	-37.6801
-0.69824	-19.7845		-0.60546	-14.3524		-0.62011	-37.7472
-0.70068	-19.8914		-0.60791	-14.3494		-0.62256	-37.8326
-0.70312	-19.9829		-0.61035	-14.3585		-0.625	-37.8967
-0.70556	-20.0928		-0.61279	-14.3555		-0.62744	-37.9944
-0.70801	-20.1813		-0.61523	-14.3585		-0.62988	-38.0829
-0.71045	-20.2911		-0.61767	-14.3646		-0.63232	-38.1653
-0.71289	-20.3796		-0.62011	-14.3677		-0.63476	-38.2324
-0.71533	-20.4773		-0.62255	-14.3829		-0.6372	-38.3148
-0.71777	-20.5963		-0.625	-14.3799		-0.63965	-38.4064
-0.72021	-20.697		-0.62744	-14.386		-0.64209	-38.4857
-0.72265	-20.7947		-0.62988	-14.3921		-0.64453	-38.5651
-0.7251	-20.8984		-0.63232	-14.3951		-0.64697	-38.6261
-0.72265	-19.5312		-0.62988	-13.4094		-0.64453	-36.5387
-0.72021	-18.6371		-0.62744	-12.854		-0.64209	-35.1288
-0.71777	-17.9016		-0.625	-12.4207		-0.63965	-33.9813
-0.71533	-17.2577		-0.62255	-12.0361		-0.6372	-32.962
-0.71289	-16.6901		-0.62011	-11.7188		-0.63476	-32.0465
-0.71045	-16.1713		-0.61767	-11.4227		-0.63232	-31.2225
-0.70801	-15.6982		-0.61523	-11.1694		-0.62988	-30.4443
-0.70556	-15.2466		-0.61279	-10.9314		-0.62744	-29.7272
-0.70312	-14.8193		-0.61035	-10.6964		-0.625	-29.0375
-0.70068	-14.4287		-0.60791	-10.4828		-0.62256	-28.4241
-0.69824	-14.0655		-0.60546	-10.2844		-0.62011	-27.8442
-0.6958	-13.7177		-0.60302	-10.0983		-0.61767	-27.2888
-0.69336	-13.3789		-0.60058	-9.90295		-0.61523	-26.7273
-0.69092	-13.0585		-0.59814	-9.729		-0.61279	-26.2268
-0.68847	-12.7563		-0.5957	-9.56726		-0.61035	-25.7507
-0.68603	-12.4695		-0.59326	-9.41772		-0.60791	-25.2869
-0.68359	-12.1979		-0.59082	-9.26514		-0.60547	-24.8321
-0.68115	-11.9141		-0.58838	-9.1156		-0.60303	-24.4049
-0.67871	-11.6669		-0.58593	-8.98132		-0.60058	-23.999
-0.67627	-11.4258		-0.58349	-8.84094		-0.59814	-23.5962
-0.67383	-11.1969		-0.58105	-8.70972		-0.5957	-23.2117
-0.67138	-10.9589		-0.57861	-8.58154		-0.59326	-22.8332
-0.66894	-10.7483		-0.57617	-8.45032		-0.59082	-22.4854
-0.6665	-10.5316		-0.57373	-8.3313		-0.58838	-22.1375
-0.66406	-10.3332		-0.57129	-8.21838		-0.58594	-21.8384
-0.66162	-10.1288		-0.56884	-8.09631		-0.58349	-21.4844
-0.65918	-9.93042		-0.5664	-7.97424		-0.58105	-21.1578
-0.65674	-9.75037		-0.56396	-7.88574		-0.57861	-20.871
-0.65429	-9.57336		-0.56152	-7.77893		-0.57617	-20.5658
-0.65185	-9.40247		-0.55908	-7.66602		-0.57373	-20.2698
-0.64941	-9.22546		-0.55664	-7.56531		-0.57129	-19.9707
-0.64697	-9.06372		-0.5542	-7.46765		-0.56885	-19.7205
-0.64453	-8.90808		-0.55175	-7.36389		-0.5664	-19.4458
-0.64209	-8.7616		-0.54931	-7.26929		-0.56396	-19.1864
-0.63965	-8.60596		-0.54687	-7.17773		-0.56152	-18.9117
-0.6372	-8.44421		-0.54443	-7.08313		-0.55908	-18.6493
-0.63476	-8.29773		-0.54199	-6.97937		-0.55664	-18.4235
-0.63232	-8.16956		-0.53955	-6.90002		-0.5542	-18.1915
-0.62988	-8.01392		-0.53711	-6.81152		-0.55176	-17.9504
-0.62744	-7.89185		-0.53466	-6.72607		-0.54931	-17.7033
-0.625	-7.75757		-0.53222	-6.64063		-0.54687	-17.4896
-0.62256	-7.6355		-0.52978	-6.55823		-0.54443	-17.2852
-0.62011	-7.51038		-0.52734	-6.47583		-0.54199	-17.0593
-0.61767	-7.3761		-0.5249	-6.39038		-0.53955	-16.8518
-0.61523	-7.26318		-0.52246	-6.30798		-0.53711	-16.6351
-0.61279	-7.14417		-0.52002	-6.23474		-0.53467	-16.4459
-0.61035	-7.04346		-0.51757	-6.15234		-0.53222	-16.2201
-0.60791	-6.91223		-0.51513	-6.06995		-0.52978	-16.0492
-0.60547	-6.81458		-0.51269	-5.9906		-0.52734	-15.8203
-0.60303	-6.6925		-0.51025	-5.91125		-0.5249	-15.628
-0.60058	-6.58569		-0.50781	-5.84412		-0.52246	-15.4511
-0.59814	-6.49109		-0.50537	-5.76477		-0.52002	-15.2618
-0.5957	-6.37512		-0.50293	-5.68237		-0.51758	-15.0787
-0.59326	-6.27441		-0.50048	-5.62134		-0.51513	-14.9078
-0.59082	-6.17676		-0.49804	-5.55115		-0.51269	-14.74
-0.58838	-6.06995		-0.4956	-5.49011		-0.51025	-14.566
-0.58594	-5.98755		-0.49316	-5.42603		-0.50781	-14.4012
-0.58349	-5.896		-0.49072	-5.34973		-0.50537	-14.209
-0.58105	-5.79529		-0.48828	-5.27954		-0.50293	-14.0381
-0.57861	-5.70984		-0.48584	-5.20325		-0.50049	-13.8947
-0.57617	-5.61829		-0.48339	-5.14221		-0.49804	-13.7268
-0.57373	-5.52368		-0.48095	-5.07202		-0.4956	-13.562
-0.57129	-5.44434		-0.47851	-5.00488		-0.49316	-13.4033
-0.56885	-5.34668		-0.47607	-4.93469		-0.49072	-13.2507
-0.5664	-5.26428		-0.47363	-4.87671		-0.48828	-13.089
-0.56396	-5.19104		-0.47119	-4.80591		-0.48584	-12.9364
-0.56152	-5.09644		-0.46875	-4.75128		-0.4834	-12.7838
-0.55908	-4.99878		-0.4663	-4.69055		-0.48095	-12.6251
-0.55664	-4.92859		-0.46386	-4.61914		-0.47851	-12.4786
-0.5542	-4.84009		-0.46142	-4.55902		-0.47607	-12.3505
-0.55176	-4.77448		-0.45898	-4.49585		-0.47363	-12.1948
-0.54931	-4.68872		-0.45654	-4.43237		-0.47119	-12.0453
-0.54687	-4.58893		-0.4541	-4.37164		-0.46875	-11.9049
-0.54443	-4.51752		-0.45166	-4.32068		-0.46631	-11.7767
-0.54199	-4.44305		-0.44921	-4.24927		-0.46386	-11.6333
-0.53955	-4.36615		-0.44677	-4.19006		-0.46142	-11.5021
-0.53711	-4.27551		-0.44433	-4.13544		-0.45898	-11.3403
-0.53467	-4.19525		-0.44189	-4.08508		-0.45654	-11.206
-0.53222	-4.11926		-0.43945	-4.02191		-0.4541	-11.0992
-0.52978	-4.04785		-0.43701	-3.96088		-0.45166	-10.9558
-0.52734	-3.96545		-0.43457	-3.90656		-0.44922	-10.8307
-0.5249	-3.88489		-0.43213	-3.83362		-0.44678	-10.6934
-0.52246	-3.81989		-0.42968	-3.78906		-0.44433	-10.5743
-0.52002	-3.74756		-0.42724	-3.72589		-0.44189	-10.4553
-0.51758	-3.66882		-0.4248	-3.67035		-0.43945	-10.318
-0.51513	-3.58246		-0.42236	-3.61145		-0.43701	-10.1654
-0.51269	-3.51044		-0.41992	-3.55255		-0.43457	-10.0647
-0.51025	-3.44604		-0.41748	-3.5141		-0.43213	-9.94873
-0.50781	-3.3667		-0.41504	-3.45306		-0.42969	-9.82056
-0.50537	-3.284		-0.41259	-3.39447		-0.42724	-9.69543
-0.50293	-3.20068		-0.41015	-3.34564		-0.4248	-9.56116
-0.50049	-3.13782		-0.40771	-3.2782		-0.42236	-9.46045
-0.49804	-3.07373		-0.40527	-3.23395		-0.41992	-9.32922
-0.4956	-2.99133		-0.40283	-3.17963		-0.41748	-9.22241
-0.49316	-2.91168		-0.40039	-3.12927		-0.41504	-9.09424
-0.49072	-2.83356		-0.39795	-3.07709		-0.4126	-8.98132
-0.48828	-2.76031		-0.3955	-3.02002		-0.41015	-8.86536
-0.48584	-2.67761		-0.39306	-2.9657		-0.40771	-8.74939
-0.4834	-2.61139		-0.39062	-2.91931		-0.40527	-8.63037
-0.48095	-2.53174		-0.38818	-2.8537		-0.40283	-8.5144
-0.47851	-2.45453		-0.38574	-2.81555		-0.40039	-8.41675
-0.47607	-2.38556		-0.3833	-2.75574		-0.39795	-8.31909
-0.47363	-2.30927		-0.38086	-2.69318		-0.39551	-8.20007
-0.47119	-2.2226		-0.37841	-2.65167		-0.39306	-8.07495
-0.46875	-2.14996		-0.37597	-2.5943		-0.39062	-7.97119
-0.46631	-2.07184		-0.37353	-2.54578		-0.38818	-7.87659
-0.46386	-2.00806		-0.37109	-2.49908		-0.38574	-7.76672
-0.46142	-1.93634		-0.36865	-2.45087		-0.3833	-7.67212
-0.45898	-1.8512		-0.36621	-2.39319		-0.38086	-7.5531
-0.45654	-1.78284		-0.36377	-2.34497		-0.37842	-7.43408
-0.4541	-1.71021		-0.36132	-2.29553		-0.37597	-7.36389
-0.45166	-1.64612		-0.35888	-2.23389		-0.37353	-7.23877
-0.44922	-1.55914		-0.35644	-2.18597		-0.37109	-7.12891
-0.44678	-1.48895		-0.354	-2.1344		-0.36865	-7.02209
-0.44433	-1.41846		-0.35156	-2.08496		-0.36621	-6.94885
-0.44189	-1.35132		-0.34912	-2.05048		-0.36377	-6.83594
-0.43945	-1.26923		-0.34668	-1.98792		-0.36133	-6.71692
-0.43701	-1.19202		-0.34423	-1.94061		-0.35888	-6.62231
-0.43457	-1.13586		-0.34179	-1.90186		-0.35644	-6.51855
-0.43213	-1.07788		-0.33935	-1.84875		-0.354	-6.43005
-0.42969	-1.01563		-0.33691	-1.79291		-0.35156	-6.32935
-0.42724	-0.94116		-0.33447	-1.74835		-0.34912	-6.23169
-0.4248	-0.8609		-0.33203	-1.67542		-0.34668	-6.11877
-0.42236	-0.81146		-0.32959	-1.65253		-0.34424	-6.05774
-0.41992	-0.75684		-0.32714	-1.58905		-0.34179	-5.96924
-0.41748	-0.6897		-0.3247	-1.54572		-0.33935	-5.85938
-0.41504	-0.62225		-0.32226	-1.4856		-0.33691	-5.74036
-0.4126	-0.56915		-0.31982	-1.45538		-0.33447	-5.65796
-0.41015	-0.49744		-0.31738	-1.39587		-0.33203	-5.59082
-0.40771	-0.448		-0.31494	-1.35437		-0.32959	-5.4718
-0.40527	-0.3894		-0.3125	-1.30219		-0.32715	-5.3772
-0.40283	-0.33063		-0.31005	-1.24939		-0.3247	-5.28564
-0.40039	-0.27368		-0.30761	-1.21216		-0.32226	-5.21851
-0.39795	-0.2337		-0.30517	-1.16943		-0.31982	-5.12085
-0.39551	-0.16382		-0.30273	-1.10901		-0.31738	-5.03235
-0.39306	-0.11584		-0.30029	-1.07758		-0.31494	-4.92554
-0.39062	-0.06046		-0.29785	-1.01288		-0.3125	-4.84314
-0.38818	-0.0141		-0.29541	-0.96741		-0.31006	-4.75159
-0.38574	0.04221		-0.29296	-0.93079		-0.30761	-4.66888
-0.3833	0.08328		-0.29052	-0.87952		-0.30517	-4.57886
-0.38086	0.14261		-0.28808	-0.83252		-0.30273	-4.50043
-0.37842	0.19266		-0.28564	-0.79071		-0.30029	-4.41406
-0.37597	0.22894		-0.2832	-0.73944		-0.29785	-4.3338
-0.37353	0.27817		-0.28076	-0.69489		-0.29541	-4.25537
-0.37109	0.3385		-0.27832	-0.62927		-0.29297	-4.16809
-0.36865	0.38336		-0.27588	-0.59418		-0.29053	-4.08508
-0.36621	0.43069		-0.27343	-0.55725		-0.28808	-3.99139
-0.36377	0.47128		-0.27099	-0.50781		-0.28564	-3.91937
-0.36133	0.53317		-0.26855	-0.44952		-0.2832	-3.84155
-0.35888	0.57544		-0.26611	-0.41382		-0.28076	-3.72986
-0.35644	0.61102		-0.26367	-0.36743		-0.27832	-3.67188
-0.354	0.64911		-0.26123	-0.32959		-0.27588	-3.59497
-0.35156	0.69977		-0.25879	-0.26294		-0.27344	-3.50006
-0.34912	0.74951		-0.25634	-0.22913		-0.27099	-3.42896
-0.34668	0.78888		-0.2539	-0.1814		-0.26855	-3.3432
-0.34424	0.81635		-0.25146	-0.13983		-0.26611	-3.28156
-0.34179	0.867		-0.24902	-0.09677		-0.26367	-3.20831
-0.33935	0.91949		-0.24658	-0.05429		-0.26123	-3.11371
-0.33691	0.95673		-0.24414	-0.000976562		-0.25879	-3.02185
-0.33447	1.00128		-0.2417	0.03186		-0.25635	-2.95715
-0.33203	1.03363		-0.23925	0.08768		-0.2539	-2.89124
-0.32959	1.06232		-0.23681	0.14005		-0.25146	-2.81525
-0.32715	1.1084		-0.23437	0.18054		-0.24902	-2.74597
-0.3247	1.15326		-0.23193	0.22626		-0.24658	-2.65137
