# Supplementary material for: Isolation of kinetically-stabilised diarylchalcogenide radical cations
Source: Commun Chem. 2025 Aug 9;8:239. doi: 10.1038/s42004-025-01613-z (PMC12335450; doi:10.1038/s42004-025-01613-z)
Supplement: Supplementary file 5 — Supplementary Data 3 [file 42004_2025_1613_MOESM5_ESM.xyz]

85
[1S]•+ gas phase
S        6.797832      7.035324     11.976981
C        3.897373      7.347939      9.963359
C        5.875408      2.664804     12.792714
H        5.638914      1.653467     13.106917
C        4.006064      5.124343      9.039262
H        4.059523      4.049057      9.155967
C        3.948299      5.958671     10.137205
C        7.183183      3.122687     12.835842
C        6.469326      5.309491     12.112081
C       10.162972      6.251708     11.177459
C        4.868219      3.527194     12.387979
C        7.164325      7.312578     10.321448
C        3.906075      7.907218      8.692753
H        3.869171      8.981952      8.558858
C        3.854998      7.977081     11.269747
C        3.827294      7.289880     13.594760
H        3.828311      6.512672     14.351299
C       10.799978      6.699051     10.027957
H       11.233122      7.691412      9.983345
C        9.931262      6.915512     12.446182
C        9.599041      4.970389     11.233423
C        7.483160      4.431635     12.484393
C        3.809862      9.628732     12.988102
H        3.787763     10.666745     13.297927
C       10.255516      8.193430     12.882099
H       10.791456      8.882663     12.240080
C       10.879704      5.848420      8.938417
H       11.382067      6.174203      8.035612
C        2.782108      4.642244     12.030625
H        2.298316      5.044521     12.922060
H        2.020646      4.588775     11.252336
C        7.181239      6.309636      9.350713
H        6.954479      5.289989      9.627377
C        3.865996      6.969743     12.247662
C        7.457834      8.643732      9.982104
H        7.439444      9.410004     10.748751
C        3.801089      8.625627     13.958812
H        3.771777      8.898851     15.006673
C        9.888865      8.568730     14.163101
H       10.137035      9.559670     14.524212
C        3.384593      3.249870     12.351921
C        5.162480      4.837028     12.034367
C        3.833939      9.315325     11.639988
H        3.827839     10.100496     10.893035
C        9.212528      7.684246     15.005036
H        8.946231      8.000561     16.006316
C        3.929546      5.600745     11.614316
C       10.323156      4.574879      8.994261
H       10.398033      3.920206      8.134041
C        4.000608      5.684074      7.767430
H        4.032368      5.037864      6.898165
C        8.400662      2.373466     13.322429
C        3.953569      7.063663      7.595918
H        3.950414      7.479062      6.595433
C        9.234115      6.033600     13.287578
C        9.673070      4.131815     10.139621
H        9.229405      3.144212     10.160856
C        8.882630      6.410637     14.573418
H        8.349832      5.728631     15.227177
C        8.746297      1.210841     12.393720
H        7.931226      0.484139     12.365175
H        9.641590      0.696410     12.749837
H        8.932715      1.541898     11.371783
C        2.893835      2.756670     13.711955
H        3.325071      1.784361     13.960273
H        1.807148      2.644312     13.704134
H        3.159435      3.458837     14.505407
C        8.172428      1.827702     14.730952
H        7.879832      2.622673     15.420606
H        9.086609      1.365118     15.110351
H        7.389137      1.066425     14.738884
C        8.960871      4.722500     12.590776
C        9.496446      3.470600     13.335825
H       10.427874      3.122334     12.888869
H        9.722695      3.747572     14.366727
C        7.490488      6.639331      8.049648
H        7.505696      5.866623      7.291642
C        3.040990      2.203514     11.293470
H        3.368748      2.503364     10.297748
H        1.961570      2.039874     11.258558
H        3.516238      1.247780     11.526117
C        7.782190      7.955359      7.708491
H        8.024471      8.204735      6.682508
C        7.765110      8.955655      8.677015
H        7.992872      9.979223      8.406267
85
[1S]•+ DCM
S        6.803651      7.028700     11.942038
C        3.883410      7.359466      9.974112
C        5.875321      2.666229     12.794512
H        5.638101      1.656086     13.112410
C        3.986787      5.142054      9.033117
H        4.046237      4.066000      9.140647
C        3.934804      5.969022     10.137814
C        7.183022      3.124639     12.833969
C        6.472098      5.305593     12.094816
C       10.173812      6.260943     11.193210
C        4.869716      3.529109     12.386967
C        7.167733      7.289734     10.286662
C        3.886655      7.930243      8.708301
H        3.856494      9.006991      8.585980
C        3.854032      7.980059     11.285990
C        3.852430      7.276138     13.606176
H        3.861354      6.492461     14.356137
C       10.816583      6.719220     10.050815
H       11.239277      7.716851     10.015215
C        9.926172      6.919501     12.463003
C        9.613864      4.977438     11.238179
C        7.485617      4.430220     12.473770
C        3.845443      9.621158     13.014826
H        3.843128     10.657709     13.331655
C       10.233152      8.200994     12.902139
H       10.763403      8.897075     12.262359
C       10.904963      5.874776      8.955710
H       11.403599      6.211555      8.054287
C        2.782257      4.641528     12.032200
H        2.302779      5.043779     12.925797
H        2.020511      4.583858     11.254337
C        7.181359      6.275634      9.324758
H        6.953336      5.257877      9.608529
C        3.870150      6.966190     12.256033
C        7.462868      8.619796      9.936662
H        7.446331      9.393133     10.696275
C        3.841404      8.611088     13.979001
H        3.834132      8.876961     15.029595
C        9.844308      8.572315     14.179057
H       10.071866      9.568297     14.541093
C        3.386952      3.251290     12.354852
C        5.163750      4.836148     12.024483
C        3.848716      9.316762     11.663219
H        3.848679     10.105190     10.919384
C        9.164448      7.680631     15.011317
H        8.875585      7.995380     16.007312
C        3.927915      5.601206     11.612652
C       10.353192      4.597891      9.000801
H       10.426486      3.951990      8.133449
C        3.977437      5.712267      7.765373
H        4.016242      5.072446      6.891278
C        8.398456      2.375163     13.322535
C        3.930401      7.093900      7.604330
H        3.932817      7.517351      6.606698
C        9.226187      6.030878     13.293724
C        9.698440      4.144377     10.139986
H        9.254025      3.156779     10.150009
C        8.851772      6.402923     14.574745
H        8.312611      5.715353     15.217598
C        8.738171      1.210238     12.394509
H        7.919928      0.486125     12.377871
H        9.637759      0.700465     12.748011
H        8.914662      1.541928     11.370739
C        2.900485      2.760209     13.717064
H        3.346180      1.794468     13.966812
H        1.814404      2.637637     13.704897
H        3.157974      3.473796     14.503230
C        8.168532      1.833457     14.732202
H        7.889234      2.636070     15.418810
H        9.081450      1.362485     15.105849
H        7.375208      1.082204     14.738205
C        8.963357      4.721917     12.588261
C        9.496634      3.468826     13.333543
H       10.425412      3.116119     12.884343
H        9.721003      3.746335     14.364551
C        7.489549      6.593978      8.021187
H        7.502837      5.815243      7.268975
C        3.045535      2.201765     11.298786
H        3.380053      2.499971     10.304523
H        1.964900      2.043224     11.262583
H        3.521073      1.248252     11.541599
C        7.783343      7.908433      7.668913
H        8.024750      8.147985      6.640148
C        7.769063      8.918822      8.628568
H        7.997880      9.939711      8.348565
85
[1Se]•+ gas phase
Se       6.811991      7.178771     12.037277
C        3.857778      7.335306      9.977215
C        5.873715      2.656399     12.793434
H        5.638370      1.642114     13.098771
C        4.022116      5.113054      9.061435
H        4.105136      4.040147      9.182604
C        3.938092      5.949499     10.156151
C        7.180577      3.115414     12.841927
C        6.462991      5.303988     12.140195
C       10.187505      6.229818     11.203956
C        4.865566      3.520439     12.395767
C        7.206367      7.434004     10.228610
C        3.854888      7.890597      8.705544
H        3.794726      8.963791      8.567615
C        3.810316      7.968926     11.283159
C        3.800536      7.288358     13.611184
H        3.814408      6.513065     14.369670
C       10.833349      6.671762     10.058069
H       11.286366      7.655477     10.019370
C        9.960693      6.894825     12.474768
C        9.598852      4.960845     11.252968
C        7.479649      4.429336     12.504066
C        3.743850      9.624395     12.998837
H        3.706254     10.662994     13.305156
C       10.301253      8.166627     12.916450
H       10.849343      8.850056     12.278535
C       10.893728      5.827443      8.961848
H       11.401074      6.149704      8.060622
C        2.776327      4.632309     12.048574
H        2.294626      5.028066     12.944031
H        2.013007      4.582390     11.271974
C        7.207074      6.399255      9.299540
H        6.972602      5.390437      9.609299
C        3.842350      6.964443     12.264480
C        7.506630      8.746830      9.852939
H        7.501177      9.542291     10.589974
C        3.753270      8.625078     13.972182
H        3.721601      8.900371     15.019399
C        9.935186      8.543749     14.197847
H       10.196281      9.530284     14.561884
C        3.382602      3.239640     12.359295
C        5.157490      4.835514     12.055294
C        3.768614      9.307483     11.650806
H        3.747259     10.090451     10.901874
C        9.244700      7.667299     15.035220
H        8.980379      7.983926     16.036889
C        3.921324      5.595035     11.634106
C       10.308038      4.567376      9.008413
H       10.364793      3.918615      8.142378
C        4.007046      5.667865      7.787543
H        4.059776      5.019700      6.920779
C        8.396925      2.362238     13.325186
C        3.924633      7.044549      7.611225
H        3.914780      7.456879      6.609568
C        9.246109      6.021085     13.311134
C        9.650899      4.129953     10.151904
H        9.183251      3.153373     10.165511
C        8.897548      6.399446     14.598037
H        8.354346      5.722318     15.248396
C        8.746671      1.206449     12.389692
H        7.930333      0.481762     12.349474
H        9.638170      0.687214     12.748358
H        8.942006      1.545015     11.372086
C        2.896382      2.737537     13.717868
H        3.330018      1.764608     13.959411
H        1.809869      2.623218     13.712332
H        3.162921      3.435405     14.514806
C        8.163765      1.805640     14.728787
H        7.867817      2.595151     15.423260
H        9.076847      1.340863     15.108197
H        7.381062      1.043742     14.727948
C        8.959383      4.715134     12.610192
C        9.491837      3.459438     13.351786
H       10.426328      3.114883     12.908525
H        9.710823      3.730505     14.385832
C        7.511329      6.684073      7.984055
H        7.514923      5.886658      7.251677
C        3.037489      2.198654     11.296168
H        3.356966      2.506457     10.300314
H        1.958647      2.030295     11.266975
H        3.518486      1.243648     11.519749
C        7.811597      7.984828      7.599246
H        8.049291      8.199079      6.564267
C        7.809017      9.014872      8.533589
H        8.043538     10.027480      8.229159
85
[1Se]•+ DCM
Se       6.818469      7.174383     12.008295
C        3.844984      7.347174      9.987319
C        5.873942      2.657066     12.792768
H        5.637656      1.643508     13.100279
C        4.004653      5.130581      9.055537
H        4.094040      4.057128      9.167953
C        3.926101      5.960081     10.156772
C        7.180637      3.116848     12.839348
C        6.466291      5.301685     12.125864
C       10.199556      6.236683     11.220790
C        4.867727      3.522338     12.392730
C        7.207808      7.411421     10.197741
C        3.836327      7.913272      8.719956
H        3.782039      8.988632      8.593387
C        3.810042      7.973179     11.298104
C        3.827420      7.277428     13.621777
H        3.851291      6.496521     14.374306
C       10.851884      6.687555     10.081460
H       11.295978      7.676064     10.051278
C        9.957519      6.898360     12.491573
C        9.613582      4.965955     11.260175
C        7.481951      4.428370     12.495348
C        3.778063      9.619406     13.022780
H        3.759148     10.656987     13.335595
C       10.283004      8.173855     12.934888
H       10.826750      8.862662     12.298610
C       10.919887      5.848251      8.980401
H       11.424630      6.179839      8.080450
C        2.777813      4.633440     12.051157
H        2.303988      5.028388     12.951004
H        2.011644      4.581601     11.277311
C        7.206011      6.365780      9.279141
H        6.973012      5.358955      9.597535
C        3.848200      6.962582     12.272214
C        7.506584      8.722271      9.810267
H        7.502376      9.524667     10.539701
C        3.794023      8.613642     13.990248
H        3.785331      8.882759     15.039948
C        9.894997      8.549055     14.211434
H       10.136679      9.540993     14.575380
C        3.385427      3.241729     12.359935
C        5.159820      4.835319     12.045668
C        3.782172      9.310644     11.671644
H        3.765530     10.096577     10.925398
C        9.199172      7.667406     15.039931
H        8.911803      7.984798     16.035453
C        3.921239      5.596717     11.632700
C       10.337136      4.585554      9.017365
H       10.391450      3.944752      8.144847
C        3.984949      5.695089      7.785366
H        4.044259      5.052981      6.914103
C        8.395132      2.363461     13.324541
C        3.902043      7.073856      7.618826
H        3.896404      7.493776      6.619707
C        9.238581      6.019626     13.318187
C        9.674891      4.139667     10.155255
H        9.205250      3.163811     10.158359
C        8.867412      6.395326     14.599768
H        8.315809      5.714993     15.239761
C        8.742449      1.208418     12.387105
H        7.923985      0.485083     12.355677
H        9.638476      0.694388     12.743515
H        8.929019      1.550087     11.368609
C        2.903250      2.739659     13.719925
H        3.349544      1.771900     13.960631
H        1.817097      2.617336     13.710174
H        3.163367      3.446865     14.510980
C        8.159004      1.806078     14.727229
H        7.873487      2.600595     15.420646
H        9.071324      1.333924     15.100904
H        7.368000      1.052383     14.720897
C        8.961466      4.715030     12.610448
C        9.490453      3.459071     13.354392
H       10.425715      3.111877     12.914492
H        9.700839      3.731347     14.389765
C        7.506860      6.638019      7.960062
H        7.509131      5.833618      7.234880
C        3.041143      2.199102     11.297978
H        3.366354      2.505563     10.303267
H        1.960902      2.036419     11.268574
H        3.522042      1.245732     11.530520
C        7.806032      7.936488      7.562410
H        8.040998      8.140455      6.524434
C        7.805504      8.976561      8.487006
H        8.038689      9.986564      8.172485
85
[1Te]•+ gas phase
Te       6.666238     22.327669      4.710466
C        3.679410     21.872615      6.844632
C        3.880333     20.530229      6.507681
C        3.664932     22.280876      8.169980
H        3.512696     23.321727      8.430613
C        7.349709     23.604546      7.313214
H        7.300639     24.509261      6.716736
C        3.423450     18.040653      4.057943
C        3.847560     21.329236      9.159906
H        3.832816     21.626027     10.201564
C        4.885804     18.413224      4.017222
C        9.869467     22.008692      4.194733
C        3.379195     24.003910      5.401782
H        3.302209     24.693758      6.234003
C        3.381437     23.588477      3.018310
H        3.307376     23.973976      2.008714
C        3.549828     22.227748      3.227593
H        3.615127     21.544823      2.387238
C       10.768778     21.587099      6.577400
H       11.208510     22.570088      6.699320
C        3.302882     24.466707      4.097251
H        3.169703     25.525801      3.911573
C        7.651832     23.682719      8.660143
H        7.839147     24.647870      9.114934
C        4.055255     19.995789      8.827127
H        4.200793     19.264313      9.613192
C        7.474235     21.287326      8.844677
H        7.523687     20.386565      9.443822
C        5.929870     17.646601      3.525494
H        5.742292     16.651946      3.134026
C        3.844907     20.340447      4.999820
C        3.165420     16.888959      5.027556
H        3.706953     15.992680      4.716445
H        2.100858     16.645315      5.050262
H        3.475526     17.131016      6.043915
C        7.714247     22.524943      9.424970
H        7.951524     22.589286     10.480082
C        9.615074     19.049048      6.273338
H        9.156587     18.072491      6.178288
C        2.931522     17.635247      2.669309
H        3.138131     18.416103      1.933974
H        1.853573     17.458135      2.686807
H        3.412314     16.714625      2.331155
C        7.110968     22.355516      6.741019
C       10.122128     21.236120      5.401795
C        7.209155     18.177938      3.502999
C        8.911534     19.829512      3.873938
C        7.444231     19.470643      3.957350
C        8.865398     16.310100      3.763397
H        9.058044     16.561995      4.806376
H        9.775107     15.867279      3.351523
H        8.083327     15.547727      3.741991
C        4.081192     19.590058      7.498764
H        4.265809     18.551433      7.254408
C        9.095337     22.997416      1.725169
H        8.807247     23.397231      0.760511
C        9.550248     19.969441      5.246118
C        3.645529     21.760312      4.528727
C       10.272428     19.395449      7.447128
H       10.338432     18.676966      8.255584
C        8.232998     17.103574      1.493933
H        7.493365     16.302885      1.422945
H        9.165604     16.730812      1.063815
H        7.885674     17.940695      0.884097
C        2.746637     19.359621      4.507290
H        2.231891     19.811398      3.657821
H        1.998080     19.192906      5.282038
C        5.113668     19.706589      4.473461
C        6.390745     20.252916      4.416397
C        8.453223     17.531651      2.943851
C        9.496363     18.674569      3.016946
H        9.695626     19.050336      2.012041
H       10.448805     18.333924      3.423370
C        9.157057     21.200653      3.293649
C        9.785506     23.805973      2.625987
H       10.023864     24.826098      2.349556
C        3.545376     22.642060      5.617196
C       10.845004     20.653012      7.597596
H       11.351311     20.904607      8.521547
C        8.779601     21.686977      2.052331
H        8.239112     21.059344      1.351745
C        7.171280     21.194335      7.499313
H        6.984479     20.231306      7.043898
C       10.181736     23.320675      3.862519
H       10.729829     23.953648      4.550525
85
[1Te]•+ DCM
Te       6.669981     22.324219      4.743955
C        3.656308     21.896606      6.826316
C        3.860911     20.549880      6.508132
C        3.630117     22.323861      8.146135
H        3.480115     23.370049      8.387835
C        7.369703     23.558402      7.364153
H        7.327457     24.471610      6.780656
C        3.428347     18.038817      4.066987
C        3.805184     21.384245      9.150501
H        3.788744     21.695732     10.188444
C        4.889321     18.413412      4.028387
C        9.863612     22.018587      4.184080
C        3.380303     24.012488      5.356539
H        3.304177     24.711446      6.181479
C        3.418789     23.567776      2.977195
H        3.371230     23.942394      1.961529
C        3.575969     22.207506      3.203552
H        3.656734     21.514031      2.373242
C       10.791787     21.607442      6.557394
H       11.221854     22.596122      6.671190
C        3.327519     24.459843      4.044694
H        3.211010     25.518614      3.844455
C        7.674396     23.612372      8.712559
H        7.870197     24.569505      9.181150
C        4.015584     20.045682      8.836535
H        4.163911     19.325345      9.632774
C        7.476783     21.214449      8.861857
H        7.519299     20.303757      9.446997
C        5.932160     17.647158      3.533696
H        5.745116     16.653063      3.140103
C        3.842532     20.342252      5.002314
C        3.174342     16.888914      5.039864
H        3.712238     15.993145      4.719712
H        2.107800     16.652550      5.070081
H        3.497121     17.131789      6.052472
C        7.728002     22.442054      9.460500
H        7.967170     22.488227     10.516491
C        9.649204     19.059493      6.270450
H        9.192778     18.080980      6.184892
C        2.941156     17.627150      2.678569
H        3.137667     18.414548      1.947197
H        1.864855     17.437547      2.700341
H        3.437937     16.713187      2.344569
C        7.119324     22.319105      6.774622
C       10.134687     21.248412      5.389279
C        7.210109     18.181666      3.511040
C        8.913250     19.833507      3.877799
C        7.446536     19.471453      3.972103
C        8.861770     16.310810      3.752532
H        9.044865     16.555600      4.799320
H        9.776152     15.877372      3.339626
H        8.078308     15.549835      3.715880
C        4.051957     19.621964      7.513426
H        4.242448     18.580583      7.285671
C        9.045229     23.003207      1.728964
H        8.732372     23.404001      0.772030
C        9.567752     19.978164      5.242100
C        3.647543     21.756398      4.511983
C       10.315857     19.413213      7.437499
H       10.385680     18.699649      8.250425
C        8.221841     17.122171      1.490436
H        7.469622     16.332683      1.421584
H        9.151277     16.741031      1.059386
H        7.886594     17.971230      0.890109
C        2.747765     19.357151      4.509615
H        2.239258     19.805104      3.654592
H        1.997065     19.190045      5.282412
C        5.116044     19.705188      4.489139
C        6.393323     20.251755      4.435879
C        8.450636     17.538883      2.942432
C        9.495162     18.679594      3.016958
H        9.689339     19.058196      2.012328
H       10.446971     18.334902      3.421808
C        9.146950     21.204626      3.292086
C        9.740235     23.817816      2.621726
H        9.957313     24.843599      2.347264
C        3.536343     22.651800      5.587707
C       10.882891     20.675338      7.579696
H       11.391214     20.934301      8.501201
C        8.746180     21.688190      2.056836
H        8.196747     21.057371      1.366170
C        7.170952     21.145113      7.515004
H        6.975781     20.189378      7.047149
C       10.159491     23.334693      3.852303
H       10.702538     23.972924      4.539782
