# Supplementary material for: Isolation of kinetically-stabilised diarylchalcogenide radical cations
Source: Commun Chem. 2025 Aug 9;8:239. doi: 10.1038/s42004-025-01613-z (PMC12335450; doi:10.1038/s42004-025-01613-z)
Supplement: Supplementary file 6 — Supplementary Data 4 [file 42004_2025_1613_MOESM6_ESM.zip]

Archive with 1 entries (1 files):
- Supplementary Data 4.cif
