# Supplementary material for: Isolation of kinetically-stabilised diarylchalcogenide radical cations
Source: Commun Chem. 2025 Aug 9;8:239. doi: 10.1038/s42004-025-01613-z (PMC12335450; doi:10.1038/s42004-025-01613-z)
Supplement: Supplementary file 6 — Supplementary Data 4 [file 42004_2025_1613_MOESM6_ESM.zip › Supplementary Data 4.cif]

data_komorrp220902_0m
_audit_creation_date               2025-05-15
_audit_creation_method
;
Olex2 1.5
(compiled 2025.04.05 svn.rf049d14d for OlexSys, GUI svn.r7224)
;
_shelx_SHELXL_version_number       '2019/3'
_audit_contact_author_address      ?
_audit_contact_author_email        ?
_audit_contact_author_name         ''
_audit_contact_author_phone        ?
_publ_contact_author_id_orcid      ?
_publ_section_references
;
Dolomanov, O.V., Bourhis, L.J., Gildea, R.J, Howard, J.A.K. & Puschmann, H.
 (2009), J. Appl. Cryst. 42, 339-341.

Sheldrick, G.M. (2015). Acta Cryst. C71, 3-8.
;
_chemical_name_common              ?
_chemical_name_systematic          ?
_chemical_formula_moiety           'C46 H38 S'
_chemical_formula_sum              'C46 H38 S'
_chemical_formula_weight           622.82
_chemical_melting_point            ?
loop_
  _atom_type_symbol
  _atom_type_description
  _atom_type_scat_dispersion_real
  _atom_type_scat_dispersion_imag
  _atom_type_scat_source
 'C' 'C' 0.0033 0.0016 'International Tables Vol C Tables 4.2.6.8 and 6.1.1.4'
 'H' 'H' 0.0000 0.0000 'International Tables Vol C Tables 4.2.6.8 and 6.1.1.4'
 'S' 'S' 0.1246 0.1234 'International Tables Vol C Tables 4.2.6.8 and 6.1.1.4'

_shelx_space_group_comment
;
The symmetry employed for this shelxl refinement is uniquely defined
by the following loop, which should always be used as a source of
symmetry information in preference to the above space-group names.
They are only intended as comments.
;
_space_group_crystal_system        'monoclinic'
_space_group_IT_number             14
_space_group_name_H-M_alt          'P 1 21/n 1'
_space_group_name_Hall             '-P 2yn'
loop_
  _space_group_symop_operation_xyz
 'x, y, z'
 '-x+1/2, y+1/2, -z+1/2'
 '-x, -y, -z'
 'x-1/2, -y-1/2, z-1/2'

_cell_length_a                     10.488(3)
_cell_length_b                     16.261(4)
_cell_length_c                     19.816(4)
_cell_angle_alpha                  90
_cell_angle_beta                   100.565(9)
_cell_angle_gamma                  90
_cell_volume                       3322.2(13)
_cell_formula_units_Z              4
_cell_measurement_reflns_used      9923
_cell_measurement_temperature      100(2)
_cell_measurement_theta_max        28.56
_cell_measurement_theta_min        2.34
_shelx_estimated_absorpt_T_max     ?
_shelx_estimated_absorpt_T_min     ?
_exptl_absorpt_coefficient_mu      0.131
_exptl_absorpt_correction_T_max    0.7459
_exptl_absorpt_correction_T_min    0.6747
_exptl_absorpt_correction_type     'multi-scan'
_exptl_absorpt_process_details
;
SADABS-2016/2 (Bruker,2016/2) was used for absorption correction.
wR2(int) was 0.0765 before and 0.0521 after correction.
The Ratio of minimum to maximum transmission is 0.9045.
The \l/2 correction factor is Not present.
;
_exptl_absorpt_special_details     ?
_exptl_crystal_colour              'colourless'
_exptl_crystal_density_diffrn      1.245
_exptl_crystal_density_meas        ?
_exptl_crystal_density_method      ?
_exptl_crystal_description         'prism'
_exptl_crystal_F_000               1320
loop_
  _exptl_crystal_face_index_h
  _exptl_crystal_face_index_k
  _exptl_crystal_face_index_l
  _exptl_crystal_face_perp_dist
 -2.00 1.00 -2.00 0.1530
 -1.00 -2.00 -2.00 0.1080
 -1.00 -1.00 -2.00 0.1310
 -1.00 0.00 0.00 0.1400
 0.00 1.00 0.00 0.0480
 0.00 -1.00 0.00 0.0500
 0.00 2.00 1.00 0.0390
 0.00 1.00 1.00 0.0360
 0.00 -1.00 -1.00 0.0700
 0.00 1.00 2.00 0.0310
 0.00 -1.00 -2.00 0.0750
 0.00 1.00 -1.00 0.0820
 0.00 -1.00 1.00 0.0110
 1.00 2.00 2.00 0.0800
 1.00 1.00 2.00 0.0860
 1.00 2.00 0.00 0.1000
 1.00 1.00 1.00 0.1020
 1.00 2.00 -1.00 0.1020
 1.00 0.00 0.00 0.1250
 1.00 1.00 -1.00 0.1170
 2.00 2.00 1.00 0.1100
 2.00 -1.00 2.00 0.0970
 2.00 -1.00 -1.00 0.1210
 2.00 1.00 -2.00 0.1220

_exptl_crystal_size_max            0.296
_exptl_crystal_size_mid            0.201
_exptl_crystal_size_min            0.099
_exptl_transmission_factor_max     ?
_exptl_transmission_factor_min     ?
_diffrn_reflns_av_R_equivalents    0.0589
_diffrn_reflns_av_unetI/netI       0.0429
_diffrn_reflns_Laue_measured_fraction_full  0.999
_diffrn_reflns_Laue_measured_fraction_max  0.999
_diffrn_reflns_limit_h_max         12
_diffrn_reflns_limit_h_min         -12
_diffrn_reflns_limit_k_max         18
_diffrn_reflns_limit_k_min         -19
_diffrn_reflns_limit_l_max         23
_diffrn_reflns_limit_l_min         -23
_diffrn_reflns_number              30397
_diffrn_reflns_point_group_measured_fraction_full  0.999
_diffrn_reflns_point_group_measured_fraction_max  0.999
_diffrn_reflns_theta_full          25.005
_diffrn_reflns_theta_max           25.005
_diffrn_reflns_theta_min           1.975
_diffrn_ambient_temperature        100(2)
_diffrn_detector_area_resol_mean   ?
_diffrn_measured_fraction_theta_full  0.999
_diffrn_measured_fraction_theta_max  0.999
_diffrn_measurement_device_type    'Bruker Venture D8'
_diffrn_measurement_method         '\f and \w scans'
_diffrn_radiation_type             MoK\a
_diffrn_radiation_wavelength       0.71073
_diffrn_source                     ?
_diffrn_standards_number           0
_reflns_Friedel_coverage           0.000
_reflns_Friedel_fraction_full      .
_reflns_Friedel_fraction_max       .
_reflns_number_gt                  4892
_reflns_number_total               5895
_reflns_special_details
;
 Reflections were merged by SHELXL according to the crystal
 class for the calculation of statistics and refinement.
 
 _reflns_Friedel_fraction is defined as the number of unique
 Friedel pairs measured divided by the number that would be
 possible theoretically, ignoring centric projections and
 systematic absences. Completness statistics refer to single and
 composite reflections containing twin component 1 only.
;
_reflns_threshold_expression       'I > 2\s(I)'
_computing_cell_refinement         'SAINT V8.40B (?, 2016)'
_computing_data_collection         'SAINT V8.40B (?, 2016)'
_computing_data_reduction          'SAINT V8.40B (?, 2016)'
_computing_molecular_graphics      'Diamond 2 (Putz & Brandenburg, 2001)'
_computing_publication_material    'Olex2 1.5 (Dolomanov et al., 2009)'
_computing_structure_refinement    'SHELXL 2019/3 (Sheldrick, 2015)'
_computing_structure_solution      'SHELXT 2018/2 (Sheldrick, 2018)'
_refine_diff_density_max           0.722
_refine_diff_density_min           -0.800
_refine_diff_density_rms           0.088
_refine_ls_extinction_coef         .
_refine_ls_extinction_method       none
_refine_ls_goodness_of_fit_ref     1.074
_refine_ls_hydrogen_treatment      constr
_refine_ls_matrix_type             full
_refine_ls_number_parameters       429
_refine_ls_number_reflns           5895
_refine_ls_number_restraints       0
_refine_ls_R_factor_all            0.0780
_refine_ls_R_factor_gt             0.0621
_refine_ls_restrained_S_all        1.074
_refine_ls_shift/su_max            0.001
_refine_ls_shift/su_mean           0.000
_refine_ls_structure_factor_coef   Fsqd
_refine_ls_weighting_details      
 'w=1/[\s^2^(Fo^2^)+(0.0703P)^2^+5.9710P] where P=(Fo^2^+2Fc^2^)/3'
_refine_ls_weighting_scheme        calc
_refine_ls_wR_factor_gt            0.1579
_refine_ls_wR_factor_ref           0.1661
_refine_special_details
;
 Refined as a 2-component twin.
;
_olex2_refinement_description
;
1. Twinned data refinement
 Scales: 0.9781(7)
 0.0219(7)
2. Fixed Uiso
 At 1.2 times of:
  All C(H) groups, All C(H,H) groups
 At 1.5 times of:
  All C(H,H,H) groups
3.a Secondary CH2 refined with riding coordinates:
 C22(H22A,H22B), C17(H17A,H17B)
3.b Aromatic/amide H refined with riding coordinates:
 C61(H61), C64(H64), C53(H53), C44(H44), C62(H62), C13(H13), C52(H52),
 C63(H63), C54(H54), C41(H41), C51(H51), C34(H34), C31(H31), C32(H32), C71(H71),
  C33(H33), C42(H42), C74(H74), C72(H72), C75(H75), C43(H43), C73(H73)
3.c Idealised Me refined as rotating group:
 C19(H19A,H19B,H19C), C25(H25A,H25B,H25C), C20(H20A,H20B,H20C), C24(H24A,H24B,
 H24C)
;
_atom_sites_solution_hydrogens     geom
_atom_sites_solution_primary       dual
_atom_sites_solution_secondary     difmap
loop_
  _atom_site_label
  _atom_site_type_symbol
  _atom_site_fract_x
  _atom_site_fract_y
  _atom_site_fract_z
  _atom_site_U_iso_or_equiv
  _atom_site_adp_type
  _atom_site_occupancy
  _atom_site_site_symmetry_order
  _atom_site_calc_flag
  _atom_site_refinement_flags_posn
  _atom_site_refinement_flags_adp
  _atom_site_refinement_flags_occupancy
  _atom_site_disorder_assembly
  _atom_site_disorder_group
 S1 S 0.33667(7) 0.31095(5) 0.69622(4) 0.0189(2) Uani 1 1 d . . . . .
 C60 C 0.3637(3) 0.24414(18) 0.54092(13) 0.0147(6) Uani 1 1 d . . . . .
 C61 C 0.4931(3) 0.2464(2) 0.53408(15) 0.0209(7) Uani 1 1 d . . . . .
 H61 H 0.531578 0.296093 0.522541 0.025 Uiso 1 1 calc R U . . .
 C50 C 0.1438(3) 0.26845(17) 0.54426(13) 0.0149(6) Uani 1 1 d . . . . .
 C64 C 0.3809(3) 0.0987(2) 0.56829(16) 0.0246(7) Uani 1 1 d . . . . .
 H64 H 0.343105 0.048977 0.580248 0.029 Uiso 1 1 calc R U . . .
 C23 C 0.2443(3) 0.43949(17) 0.45245(13) 0.0141(6) Uani 1 1 d . . . . .
 C18 C 0.2996(3) 0.62758(17) 0.66653(14) 0.0159(6) Uani 1 1 d . . . . .
 C55 C 0.1716(3) 0.18582(18) 0.56080(13) 0.0160(6) Uani 1 1 d . . . . .
 C65 C 0.3081(3) 0.17059(17) 0.55772(14) 0.0161(6) Uani 1 1 d . . . . .
 C53 C -0.0459(3) 0.1667(2) 0.57792(15) 0.0263(7) Uani 1 1 d . . . . .
 H53 H -0.112101 0.132248 0.589155 0.032 Uiso 1 1 calc R U . . .
 C35 C 0.2914(3) 0.42281(18) 0.84243(14) 0.0184(6) Uani 1 1 d . . . . .
 C44 C 0.5343(4) 0.4049(2) 0.89671(16) 0.0336(9) Uani 1 1 d . . . . .
 H44 H 0.519597 0.371401 0.933830 0.040 Uiso 1 1 calc R U . . .
 C62 C 0.5656(3) 0.1738(2) 0.54457(16) 0.0271(7) Uani 1 1 d . . . . .
 H62 H 0.654357 0.174244 0.540348 0.033 Uiso 1 1 calc R U . . .
 C14 C 0.2705(2) 0.46063(17) 0.52817(13) 0.0125(6) Uani 1 1 d . . . . .
 C13 C 0.2740(3) 0.53910(17) 0.55629(14) 0.0133(6) Uani 1 1 d . . . . .
 H13 H 0.262400 0.586192 0.527450 0.016 Uiso 1 1 calc R U . . .
 C40 C 0.4542(3) 0.47892(18) 0.79135(14) 0.0162(6) Uani 1 1 d . . . . .
 C52 C -0.0729(3) 0.2488(2) 0.56229(16) 0.0267(7) Uani 1 1 d . . . . .
 H52 H -0.156950 0.270013 0.563328 0.032 Uiso 1 1 calc R U . . .
 C15 C 0.2889(3) 0.39140(17) 0.56998(13) 0.0134(6) Uani 1 1 d . . . . .
 C10 C 0.3137(3) 0.39956(17) 0.64185(14) 0.0130(6) Uani 1 1 d . . . . .
 C63 C 0.5091(3) 0.1011(2) 0.56107(16) 0.0289(8) Uani 1 1 d . . . . .
 H63 H 0.559539 0.052255 0.567485 0.035 Uiso 1 1 calc R U . . .
 C54 C 0.0762(3) 0.1343(2) 0.57740(15) 0.0235(7) Uani 1 1 d . . . . .
 H54 H 0.094200 0.078038 0.588144 0.028 Uiso 1 1 calc R U . . .
 C41 C 0.5791(3) 0.5014(2) 0.78595(16) 0.0245(7) Uani 1 1 d . . . . .
 H41 H 0.594621 0.533856 0.748449 0.029 Uiso 1 1 calc R U . . .
 C21 C 0.2635(3) 0.31235(17) 0.52801(13) 0.0144(6) Uani 1 1 d . . . . .
 C51 C 0.0222(3) 0.3001(2) 0.54513(15) 0.0204(6) Uani 1 1 d . . . . .
 H51 H 0.003644 0.356232 0.534140 0.025 Uiso 1 1 calc R U . . .
 C45 C 0.4310(3) 0.43263(19) 0.84735(14) 0.0202(7) Uani 1 1 d . . . . .
 C34 C 0.2180(3) 0.38614(19) 0.88676(16) 0.0268(7) Uani 1 1 d . . . . .
 H34 H 0.259295 0.361950 0.928754 0.032 Uiso 1 1 calc R U . . .
 C31 C 0.0958(3) 0.4583(2) 0.76337(16) 0.0233(7) Uani 1 1 d . . . . .
 H31 H 0.053449 0.482547 0.721621 0.028 Uiso 1 1 calc R U . . .
 C19 C 0.1799(3) 0.68085(18) 0.64201(15) 0.0192(6) Uani 1 1 d . . . . .
 H19A H 0.177080 0.696576 0.594013 0.029 Uiso 1 1 calc R U . . .
 H19B H 0.184406 0.730439 0.670457 0.029 Uiso 1 1 calc R U . . .
 H19C H 0.101597 0.649686 0.645843 0.029 Uiso 1 1 calc R U . . .
 C16 C 0.3274(3) 0.50274(17) 0.74532(14) 0.0150(6) Uani 1 1 d . . . . .
 C25 C 0.3534(3) 0.4736(2) 0.41855(16) 0.0275(7) Uani 1 1 d . . . . .
 H25A H 0.359023 0.533292 0.424942 0.041 Uiso 1 1 calc R U . . .
 H25B H 0.335084 0.460860 0.369380 0.041 Uiso 1 1 calc R U . . .
 H25C H 0.435946 0.448270 0.439677 0.041 Uiso 1 1 calc R U . . .
 C32 C 0.0244(3) 0.4197(2) 0.80710(18) 0.0306(8) Uani 1 1 d . . . . .
 H32 H -0.067317 0.416884 0.794377 0.037 Uiso 1 1 calc R U . . .
 C30 C 0.2293(3) 0.46056(17) 0.78191(14) 0.0158(6) Uani 1 1 d . . . . .
 C12 C 0.2947(2) 0.54758(17) 0.62710(14) 0.0130(6) Uani 1 1 d . . . . .
 C71 C 0.5945(3) 0.3416(2) 0.68483(16) 0.0253(7) Uani 1 1 d . . . . .
 H71 H 0.568490 0.395018 0.668405 0.030 Uiso 1 1 calc R U . . .
 C20 C 0.4216(3) 0.67599(19) 0.65970(16) 0.0226(7) Uani 1 1 d . . . . .
 H20A H 0.416696 0.692786 0.611795 0.034 Uiso 1 1 calc R U . . .
 H20B H 0.498189 0.641285 0.673910 0.034 Uiso 1 1 calc R U . . .
 H20C H 0.428013 0.724913 0.689002 0.034 Uiso 1 1 calc R U . . .
 C33 C 0.0838(4) 0.3859(2) 0.86795(18) 0.0321(8) Uani 1 1 d . . . . .
 H33 H 0.032688 0.362049 0.897717 0.038 Uiso 1 1 calc R U . . .
 C11 C 0.3141(3) 0.47865(17) 0.66944(13) 0.0132(6) Uani 1 1 d . . . . .
 C42 C 0.6810(3) 0.4757(2) 0.83602(18) 0.0343(9) Uani 1 1 d . . . . .
 H42 H 0.767175 0.491412 0.833270 0.041 Uiso 1 1 calc R U . . .
 C22 C 0.2442(3) 0.34453(18) 0.45224(14) 0.0204(7) Uani 1 1 d . . . . .
 H22A H 0.315040 0.323955 0.429955 0.024 Uiso 1 1 calc R U . . .
 H22B H 0.160848 0.323991 0.425903 0.024 Uiso 1 1 calc R U . . .
 C24 C 0.1150(3) 0.4747(2) 0.41585(16) 0.0301(8) Uani 1 1 d . . . . .
 H24A H 0.045819 0.457326 0.439899 0.045 Uiso 1 1 calc R U . . .
 H24B H 0.096348 0.454426 0.368479 0.045 Uiso 1 1 calc R U . . .
 H24C H 0.119931 0.534856 0.415662 0.045 Uiso 1 1 calc R U . . .
 C74 C 0.6736(4) 0.1866(3) 0.7335(2) 0.0434(10) Uani 1 1 d . . . . .
 H74 H 0.699730 0.133409 0.750359 0.052 Uiso 1 1 calc R U . . .
 C72 C 0.7225(3) 0.3180(2) 0.69175(17) 0.0330(8) Uani 1 1 d . . . . .
 H72 H 0.783693 0.355415 0.679271 0.040 Uiso 1 1 calc R U . . .
 C75 C 0.5453(3) 0.2106(2) 0.72587(18) 0.0331(8) Uani 1 1 d . . . . .
 H75 H 0.483598 0.172886 0.737525 0.040 Uiso 1 1 calc R U . . .
 C17 C 0.3034(3) 0.59817(18) 0.74133(15) 0.0209(7) Uani 1 1 d . . . . .
 H17A H 0.220168 0.611283 0.755726 0.025 Uiso 1 1 calc R U . . .
 H17B H 0.373805 0.626856 0.772659 0.025 Uiso 1 1 calc R U . . .
 C43 C 0.6584(4) 0.4272(3) 0.89024(18) 0.0418(10) Uani 1 1 d . . . . .
 H43 H 0.729837 0.409103 0.923576 0.050 Uiso 1 1 calc R U . . .
 C70 C 0.5043(3) 0.2874(2) 0.70186(15) 0.0226(7) Uani 1 1 d . . . . .
 C73 C 0.7635(3) 0.2416(3) 0.7163(2) 0.0406(10) Uani 1 1 d . . . . .
 H73 H 0.852324 0.226626 0.721296 0.049 Uiso 1 1 calc R U . . .

loop_
  _atom_site_aniso_label
  _atom_site_aniso_U_11
  _atom_site_aniso_U_22
  _atom_site_aniso_U_33
  _atom_site_aniso_U_23
  _atom_site_aniso_U_13
  _atom_site_aniso_U_12
 S1 0.0211(4) 0.0174(4) 0.0185(4) 0.0029(3) 0.0041(3) 0.0011(3)
 C60 0.0175(14) 0.0164(15) 0.0091(13) -0.0030(11) 0.0001(11) -0.0001(11)
 C61 0.0189(15) 0.0288(17) 0.0158(14) -0.0072(13) 0.0055(12) -0.0015(13)
 C50 0.0170(14) 0.0154(15) 0.0112(13) -0.0006(11) -0.0003(11) -0.0037(11)
 C64 0.0303(17) 0.0187(16) 0.0214(15) 0.0016(13) -0.0038(13) 0.0023(13)
 C23 0.0147(13) 0.0155(14) 0.0120(13) 0.0005(11) 0.0020(11) -0.0009(11)
 C18 0.0209(15) 0.0122(14) 0.0136(14) -0.0013(11) 0.0004(11) 0.0017(11)
 C55 0.0193(14) 0.0170(15) 0.0096(13) -0.0009(11) -0.0025(11) -0.0032(12)
 C65 0.0202(14) 0.0136(14) 0.0118(13) -0.0020(11) -0.0037(11) 0.0004(12)
 C53 0.0226(16) 0.038(2) 0.0177(15) 0.0034(14) 0.0021(12) -0.0146(14)
 C35 0.0294(16) 0.0119(14) 0.0150(14) -0.0035(11) 0.0070(12) 0.0033(12)
 C44 0.043(2) 0.039(2) 0.0160(16) 0.0044(14) -0.0027(14) 0.0198(17)
 C62 0.0171(15) 0.040(2) 0.0235(16) -0.0095(14) 0.0023(12) 0.0074(14)
 C14 0.0100(13) 0.0154(14) 0.0119(13) 0.0012(11) 0.0014(10) -0.0009(11)
 C13 0.0137(13) 0.0107(14) 0.0155(13) 0.0022(11) 0.0024(11) -0.0002(11)
 C40 0.0178(14) 0.0173(15) 0.0118(13) -0.0047(11) -0.0017(11) 0.0037(12)
 C52 0.0169(15) 0.038(2) 0.0250(16) 0.0014(15) 0.0040(13) -0.0026(14)
 C15 0.0129(13) 0.0143(14) 0.0129(13) -0.0003(11) 0.0024(10) -0.0017(11)
 C10 0.0131(13) 0.0124(14) 0.0138(13) 0.0022(11) 0.0031(11) 0.0000(11)
 C63 0.0284(18) 0.0280(18) 0.0265(17) -0.0039(14) -0.0048(14) 0.0109(14)
 C54 0.0297(17) 0.0211(16) 0.0172(15) 0.0052(12) -0.0020(13) -0.0095(13)
 C41 0.0222(16) 0.0293(18) 0.0219(15) -0.0100(13) 0.0033(13) 0.0024(13)
 C21 0.0188(14) 0.0131(14) 0.0116(13) -0.0023(11) 0.0038(11) -0.0010(11)
 C51 0.0203(15) 0.0220(16) 0.0188(14) -0.0013(12) 0.0031(12) 0.0008(12)
 C45 0.0278(16) 0.0180(15) 0.0136(14) -0.0025(12) 0.0006(12) 0.0097(13)
 C34 0.047(2) 0.0142(15) 0.0229(16) 0.0014(13) 0.0168(15) 0.0030(14)
 C31 0.0213(16) 0.0282(18) 0.0205(15) -0.0046(13) 0.0041(12) 0.0022(13)
 C19 0.0248(15) 0.0146(15) 0.0171(14) -0.0023(12) 0.0011(12) 0.0049(12)
 C16 0.0192(14) 0.0129(14) 0.0127(13) -0.0011(11) 0.0021(11) 0.0021(11)
 C25 0.0388(19) 0.0287(18) 0.0194(15) -0.0054(13) 0.0166(14) -0.0135(15)
 C32 0.0239(17) 0.033(2) 0.0382(19) -0.0151(16) 0.0147(15) -0.0063(14)
 C30 0.0223(15) 0.0113(14) 0.0147(14) -0.0028(11) 0.0059(11) 0.0027(11)
 C12 0.0097(13) 0.0134(14) 0.0155(13) -0.0001(11) 0.0011(10) -0.0008(10)
 C71 0.0258(16) 0.0277(18) 0.0228(16) -0.0023(13) 0.0053(13) -0.0030(14)
 C20 0.0228(16) 0.0174(16) 0.0268(16) -0.0037(13) 0.0029(13) -0.0025(13)
 C33 0.051(2) 0.0182(17) 0.0350(19) -0.0075(14) 0.0290(17) -0.0072(15)
 C11 0.0122(13) 0.0155(14) 0.0112(13) -0.0004(11) 0.0006(10) 0.0000(11)
 C42 0.0202(17) 0.049(2) 0.0314(19) -0.0153(17) -0.0021(14) 0.0071(15)
 C22 0.0333(17) 0.0152(15) 0.0128(14) -0.0005(11) 0.0044(12) -0.0036(13)
 C24 0.0314(18) 0.0344(19) 0.0190(16) -0.0074(14) -0.0093(14) 0.0113(15)
 C74 0.044(2) 0.046(2) 0.041(2) 0.0152(19) 0.0093(18) 0.0207(19)
 C72 0.0245(17) 0.044(2) 0.0282(17) -0.0036(16) -0.0002(14) 0.0002(16)
 C75 0.0295(18) 0.039(2) 0.0330(18) 0.0091(16) 0.0118(15) 0.0109(16)
 C17 0.0323(17) 0.0133(15) 0.0166(15) -0.0012(12) 0.0037(13) 0.0037(13)
 C43 0.033(2) 0.059(3) 0.0268(18) -0.0079(18) -0.0131(15) 0.0235(19)
 C70 0.0260(16) 0.0267(17) 0.0151(14) -0.0011(13) 0.0040(12) 0.0002(13)
 C73 0.0200(17) 0.061(3) 0.042(2) 0.0094(19) 0.0077(15) 0.0128(17)

_geom_special_details
;
 All esds (except the esd in the dihedral angle between two l.s. planes)
 are estimated using the full covariance matrix.  The cell esds are taken
 into account individually in the estimation of esds in distances, angles
 and torsion angles; correlations between esds in cell parameters are only
 used when they are defined by crystal symmetry.  An approximate (isotropic)
 treatment of cell esds is used for estimating esds involving l.s. planes.
;
loop_
  _geom_bond_atom_site_label_1
  _geom_bond_atom_site_label_2
  _geom_bond_distance
  _geom_bond_site_symmetry_2
  _geom_bond_publ_flag
 S1 C10 1.789(3) . ?
 S1 C70 1.783(3) . ?
 C60 C61 1.389(4) . ?
 C60 C65 1.397(4) . ?
 C60 C21 1.517(4) . ?
 C61 H61 0.9500 . ?
 C61 C62 1.398(5) . ?
 C50 C55 1.401(4) . ?
 C50 C21 1.529(4) . ?
 C50 C51 1.378(4) . ?
 C64 H64 0.9500 . ?
 C64 C65 1.391(4) . ?
 C64 C63 1.378(5) . ?
 C23 C14 1.514(4) . ?
 C23 C25 1.533(4) . ?
 C23 C22 1.544(4) . ?
 C23 C24 1.526(4) . ?
 C18 C19 1.529(4) . ?
 C18 C12 1.513(4) . ?
 C18 C20 1.529(4) . ?
 C18 C17 1.551(4) . ?
 C55 C65 1.465(4) . ?
 C55 C54 1.391(4) . ?
 C53 H53 0.9500 . ?
 C53 C52 1.387(5) . ?
 C53 C54 1.387(5) . ?
 C35 C45 1.459(4) . ?
 C35 C34 1.402(4) . ?
 C35 C30 1.397(4) . ?
 C44 H44 0.9500 . ?
 C44 C45 1.395(4) . ?
 C44 C43 1.380(6) . ?
 C62 H62 0.9500 . ?
 C62 C63 1.388(5) . ?
 C14 C13 1.390(4) . ?
 C14 C15 1.390(4) . ?
 C13 H13 0.9500 . ?
 C13 C12 1.387(4) . ?
 C40 C41 1.383(4) . ?
 C40 C45 1.398(4) . ?
 C40 C16 1.518(4) . ?
 C52 H52 0.9500 . ?
 C52 C51 1.390(4) . ?
 C15 C10 1.406(4) . ?
 C15 C21 1.528(4) . ?
 C10 C11 1.397(4) . ?
 C63 H63 0.9500 . ?
 C54 H54 0.9500 . ?
 C41 H41 0.9500 . ?
 C41 C42 1.383(5) . ?
 C21 C22 1.568(4) . ?
 C51 H51 0.9500 . ?
 C34 H34 0.9500 . ?
 C34 C33 1.389(5) . ?
 C31 H31 0.9500 . ?
 C31 C32 1.394(5) . ?
 C31 C30 1.382(4) . ?
 C19 H19A 0.9800 . ?
 C19 H19B 0.9800 . ?
 C19 H19C 0.9800 . ?
 C16 C30 1.525(4) . ?
 C16 C11 1.535(4) . ?
 C16 C17 1.572(4) . ?
 C25 H25A 0.9800 . ?
 C25 H25B 0.9800 . ?
 C25 H25C 0.9800 . ?
 C32 H32 0.9500 . ?
 C32 C33 1.367(5) . ?
 C12 C11 1.392(4) . ?
 C71 H71 0.9500 . ?
 C71 C72 1.378(5) . ?
 C71 C70 1.379(5) . ?
 C20 H20A 0.9800 . ?
 C20 H20B 0.9800 . ?
 C20 H20C 0.9800 . ?
 C33 H33 0.9500 . ?
 C42 H42 0.9500 . ?
 C42 C43 1.388(6) . ?
 C22 H22A 0.9900 . ?
 C22 H22B 0.9900 . ?
 C24 H24A 0.9800 . ?
 C24 H24B 0.9800 . ?
 C24 H24C 0.9800 . ?
 C74 H74 0.9500 . ?
 C74 C75 1.381(5) . ?
 C74 C73 1.387(6) . ?
 C72 H72 0.9500 . ?
 C72 C73 1.374(6) . ?
 C75 H75 0.9500 . ?
 C75 C70 1.377(5) . ?
 C17 H17A 0.9900 . ?
 C17 H17B 0.9900 . ?
 C43 H43 0.9500 . ?
 C73 H73 0.9500 . ?

loop_
  _geom_angle_atom_site_label_1
  _geom_angle_atom_site_label_2
  _geom_angle_atom_site_label_3
  _geom_angle
  _geom_angle_site_symmetry_1
  _geom_angle_site_symmetry_3
  _geom_angle_publ_flag
 C70 S1 C10 103.49(14) . . ?
 C61 C60 C65 120.2(3) . . ?
 C61 C60 C21 128.6(3) . . ?
 C65 C60 C21 111.1(2) . . ?
 C60 C61 H61 120.7 . . ?
 C60 C61 C62 118.5(3) . . ?
 C62 C61 H61 120.7 . . ?
 C55 C50 C21 110.7(2) . . ?
 C51 C50 C55 120.6(3) . . ?
 C51 C50 C21 128.7(3) . . ?
 C65 C64 H64 120.7 . . ?
 C63 C64 H64 120.7 . . ?
 C63 C64 C65 118.7(3) . . ?
 C14 C23 C25 109.7(2) . . ?
 C14 C23 C22 103.3(2) . . ?
 C14 C23 C24 111.7(2) . . ?
 C25 C23 C22 111.1(2) . . ?
 C24 C23 C25 109.0(3) . . ?
 C24 C23 C22 111.9(2) . . ?
 C19 C18 C17 110.7(2) . . ?
 C12 C18 C19 112.0(2) . . ?
 C12 C18 C20 110.3(2) . . ?
 C12 C18 C17 102.8(2) . . ?
 C20 C18 C19 109.4(2) . . ?
 C20 C18 C17 111.6(2) . . ?
 C50 C55 C65 108.4(2) . . ?
 C54 C55 C50 120.3(3) . . ?
 C54 C55 C65 131.3(3) . . ?
 C60 C65 C55 108.6(2) . . ?
 C64 C65 C60 120.9(3) . . ?
 C64 C65 C55 130.5(3) . . ?
 C52 C53 H53 119.5 . . ?
 C52 C53 C54 121.0(3) . . ?
 C54 C53 H53 119.5 . . ?
 C34 C35 C45 131.6(3) . . ?
 C30 C35 C45 108.3(3) . . ?
 C30 C35 C34 120.1(3) . . ?
 C45 C44 H44 120.9 . . ?
 C43 C44 H44 120.9 . . ?
 C43 C44 C45 118.3(3) . . ?
 C61 C62 H62 119.7 . . ?
 C63 C62 C61 120.7(3) . . ?
 C63 C62 H62 119.7 . . ?
 C13 C14 C23 126.3(2) . . ?
 C13 C14 C15 120.9(2) . . ?
 C15 C14 C23 112.8(2) . . ?
 C14 C13 H13 120.5 . . ?
 C12 C13 C14 119.0(3) . . ?
 C12 C13 H13 120.5 . . ?
 C41 C40 C45 120.5(3) . . ?
 C41 C40 C16 128.6(3) . . ?
 C45 C40 C16 110.7(3) . . ?
 C53 C52 H52 119.8 . . ?
 C53 C52 C51 120.4(3) . . ?
 C51 C52 H52 119.8 . . ?
 C14 C15 C10 120.5(3) . . ?
 C14 C15 C21 111.4(2) . . ?
 C10 C15 C21 127.7(2) . . ?
 C15 C10 S1 120.9(2) . . ?
 C11 C10 S1 121.0(2) . . ?
 C11 C10 C15 118.0(2) . . ?
 C64 C63 C62 121.0(3) . . ?
 C64 C63 H63 119.5 . . ?
 C62 C63 H63 119.5 . . ?
 C55 C54 H54 120.7 . . ?
 C53 C54 C55 118.6(3) . . ?
 C53 C54 H54 120.7 . . ?
 C40 C41 H41 120.5 . . ?
 C42 C41 C40 118.9(3) . . ?
 C42 C41 H41 120.5 . . ?
 C60 C21 C50 101.2(2) . . ?
 C60 C21 C15 118.5(2) . . ?
 C60 C21 C22 111.7(2) . . ?
 C50 C21 C22 113.0(2) . . ?
 C15 C21 C50 110.3(2) . . ?
 C15 C21 C22 102.7(2) . . ?
 C50 C51 C52 119.1(3) . . ?
 C50 C51 H51 120.5 . . ?
 C52 C51 H51 120.5 . . ?
 C44 C45 C35 130.7(3) . . ?
 C44 C45 C40 120.4(3) . . ?
 C40 C45 C35 108.9(2) . . ?
 C35 C34 H34 120.7 . . ?
 C33 C34 C35 118.6(3) . . ?
 C33 C34 H34 120.7 . . ?
 C32 C31 H31 120.6 . . ?
 C30 C31 H31 120.6 . . ?
 C30 C31 C32 118.7(3) . . ?
 C18 C19 H19A 109.5 . . ?
 C18 C19 H19B 109.5 . . ?
 C18 C19 H19C 109.5 . . ?
 H19A C19 H19B 109.5 . . ?
 H19A C19 H19C 109.5 . . ?
 H19B C19 H19C 109.5 . . ?
 C40 C16 C30 101.1(2) . . ?
 C40 C16 C11 115.8(2) . . ?
 C40 C16 C17 113.4(2) . . ?
 C30 C16 C11 113.8(2) . . ?
 C30 C16 C17 110.6(2) . . ?
 C11 C16 C17 102.6(2) . . ?
 C23 C25 H25A 109.5 . . ?
 C23 C25 H25B 109.5 . . ?
 C23 C25 H25C 109.5 . . ?
 H25A C25 H25B 109.5 . . ?
 H25A C25 H25C 109.5 . . ?
 H25B C25 H25C 109.5 . . ?
 C31 C32 H32 119.4 . . ?
 C33 C32 C31 121.3(3) . . ?
 C33 C32 H32 119.4 . . ?
 C35 C30 C16 110.9(2) . . ?
 C31 C30 C35 120.4(3) . . ?
 C31 C30 C16 128.6(3) . . ?
 C13 C12 C18 126.3(3) . . ?
 C13 C12 C11 120.5(3) . . ?
 C11 C12 C18 113.2(2) . . ?
 C72 C71 H71 120.1 . . ?
 C72 C71 C70 119.7(3) . . ?
 C70 C71 H71 120.1 . . ?
 C18 C20 H20A 109.5 . . ?
 C18 C20 H20B 109.5 . . ?
 C18 C20 H20C 109.5 . . ?
 H20A C20 H20B 109.5 . . ?
 H20A C20 H20C 109.5 . . ?
 H20B C20 H20C 109.5 . . ?
 C34 C33 H33 119.6 . . ?
 C32 C33 C34 120.8(3) . . ?
 C32 C33 H33 119.6 . . ?
 C10 C11 C16 127.7(2) . . ?
 C12 C11 C10 121.0(2) . . ?
 C12 C11 C16 111.2(2) . . ?
 C41 C42 H42 119.7 . . ?
 C41 C42 C43 120.5(3) . . ?
 C43 C42 H42 119.7 . . ?
 C23 C22 C21 109.3(2) . . ?
 C23 C22 H22A 109.8 . . ?
 C23 C22 H22B 109.8 . . ?
 C21 C22 H22A 109.8 . . ?
 C21 C22 H22B 109.8 . . ?
 H22A C22 H22B 108.3 . . ?
 C23 C24 H24A 109.5 . . ?
 C23 C24 H24B 109.5 . . ?
 C23 C24 H24C 109.5 . . ?
 H24A C24 H24B 109.5 . . ?
 H24A C24 H24C 109.5 . . ?
 H24B C24 H24C 109.5 . . ?
 C75 C74 H74 120.5 . . ?
 C75 C74 C73 119.0(4) . . ?
 C73 C74 H74 120.5 . . ?
 C71 C72 H72 119.2 . . ?
 C73 C72 C71 121.6(3) . . ?
 C73 C72 H72 119.2 . . ?
 C74 C75 H75 119.0 . . ?
 C70 C75 C74 122.0(4) . . ?
 C70 C75 H75 119.0 . . ?
 C18 C17 C16 109.2(2) . . ?
 C18 C17 H17A 109.8 . . ?
 C18 C17 H17B 109.8 . . ?
 C16 C17 H17A 109.8 . . ?
 C16 C17 H17B 109.8 . . ?
 H17A C17 H17B 108.3 . . ?
 C44 C43 C42 121.3(3) . . ?
 C44 C43 H43 119.3 . . ?
 C42 C43 H43 119.3 . . ?
 C71 C70 S1 124.0(3) . . ?
 C75 C70 S1 117.3(3) . . ?
 C75 C70 C71 118.7(3) . . ?
 C74 C73 H73 120.5 . . ?
 C72 C73 C74 119.1(3) . . ?
 C72 C73 H73 120.5 . . ?

loop_
  _geom_torsion_atom_site_label_1
  _geom_torsion_atom_site_label_2
  _geom_torsion_atom_site_label_3
  _geom_torsion_atom_site_label_4
  _geom_torsion
  _geom_torsion_site_symmetry_1
  _geom_torsion_site_symmetry_2
  _geom_torsion_site_symmetry_3
  _geom_torsion_site_symmetry_4
  _geom_torsion_publ_flag
 S1 C10 C11 C16 -2.7(4) . . . . ?
 S1 C10 C11 C12 -179.2(2) . . . . ?
 C60 C61 C62 C63 0.3(4) . . . . ?
 C60 C21 C22 C23 -133.9(3) . . . . ?
 C61 C60 C65 C64 0.4(4) . . . . ?
 C61 C60 C65 C55 -179.4(2) . . . . ?
 C61 C60 C21 C50 179.3(3) . . . . ?
 C61 C60 C21 C15 -60.1(4) . . . . ?
 C61 C60 C21 C22 58.9(4) . . . . ?
 C61 C62 C63 C64 -0.7(5) . . . . ?
 C50 C55 C65 C60 1.3(3) . . . . ?
 C50 C55 C65 C64 -178.5(3) . . . . ?
 C50 C55 C54 C53 -0.7(4) . . . . ?
 C50 C21 C22 C23 112.8(3) . . . . ?
 C23 C14 C13 C12 177.6(2) . . . . ?
 C23 C14 C15 C10 -179.6(2) . . . . ?
 C23 C14 C15 C21 -6.0(3) . . . . ?
 C18 C12 C11 C10 -179.6(2) . . . . ?
 C18 C12 C11 C16 3.4(3) . . . . ?
 C55 C50 C21 C60 -2.5(3) . . . . ?
 C55 C50 C21 C15 -128.7(2) . . . . ?
 C55 C50 C21 C22 117.0(3) . . . . ?
 C55 C50 C51 C52 -0.3(4) . . . . ?
 C65 C60 C61 C62 -0.2(4) . . . . ?
 C65 C60 C21 C50 3.4(3) . . . . ?
 C65 C60 C21 C15 124.0(3) . . . . ?
 C65 C60 C21 C22 -117.1(3) . . . . ?
 C65 C64 C63 C62 0.9(5) . . . . ?
 C65 C55 C54 C53 178.2(3) . . . . ?
 C53 C52 C51 C50 -0.4(5) . . . . ?
 C35 C34 C33 C32 0.9(5) . . . . ?
 C14 C23 C22 C21 2.8(3) . . . . ?
 C14 C13 C12 C18 -179.1(3) . . . . ?
 C14 C13 C12 C11 1.2(4) . . . . ?
 C14 C15 C10 S1 179.6(2) . . . . ?
 C14 C15 C10 C11 2.4(4) . . . . ?
 C14 C15 C21 C60 130.8(3) . . . . ?
 C14 C15 C21 C50 -113.4(3) . . . . ?
 C14 C15 C21 C22 7.2(3) . . . . ?
 C13 C14 C15 C10 -1.1(4) . . . . ?
 C13 C14 C15 C21 172.6(2) . . . . ?
 C13 C12 C11 C10 0.2(4) . . . . ?
 C13 C12 C11 C16 -176.9(2) . . . . ?
 C40 C41 C42 C43 0.9(5) . . . . ?
 C40 C16 C30 C35 3.4(3) . . . . ?
 C40 C16 C30 C31 -178.4(3) . . . . ?
 C40 C16 C11 C10 62.7(4) . . . . ?
 C40 C16 C11 C12 -120.4(3) . . . . ?
 C40 C16 C17 C18 116.6(3) . . . . ?
 C52 C53 C54 C55 0.0(4) . . . . ?
 C15 C14 C13 C12 -0.8(4) . . . . ?
 C15 C10 C11 C16 174.5(3) . . . . ?
 C15 C10 C11 C12 -2.0(4) . . . . ?
 C15 C21 C22 C23 -5.9(3) . . . . ?
 C10 S1 C70 C71 17.1(3) . . . . ?
 C10 S1 C70 C75 -164.0(3) . . . . ?
 C10 C15 C21 C60 -56.2(4) . . . . ?
 C10 C15 C21 C50 59.6(4) . . . . ?
 C10 C15 C21 C22 -179.7(3) . . . . ?
 C63 C64 C65 C60 -0.8(4) . . . . ?
 C63 C64 C65 C55 179.0(3) . . . . ?
 C54 C55 C65 C60 -177.6(3) . . . . ?
 C54 C55 C65 C64 2.6(5) . . . . ?
 C54 C53 C52 C51 0.6(5) . . . . ?
 C41 C40 C45 C35 176.1(3) . . . . ?
 C41 C40 C45 C44 -3.3(4) . . . . ?
 C41 C40 C16 C30 -177.7(3) . . . . ?
 C41 C40 C16 C11 58.9(4) . . . . ?
 C41 C40 C16 C17 -59.3(4) . . . . ?
 C41 C42 C43 C44 -1.5(6) . . . . ?
 C21 C60 C61 C62 -175.8(3) . . . . ?
 C21 C60 C65 C64 176.8(2) . . . . ?
 C21 C60 C65 C55 -3.1(3) . . . . ?
 C21 C50 C55 C65 0.9(3) . . . . ?
 C21 C50 C55 C54 180.0(2) . . . . ?
 C21 C50 C51 C52 -179.2(3) . . . . ?
 C21 C15 C10 S1 7.1(4) . . . . ?
 C21 C15 C10 C11 -170.1(3) . . . . ?
 C51 C50 C55 C65 -178.2(2) . . . . ?
 C51 C50 C55 C54 0.9(4) . . . . ?
 C51 C50 C21 C60 176.5(3) . . . . ?
 C51 C50 C21 C15 50.2(4) . . . . ?
 C51 C50 C21 C22 -64.0(4) . . . . ?
 C45 C35 C34 C33 -179.9(3) . . . . ?
 C45 C35 C30 C31 178.1(3) . . . . ?
 C45 C35 C30 C16 -3.6(3) . . . . ?
 C45 C44 C43 C42 -0.4(6) . . . . ?
 C45 C40 C41 C42 1.4(5) . . . . ?
 C45 C40 C16 C30 -2.0(3) . . . . ?
 C45 C40 C16 C11 -125.4(3) . . . . ?
 C45 C40 C16 C17 116.4(3) . . . . ?
 C34 C35 C45 C44 3.3(6) . . . . ?
 C34 C35 C45 C40 -176.0(3) . . . . ?
 C34 C35 C30 C31 -3.5(4) . . . . ?
 C34 C35 C30 C16 174.9(3) . . . . ?
 C31 C32 C33 C34 -2.6(5) . . . . ?
 C19 C18 C12 C13 52.6(4) . . . . ?
 C19 C18 C12 C11 -127.7(3) . . . . ?
 C19 C18 C17 C16 130.5(3) . . . . ?
 C16 C40 C41 C42 176.7(3) . . . . ?
 C16 C40 C45 C35 0.0(3) . . . . ?
 C16 C40 C45 C44 -179.4(3) . . . . ?
 C25 C23 C14 C13 64.8(4) . . . . ?
 C25 C23 C14 C15 -116.7(3) . . . . ?
 C25 C23 C22 C21 120.4(3) . . . . ?
 C32 C31 C30 C35 1.8(4) . . . . ?
 C32 C31 C30 C16 -176.2(3) . . . . ?
 C30 C35 C45 C44 -178.5(3) . . . . ?
 C30 C35 C45 C40 2.2(3) . . . . ?
 C30 C35 C34 C33 2.1(4) . . . . ?
 C30 C31 C32 C33 1.3(5) . . . . ?
 C30 C16 C11 C10 -53.7(4) . . . . ?
 C30 C16 C11 C12 123.1(3) . . . . ?
 C30 C16 C17 C18 -130.6(2) . . . . ?
 C12 C18 C17 C16 10.7(3) . . . . ?
 C71 C72 C73 C74 0.9(6) . . . . ?
 C20 C18 C12 C13 -69.5(3) . . . . ?
 C20 C18 C12 C11 110.3(3) . . . . ?
 C20 C18 C17 C16 -107.4(3) . . . . ?
 C11 C16 C30 C35 128.2(3) . . . . ?
 C11 C16 C30 C31 -53.6(4) . . . . ?
 C11 C16 C17 C18 -9.0(3) . . . . ?
 C22 C23 C14 C13 -176.6(3) . . . . ?
 C22 C23 C14 C15 1.9(3) . . . . ?
 C24 C23 C14 C13 -56.2(4) . . . . ?
 C24 C23 C14 C15 122.3(3) . . . . ?
 C24 C23 C22 C21 -117.5(3) . . . . ?
 C74 C75 C70 S1 -178.7(3) . . . . ?
 C74 C75 C70 C71 0.2(5) . . . . ?
 C72 C71 C70 S1 179.2(2) . . . . ?
 C72 C71 C70 C75 0.4(5) . . . . ?
 C75 C74 C73 C72 -0.3(6) . . . . ?
 C17 C18 C12 C13 171.5(3) . . . . ?
 C17 C18 C12 C11 -8.8(3) . . . . ?
 C17 C16 C30 C35 -116.9(3) . . . . ?
 C17 C16 C30 C31 61.2(4) . . . . ?
 C17 C16 C11 C10 -173.3(3) . . . . ?
 C17 C16 C11 C12 3.6(3) . . . . ?
 C43 C44 C45 C35 -176.5(3) . . . . ?
 C43 C44 C45 C40 2.7(5) . . . . ?
 C70 S1 C10 C15 84.5(2) . . . . ?
 C70 S1 C10 C11 -98.3(2) . . . . ?
 C70 C71 C72 C73 -0.9(5) . . . . ?
 C73 C74 C75 C70 -0.2(6) . . . . ?

#===END
data_komorrp221103_0m
_audit_creation_date               2025-07-23
_audit_creation_method
;
Olex2 1.5
(compiled 2025.03.04 svn.red2d20d0 for OlexSys, GUI svn.r7188)
;
_shelx_SHELXL_version_number       '2019/3'
_audit_contact_author_address      ?
_audit_contact_author_email        ?
_audit_contact_author_name         ''
_audit_contact_author_phone        ?
_publ_contact_author_id_orcid      ?
_publ_section_references
;
Dolomanov, O.V., Bourhis, L.J., Gildea, R.J, Howard, J.A.K. & Puschmann, H.
 (2009), J. Appl. Cryst. 42, 339-341.

Sheldrick, G.M. (2015). Acta Cryst. C71, 3-8.
;
_chemical_name_common              ?
_chemical_name_systematic          ?
_chemical_formula_moiety           'C46 H38 Se'
_chemical_formula_sum              'C46 H38 Se'
_chemical_formula_weight           669.72
_chemical_melting_point            ?
loop_
  _atom_type_symbol
  _atom_type_description
  _atom_type_scat_dispersion_real
  _atom_type_scat_dispersion_imag
  _atom_type_scat_source
 'C' 'C' 0.0033 0.0016 'International Tables Vol C Tables 4.2.6.8 and 6.1.1.4'
 'H' 'H' 0.0000 0.0000 'International Tables Vol C Tables 4.2.6.8 and 6.1.1.4'
 'Se' 'Se' -0.0929 2.2259
 'International Tables Vol C Tables 4.2.6.8 and 6.1.1.4'

_shelx_space_group_comment
;
The symmetry employed for this shelxl refinement is uniquely defined
by the following loop, which should always be used as a source of
symmetry information in preference to the above space-group names.
They are only intended as comments.
;
_space_group_crystal_system        'monoclinic'
_space_group_IT_number             14
_space_group_name_H-M_alt          'P 1 21/n 1'
_space_group_name_Hall             '-P 2yn'
loop_
  _space_group_symop_operation_xyz
 'x, y, z'
 '-x+1/2, y+1/2, -z+1/2'
 '-x, -y, -z'
 'x-1/2, -y-1/2, z-1/2'

_cell_length_a                     10.5031(3)
_cell_length_b                     16.3544(4)
_cell_length_c                     19.8302(5)
_cell_angle_alpha                  90
_cell_angle_beta                   100.4070(10)
_cell_angle_gamma                  90
_cell_volume                       3350.24(15)
_cell_formula_units_Z              4
_cell_measurement_reflns_used      9969
_cell_measurement_temperature      100(2)
_cell_measurement_theta_max        34.87
_cell_measurement_theta_min        2.41
_shelx_estimated_absorpt_T_max     0.882
_shelx_estimated_absorpt_T_min     0.795
_exptl_absorpt_coefficient_mu      1.154
_exptl_absorpt_correction_T_max    0.7469
_exptl_absorpt_correction_T_min    0.7093
_exptl_absorpt_correction_type     multi-scan
_exptl_absorpt_process_details
;
SADABS-2016/2 (Bruker,2016/2) was used for absorption correction.
wR2(int) was 0.0772 before and 0.0610 after correction.
The Ratio of minimum to maximum transmission is 0.9497.
The \l/2 correction factor is Not present.
;
_exptl_absorpt_special_details     ?
_exptl_crystal_colour              'clear colourless'
_exptl_crystal_colour_lustre       clear
_exptl_crystal_colour_primary      colourless
_exptl_crystal_density_diffrn      1.328
_exptl_crystal_density_meas        ?
_exptl_crystal_density_method      ?
_exptl_crystal_description         block
_exptl_crystal_F_000               1392
loop_
  _exptl_crystal_face_index_h
  _exptl_crystal_face_index_k
  _exptl_crystal_face_index_l
  _exptl_crystal_face_perp_dist
 -2.00 3.00 3.00 0.0310
 -1.00 3.00 -1.00 0.0520
 -1.00 2.00 2.00 0.0240
 -1.00 3.00 1.00 0.0270
 -1.00 2.00 3.00 0.0360
 -1.00 3.00 3.00 0.0160
 -1.00 -3.00 -2.00 0.0790
 -1.00 -3.00 -1.00 0.0800
 -1.00 -3.00 1.00 0.0800
 -1.00 -1.00 -1.00 0.1040
 0.00 2.00 -3.00 0.0710
 0.00 1.00 -1.00 0.0640
 0.00 -1.00 1.00 0.0960
 0.00 1.00 0.00 0.0380
 0.00 -1.00 0.00 0.0680
 0.00 2.00 3.00 0.0400
 0.00 -2.00 -3.00 0.0650
 0.00 -1.00 -3.00 0.0730
 0.00 1.00 3.00 0.0530
 0.00 -3.00 -1.00 0.0560
 1.00 -3.00 1.00 0.0910
 1.00 -2.00 -1.00 0.0650
 1.00 -3.00 0.00 0.0820
 1.00 -3.00 -1.00 0.0680
 1.00 -3.00 -3.00 0.0640
 1.00 3.00 2.00 0.0400
 1.00 3.00 0.00 0.0450
 1.00 2.00 2.00 0.0460
 1.00 -1.00 -3.00 0.0640
 2.00 -3.00 -3.00 0.0600
 2.00 3.00 0.00 0.0540
 2.00 3.00 -1.00 0.0600
 2.00 2.00 1.00 0.0600

_exptl_crystal_size_max            0.209
_exptl_crystal_size_mid            0.17
_exptl_crystal_size_min            0.112
_exptl_transmission_factor_max     ?
_exptl_transmission_factor_min     ?
_diffrn_reflns_av_R_equivalents    0.0512
_diffrn_reflns_av_unetI/netI       0.0195
_diffrn_reflns_Laue_measured_fraction_full  0.999
_diffrn_reflns_Laue_measured_fraction_max  0.999
_diffrn_reflns_limit_h_max         15
_diffrn_reflns_limit_h_min         -15
_diffrn_reflns_limit_k_max         24
_diffrn_reflns_limit_k_min         -24
_diffrn_reflns_limit_l_max         29
_diffrn_reflns_limit_l_min         -29
_diffrn_reflns_number              187915
_diffrn_reflns_point_group_measured_fraction_full  0.999
_diffrn_reflns_point_group_measured_fraction_max  0.999
_diffrn_reflns_theta_full          25.242
_diffrn_reflns_theta_max           31.505
_diffrn_reflns_theta_min           2.332
_diffrn_ambient_temperature        100.0
_diffrn_detector_area_resol_mean   ?
_diffrn_measured_fraction_theta_full  0.999
_diffrn_measured_fraction_theta_max  0.999
_diffrn_measurement_device_type    'Bruker Venture D8'
_diffrn_measurement_method         '\f and \w scans'
_diffrn_radiation_type             MoK\a
_diffrn_radiation_wavelength       0.71073
_diffrn_source                     ?
_diffrn_standards_number           0
_reflns_Friedel_coverage           0.000
_reflns_Friedel_fraction_full      .
_reflns_Friedel_fraction_max       .
_reflns_number_gt                  9965
_reflns_number_total               11160
_reflns_special_details
;
 Reflections were merged by SHELXL according to the crystal
 class for the calculation of statistics and refinement.
 
 _reflns_Friedel_fraction is defined as the number of unique
 Friedel pairs measured divided by the number that would be
 possible theoretically, ignoring centric projections and
 systematic absences.
;
_reflns_threshold_expression       'I > 2\s(I)'
_computing_cell_refinement         'SAINT V8.40B (?, 2016)'
_computing_data_collection         'SAINT V8.40B (?, 2016)'
_computing_data_reduction          'SAINT V8.40B (?, 2016)'
_computing_molecular_graphics      'Olex2 1.5 (Dolomanov et al., 2009)'
_computing_publication_material    'Olex2 1.5 (Dolomanov et al., 2009)'
_computing_structure_refinement    'SHELXL 2019/3 (Sheldrick, 2015)'
_computing_structure_solution      'SHELXT 2018/2 (Sheldrick, 2018)'
_refine_diff_density_max           0.472
_refine_diff_density_min           -0.362
_refine_diff_density_rms           0.058
_refine_ls_extinction_coef         .
_refine_ls_extinction_method       none
_refine_ls_goodness_of_fit_ref     1.036
_refine_ls_hydrogen_treatment      constr
_refine_ls_matrix_type             full
_refine_ls_number_parameters       428
_refine_ls_number_reflns           11160
_refine_ls_number_restraints       0
_refine_ls_R_factor_all            0.0330
_refine_ls_R_factor_gt             0.0273
_refine_ls_restrained_S_all        1.036
_refine_ls_shift/su_max            0.001
_refine_ls_shift/su_mean           0.000
_refine_ls_structure_factor_coef   Fsqd
_refine_ls_weighting_details      
 'w=1/[\s^2^(Fo^2^)+(0.0296P)^2^+2.0919P] where P=(Fo^2^+2Fc^2^)/3'
_refine_ls_weighting_scheme        calc
_refine_ls_wR_factor_gt            0.0671
_refine_ls_wR_factor_ref           0.0707
_refine_special_details            ?
_olex2_refinement_description
;
1. Others
 Fixed Uiso: H13(0.015) H72(0.029) H71(0.022) H51(0.023) H34(0.027) H41(0.024)
 H33(0.032) H42(0.034) H25A(0.04) H25B(0.04) H25C(0.04) H22A(0.022) H22B(0.022)
 H20A(0.031) H20B(0.031) H20C(0.031) H54(0.024) H32(0.03) H75(0.03) H17A(0.021)
 H17B(0.021) H24A(0.041) H24B(0.041) H24C(0.041) H19A(0.028) H19B(0.028)
 H19C(0.028) H52(0.028) H31(0.024) H73(0.037) H74(0.042) H64(0.026) H53(0.029)
 H61(0.023) H44(0.033) H43(0.04) H62(0.029) H63(0.031)
 Fixed X: H13(0.262967) H72(0.786455) H71(0.567916) H51(0.005061)
 H34(0.265752) H41(0.589875) H33(0.03959) H42(0.765772) H25A(0.357475)
 H25B(0.337567) H25C(0.437415) H22A(0.317832) H22B(0.163681) H20A(0.495417)
 H20B(0.422696) H20C(0.417307) H54(0.095675) H32(-0.066299) H75(0.497231)
 H17A(0.212633) H17B(0.365412) H24A(0.047045) H24B(0.099478) H24C(0.119489)
 H19A(0.176998) H19B(0.181209) H19C(0.098747) H52(-0.155163) H31(0.051511)
 H73(0.861948) H74(0.717118) H64(0.34437) H53(-0.109777) H61(0.533075)
 H44(0.522757) H43(0.732792) H62(0.656906) H63(0.562819)
 Fixed Y: H13(0.585966) H72(0.358834) H71(0.392795) H51(0.356969)
 H34(0.366568) H41(0.537038) H33(0.361373) H42(0.497236) H25A(0.534037)
 H25B(0.460475) H25C(0.450933) H22A(0.324932) H22B(0.324724) H20A(0.642373)
 H20B(0.725801) H20C(0.691177) H54(0.079284) H32(0.415193) H75(0.168434)
 H17A(0.611282) H17B(0.62841) H24A(0.455249) H24B(0.455461) H24C(0.534188)
 H19A(0.695334) H19B(0.730842) H19C(0.65037) H52(0.27047) H31(0.480653)
 H73(0.230758) H74(0.136589) H64(0.050766) H53(0.133232) H61(0.29859)
 H44(0.380143) H43(0.417381) H62(0.178153) H63(0.055644)
 Fixed Z: H13(0.526282) H72(0.678833) H71(0.669626) H51(0.534088)
 H34(0.930459) H41(0.744841) H33(0.901076) H42(0.829274) H25A(0.423325)
 H25B(0.369223) H25C(0.439975) H22A(0.42981) H22B(0.425101) H20A(0.675565)
 H20B(0.687142) H20C(0.611197) H54(0.585439) H32(0.797413) H75(0.741748)
 H17A(0.752882) H17B(0.771565) H24A(0.438551) H24B(0.367629) H24C(0.416325)
 H19A(0.590304) H19B(0.665876) H19C(0.641775) H52(0.5636) H31(0.722525)
 H73(0.720677) H74(0.753181) H64(0.577677) H53(0.588961) H61(0.52396)
 H44(0.934544) H43(0.921758) H62(0.541938) H63(0.567312)
;
_atom_sites_solution_hydrogens     geom
_atom_sites_solution_primary       dual
_atom_sites_solution_secondary     difmap
loop_
  _atom_site_label
  _atom_site_type_symbol
  _atom_site_fract_x
  _atom_site_fract_y
  _atom_site_fract_z
  _atom_site_U_iso_or_equiv
  _atom_site_adp_type
  _atom_site_occupancy
  _atom_site_site_symmetry_order
  _atom_site_calc_flag
  _atom_site_refinement_flags_posn
  _atom_site_refinement_flags_adp
  _atom_site_refinement_flags_occupancy
  _atom_site_disorder_assembly
  _atom_site_disorder_group
 Se1 Se 0.33112(2) 0.30635(2) 0.69992(2) 0.01151(3) Uani 1 1 d . . . . .
 C70 C 0.51157(11) 0.28415(7) 0.70489(6) 0.01483(19) Uani 1 1 d . . . . .
 C13 C 0.27374(11) 0.53929(6) 0.55527(5) 0.01264(18) Uani 1 1 d . . . . .
 H13 H 0.262967 0.585966 0.526282 0.015 Uiso 1 1 calc R U . . .
 C23 C 0.24613(11) 0.43996(7) 0.45199(5) 0.01270(18) Uani 1 1 d . . . . .
 C14 C 0.27087(10) 0.46103(6) 0.52755(5) 0.01131(17) Uani 1 1 d . . . . .
 C12 C 0.29265(10) 0.54803(6) 0.62617(5) 0.01198(18) Uani 1 1 d . . . . .
 C10 C 0.31143(10) 0.40082(6) 0.64137(5) 0.01117(17) Uani 1 1 d . . . . .
 C40 C 0.45206(11) 0.48295(7) 0.79001(6) 0.0149(2) Uani 1 1 d . . . . .
 C18 C 0.29640(11) 0.62780(7) 0.66493(5) 0.01331(18) Uani 1 1 d . . . . .
 C72 C 0.72789(13) 0.32026(9) 0.69200(7) 0.0244(3) Uani 1 1 d . . . . .
 H72 H 0.786455 0.358834 0.678833 0.029 Uiso 1 1 calc R U . . .
 C11 C 0.31098(10) 0.47954(6) 0.66909(5) 0.01130(17) Uani 1 1 d . . . . .
 C15 C 0.28875(10) 0.39205(6) 0.56963(5) 0.01106(17) Uani 1 1 d . . . . .
 C71 C 0.59777(12) 0.34046(8) 0.68628(6) 0.0180(2) Uani 1 1 d . . . . .
 H71 H 0.567916 0.392795 0.669626 0.022 Uiso 1 1 calc R U . . .
 C51 C 0.02360(12) 0.30109(8) 0.54469(6) 0.0189(2) Uani 1 1 d . . . . .
 H51 H 0.005061 0.356969 0.534088 0.023 Uiso 1 1 calc R U . . .
 C50 C 0.14530(11) 0.26933(7) 0.54316(5) 0.01331(19) Uani 1 1 d . . . . .
 C21 C 0.26428(11) 0.31364(6) 0.52757(5) 0.01215(18) Uani 1 1 d . . . . .
 C34 C 0.22253(15) 0.38935(7) 0.88844(7) 0.0227(2) Uani 1 1 d . . . . .
 H34 H 0.265752 0.366568 0.930459 0.027 Uiso 1 1 calc R U . . .
 C41 C 0.57596(12) 0.50554(8) 0.78311(6) 0.0203(2) Uani 1 1 d . . . . .
 H41 H 0.589875 0.537038 0.744841 0.024 Uiso 1 1 calc R U . . .
 C33 C 0.08847(15) 0.38624(8) 0.87074(7) 0.0263(3) Uani 1 1 d . . . . .
 H33 H 0.039590 0.361373 0.901076 0.032 Uiso 1 1 calc R U . . .
 C55 C 0.17271(11) 0.18694(7) 0.55878(6) 0.01469(19) Uani 1 1 d . . . . .
 C30 C 0.22829(11) 0.46201(7) 0.78234(6) 0.01437(19) Uani 1 1 d . . . . .
 C45 C 0.43187(12) 0.43769(7) 0.84721(6) 0.0177(2) Uani 1 1 d . . . . .
 C42 C 0.68042(13) 0.48138(10) 0.83323(7) 0.0285(3) Uani 1 1 d . . . . .
 H42 H 0.765772 0.497236 0.829274 0.034 Uiso 1 1 calc R U . . .
 C25 C 0.35437(15) 0.47445(9) 0.41808(7) 0.0268(3) Uani 1 1 d . . . . .
 H25A H 0.357475 0.534037 0.423325 0.040 Uiso 1 1 calc R U . . .
 H25B H 0.337567 0.460475 0.369223 0.040 Uiso 1 1 calc R U . . .
 H25C H 0.437415 0.450933 0.439975 0.040 Uiso 1 1 calc R U . . .
 C65 C 0.30925(11) 0.17192(7) 0.55600(6) 0.01497(19) Uani 1 1 d . . . . .
 C22 C 0.24637(13) 0.34530(7) 0.45169(6) 0.0186(2) Uani 1 1 d . . . . .
 H22A H 0.317832 0.324932 0.429810 0.022 Uiso 1 1 calc R U . . .
 H22B H 0.163681 0.324724 0.425101 0.022 Uiso 1 1 calc R U . . .
 C16 C 0.32351(11) 0.50449(7) 0.74439(5) 0.01253(18) Uani 1 1 d . . . . .
 C20 C 0.41901(13) 0.67615(7) 0.65919(7) 0.0203(2) Uani 1 1 d . . . . .
 H20A H 0.495417 0.642373 0.675565 0.031 Uiso 1 1 calc R U . . .
 H20B H 0.422696 0.725801 0.687142 0.031 Uiso 1 1 calc R U . . .
 H20C H 0.417307 0.691177 0.611197 0.031 Uiso 1 1 calc R U . . .
 C54 C 0.07768(13) 0.13536(8) 0.57547(6) 0.0202(2) Uani 1 1 d . . . . .
 H54 H 0.095675 0.079284 0.585439 0.024 Uiso 1 1 calc R U . . .
 C35 C 0.29235(12) 0.42646(7) 0.84348(6) 0.0165(2) Uani 1 1 d . . . . .
 C32 C 0.02527(14) 0.41902(9) 0.80927(7) 0.0253(3) Uani 1 1 d . . . . .
 H32 H -0.066299 0.415193 0.797413 0.030 Uiso 1 1 calc R U . . .
 C75 C 0.55594(13) 0.20748(8) 0.72941(8) 0.0253(3) Uani 1 1 d . . . . .
 H75 H 0.497231 0.168434 0.741748 0.030 Uiso 1 1 calc R U . . .
 C17 C 0.29715(13) 0.59904(7) 0.73971(6) 0.0172(2) Uani 1 1 d . . . . .
 H17A H 0.212633 0.611282 0.752882 0.021 Uiso 1 1 calc R U . . .
 H17B H 0.365412 0.628410 0.771565 0.021 Uiso 1 1 calc R U . . .
 C24 C 0.11636(14) 0.47430(9) 0.41532(7) 0.0270(3) Uani 1 1 d . . . . .
 H24A H 0.047045 0.455249 0.438551 0.041 Uiso 1 1 calc R U . . .
 H24B H 0.099478 0.455461 0.367629 0.041 Uiso 1 1 calc R U . . .
 H24C H 0.119489 0.534188 0.416325 0.041 Uiso 1 1 calc R U . . .
 C19 C 0.17763(12) 0.68087(7) 0.63832(6) 0.0183(2) Uani 1 1 d . . . . .
 H19A H 0.176998 0.695334 0.590304 0.028 Uiso 1 1 calc R U . . .
 H19B H 0.181209 0.730842 0.665876 0.028 Uiso 1 1 calc R U . . .
 H19C H 0.098747 0.650370 0.641775 0.028 Uiso 1 1 calc R U . . .
 C60 C 0.36521(11) 0.24590(7) 0.54044(5) 0.01337(19) Uani 1 1 d . . . . .
 C52 C -0.07138(12) 0.24948(9) 0.56210(7) 0.0237(2) Uani 1 1 d . . . . .
 H52 H -0.155163 0.270470 0.563600 0.028 Uiso 1 1 calc R U . . .
 C31 C 0.09500(12) 0.45775(8) 0.76444(6) 0.0204(2) Uani 1 1 d . . . . .
 H31 H 0.051511 0.480653 0.722525 0.024 Uiso 1 1 calc R U . . .
 C73 C 0.77296(13) 0.24432(11) 0.71675(8) 0.0311(3) Uani 1 1 d . . . . .
 H73 H 0.861948 0.230758 0.720677 0.037 Uiso 1 1 calc R U . . .
 C74 C 0.68666(15) 0.18847(10) 0.73569(9) 0.0346(3) Uani 1 1 d . . . . .
 H74 H 0.717118 0.136589 0.753181 0.042 Uiso 1 1 calc R U . . .
 C64 C 0.38230(13) 0.10060(7) 0.56663(7) 0.0216(2) Uani 1 1 d . . . . .
 H64 H 0.344370 0.050766 0.577677 0.026 Uiso 1 1 calc R U . . .
 C53 C -0.04419(13) 0.16761(9) 0.57724(7) 0.0244(3) Uani 1 1 d . . . . .
 H53 H -0.109777 0.133232 0.588961 0.029 Uiso 1 1 calc R U . . .
 C61 C 0.49474(12) 0.24880(8) 0.53479(6) 0.0188(2) Uani 1 1 d . . . . .
 H61 H 0.533075 0.298590 0.523960 0.023 Uiso 1 1 calc R U . . .
 C44 C 0.53627(15) 0.41213(9) 0.89647(7) 0.0278(3) Uani 1 1 d . . . . .
 H44 H 0.522757 0.380143 0.934544 0.033 Uiso 1 1 calc R U . . .
 C43 C 0.66063(15) 0.43446(10) 0.88871(8) 0.0329(3) Uani 1 1 d . . . . .
 H43 H 0.732792 0.417381 0.921758 0.040 Uiso 1 1 calc R U . . .
 C62 C 0.56785(13) 0.17700(9) 0.54533(7) 0.0240(3) Uani 1 1 d . . . . .
 H62 H 0.656906 0.178153 0.541938 0.029 Uiso 1 1 calc R U . . .
 C63 C 0.51178(14) 0.10392(9) 0.56074(7) 0.0257(3) Uani 1 1 d . . . . .
 H63 H 0.562819 0.055644 0.567312 0.031 Uiso 1 1 calc R U . . .

loop_
  _atom_site_aniso_label
  _atom_site_aniso_U_11
  _atom_site_aniso_U_22
  _atom_site_aniso_U_33
  _atom_site_aniso_U_23
  _atom_site_aniso_U_13
  _atom_site_aniso_U_12
 Se1 0.01428(5) 0.01037(5) 0.01017(5) 0.00229(3) 0.00303(3) 0.00093(4)
 C70 0.0157(5) 0.0165(5) 0.0121(5) 0.0018(4) 0.0021(4) 0.0022(4)
 C13 0.0157(5) 0.0112(4) 0.0109(4) 0.0016(3) 0.0020(4) -0.0001(4)
 C23 0.0154(5) 0.0134(4) 0.0091(4) 0.0011(3) 0.0018(3) -0.0002(4)
 C14 0.0121(4) 0.0121(4) 0.0097(4) 0.0010(3) 0.0019(3) -0.0008(3)
 C12 0.0143(5) 0.0098(4) 0.0116(4) -0.0001(3) 0.0018(3) 0.0004(3)
 C10 0.0131(4) 0.0103(4) 0.0099(4) 0.0016(3) 0.0015(3) 0.0001(3)
 C40 0.0176(5) 0.0154(5) 0.0105(4) -0.0026(4) -0.0008(4) 0.0035(4)
 C18 0.0174(5) 0.0110(4) 0.0109(4) -0.0005(3) 0.0008(4) 0.0007(4)
 C72 0.0174(5) 0.0341(7) 0.0218(6) -0.0009(5) 0.0039(4) -0.0025(5)
 C11 0.0121(4) 0.0120(4) 0.0095(4) 0.0003(3) 0.0009(3) 0.0007(3)
 C15 0.0123(4) 0.0106(4) 0.0104(4) -0.0001(3) 0.0023(3) 0.0000(3)
 C71 0.0183(5) 0.0191(5) 0.0168(5) -0.0003(4) 0.0038(4) -0.0012(4)
 C51 0.0166(5) 0.0218(5) 0.0183(5) 0.0003(4) 0.0033(4) 0.0008(4)
 C50 0.0146(5) 0.0135(5) 0.0112(4) -0.0003(3) 0.0008(4) -0.0021(4)
 C21 0.0150(5) 0.0107(4) 0.0107(4) -0.0002(3) 0.0020(3) -0.0002(3)
 C34 0.0399(7) 0.0140(5) 0.0167(5) 0.0012(4) 0.0115(5) 0.0024(5)
 C41 0.0178(5) 0.0241(6) 0.0181(5) -0.0057(4) 0.0010(4) 0.0018(4)
 C33 0.0408(8) 0.0164(5) 0.0271(6) -0.0031(5) 0.0207(6) -0.0034(5)
 C55 0.0178(5) 0.0142(5) 0.0109(4) 0.0000(4) -0.0003(4) -0.0021(4)
 C30 0.0190(5) 0.0130(4) 0.0117(4) -0.0007(3) 0.0042(4) 0.0033(4)
 C45 0.0238(6) 0.0169(5) 0.0112(5) -0.0007(4) -0.0001(4) 0.0067(4)
 C42 0.0178(6) 0.0375(8) 0.0274(7) -0.0107(6) -0.0035(5) 0.0061(5)
 C25 0.0364(7) 0.0289(6) 0.0190(6) -0.0055(5) 0.0156(5) -0.0135(6)
 C65 0.0191(5) 0.0128(4) 0.0119(5) -0.0009(4) -0.0003(4) 0.0002(4)
 C22 0.0318(6) 0.0135(5) 0.0103(5) -0.0004(4) 0.0037(4) -0.0014(4)
 C16 0.0157(5) 0.0128(4) 0.0086(4) 0.0001(3) 0.0007(3) 0.0023(4)
 C20 0.0232(6) 0.0149(5) 0.0224(6) -0.0021(4) 0.0027(4) -0.0046(4)
 C54 0.0249(6) 0.0191(5) 0.0152(5) 0.0028(4) 0.0001(4) -0.0076(4)
 C35 0.0260(6) 0.0119(5) 0.0120(5) -0.0003(4) 0.0048(4) 0.0044(4)
 C32 0.0245(6) 0.0243(6) 0.0302(7) -0.0068(5) 0.0132(5) -0.0025(5)
 C75 0.0237(6) 0.0230(6) 0.0312(7) 0.0125(5) 0.0102(5) 0.0081(5)
 C17 0.0276(6) 0.0126(5) 0.0111(5) -0.0006(4) 0.0021(4) 0.0042(4)
 C24 0.0287(7) 0.0299(7) 0.0181(6) -0.0060(5) -0.0077(5) 0.0114(5)
 C19 0.0236(6) 0.0149(5) 0.0154(5) -0.0004(4) 0.0004(4) 0.0047(4)
 C60 0.0166(5) 0.0128(4) 0.0106(4) -0.0019(3) 0.0020(4) 0.0008(4)
 C52 0.0156(5) 0.0341(7) 0.0217(6) 0.0003(5) 0.0040(4) -0.0031(5)
 C31 0.0195(5) 0.0229(6) 0.0193(5) -0.0016(4) 0.0051(4) 0.0021(4)
 C73 0.0177(6) 0.0482(9) 0.0273(7) 0.0070(6) 0.0041(5) 0.0117(6)
 C74 0.0273(7) 0.0394(8) 0.0385(8) 0.0190(7) 0.0097(6) 0.0182(6)
 C64 0.0285(6) 0.0140(5) 0.0203(6) -0.0005(4) -0.0012(5) 0.0034(4)
 C53 0.0216(6) 0.0323(7) 0.0192(6) 0.0033(5) 0.0030(4) -0.0118(5)
 C61 0.0183(5) 0.0218(5) 0.0168(5) -0.0038(4) 0.0044(4) 0.0003(4)
 C44 0.0349(7) 0.0306(7) 0.0148(5) 0.0022(5) -0.0038(5) 0.0125(6)
 C43 0.0280(7) 0.0412(8) 0.0238(6) -0.0044(6) -0.0106(5) 0.0143(6)
 C62 0.0188(6) 0.0308(7) 0.0219(6) -0.0063(5) 0.0026(4) 0.0064(5)
 C63 0.0266(6) 0.0240(6) 0.0239(6) -0.0041(5) -0.0020(5) 0.0118(5)

_geom_special_details
;
 All esds (except the esd in the dihedral angle between two l.s. planes)
 are estimated using the full covariance matrix.  The cell esds are taken
 into account individually in the estimation of esds in distances, angles
 and torsion angles; correlations between esds in cell parameters are only
 used when they are defined by crystal symmetry.  An approximate (isotropic)
 treatment of cell esds is used for estimating esds involving l.s. planes.
;
loop_
  _geom_bond_atom_site_label_1
  _geom_bond_atom_site_label_2
  _geom_bond_distance
  _geom_bond_site_symmetry_2
  _geom_bond_publ_flag
 Se1 C70 1.9147(11) . ?
 Se1 C10 1.9212(10) . ?
 C70 C71 1.3874(16) . ?
 C70 C75 1.3942(16) . ?
 C13 H13 0.9500 . ?
 C13 C14 1.3910(14) . ?
 C13 C12 1.3913(15) . ?
 C23 C14 1.5135(14) . ?
 C23 C25 1.5293(17) . ?
 C23 C22 1.5481(16) . ?
 C23 C24 1.5310(17) . ?
 C14 C15 1.3956(14) . ?
 C12 C18 1.5112(15) . ?
 C12 C11 1.3988(14) . ?
 C10 C11 1.4002(14) . ?
 C10 C15 1.4066(14) . ?
 C40 C41 1.3832(17) . ?
 C40 C45 1.4023(16) . ?
 C40 C16 1.5245(15) . ?
 C18 C20 1.5329(17) . ?
 C18 C17 1.5542(15) . ?
 C18 C19 1.5331(16) . ?
 C72 H72 0.9500 . ?
 C72 C71 1.3906(17) . ?
 C72 C73 1.387(2) . ?
 C11 C16 1.5305(15) . ?
 C15 C21 1.5260(15) . ?
 C71 H71 0.9500 . ?
 C51 H51 0.9500 . ?
 C51 C50 1.3851(16) . ?
 C51 C52 1.3968(17) . ?
 C50 C21 1.5237(15) . ?
 C50 C55 1.4009(15) . ?
 C21 C22 1.5703(15) . ?
 C21 C60 1.5226(15) . ?
 C34 H34 0.9500 . ?
 C34 C33 1.389(2) . ?
 C34 C35 1.3919(17) . ?
 C41 H41 0.9500 . ?
 C41 C42 1.3978(18) . ?
 C33 H33 0.9500 . ?
 C33 C32 1.386(2) . ?
 C55 C65 1.4658(16) . ?
 C55 C54 1.3917(16) . ?
 C30 C16 1.5236(16) . ?
 C30 C35 1.4021(15) . ?
 C30 C31 1.3824(17) . ?
 C45 C35 1.4653(18) . ?
 C45 C44 1.3944(17) . ?
 C42 H42 0.9500 . ?
 C42 C43 1.387(2) . ?
 C25 H25A 0.9800 . ?
 C25 H25B 0.9800 . ?
 C25 H25C 0.9800 . ?
 C65 C60 1.4037(16) . ?
 C65 C64 1.3910(16) . ?
 C22 H22A 0.9900 . ?
 C22 H22B 0.9900 . ?
 C16 C17 1.5708(15) . ?
 C20 H20A 0.9800 . ?
 C20 H20B 0.9800 . ?
 C20 H20C 0.9800 . ?
 C54 H54 0.9500 . ?
 C54 C53 1.391(2) . ?
 C32 H32 0.9500 . ?
 C32 C31 1.4011(18) . ?
 C75 H75 0.9500 . ?
 C75 C74 1.3912(19) . ?
 C17 H17A 0.9900 . ?
 C17 H17B 0.9900 . ?
 C24 H24A 0.9800 . ?
 C24 H24B 0.9800 . ?
 C24 H24C 0.9800 . ?
 C19 H19A 0.9800 . ?
 C19 H19B 0.9800 . ?
 C19 H19C 0.9800 . ?
 C60 C61 1.3858(16) . ?
 C52 H52 0.9500 . ?
 C52 C53 1.390(2) . ?
 C31 H31 0.9500 . ?
 C73 H73 0.9500 . ?
 C73 C74 1.386(2) . ?
 C74 H74 0.9500 . ?
 C64 H64 0.9500 . ?
 C64 C63 1.387(2) . ?
 C53 H53 0.9500 . ?
 C61 H61 0.9500 . ?
 C61 C62 1.3979(18) . ?
 C44 H44 0.9500 . ?
 C44 C43 1.391(2) . ?
 C43 H43 0.9500 . ?
 C62 H62 0.9500 . ?
 C62 C63 1.391(2) . ?
 C63 H63 0.9500 . ?

loop_
  _geom_angle_atom_site_label_1
  _geom_angle_atom_site_label_2
  _geom_angle_atom_site_label_3
  _geom_angle
  _geom_angle_site_symmetry_1
  _geom_angle_site_symmetry_3
  _geom_angle_publ_flag
 C70 Se1 C10 100.44(5) . . ?
 C71 C70 Se1 123.22(9) . . ?
 C71 C70 C75 119.78(11) . . ?
 C75 C70 Se1 117.00(9) . . ?
 C14 C13 H13 120.6 . . ?
 C14 C13 C12 118.87(10) . . ?
 C12 C13 H13 120.6 . . ?
 C14 C23 C25 110.06(9) . . ?
 C14 C23 C22 103.38(8) . . ?
 C14 C23 C24 111.44(9) . . ?
 C25 C23 C22 111.42(10) . . ?
 C25 C23 C24 108.94(11) . . ?
 C24 C23 C22 111.53(10) . . ?
 C13 C14 C23 126.04(9) . . ?
 C13 C14 C15 121.10(9) . . ?
 C15 C14 C23 112.85(9) . . ?
 C13 C12 C18 126.06(9) . . ?
 C13 C12 C11 120.76(10) . . ?
 C11 C12 C18 113.18(9) . . ?
 C11 C10 Se1 120.66(8) . . ?
 C11 C10 C15 118.61(9) . . ?
 C15 C10 Se1 120.61(8) . . ?
 C41 C40 C45 120.23(11) . . ?
 C41 C40 C16 128.89(11) . . ?
 C45 C40 C16 110.78(10) . . ?
 C12 C18 C20 110.65(9) . . ?
 C12 C18 C17 102.67(8) . . ?
 C12 C18 C19 111.65(9) . . ?
 C20 C18 C17 111.55(10) . . ?
 C20 C18 C19 108.95(9) . . ?
 C19 C18 C17 111.30(9) . . ?
 C71 C72 H72 119.7 . . ?
 C73 C72 H72 119.7 . . ?
 C73 C72 C71 120.61(13) . . ?
 C12 C11 C10 120.48(9) . . ?
 C12 C11 C16 111.00(9) . . ?
 C10 C11 C16 128.48(9) . . ?
 C14 C15 C10 120.15(9) . . ?
 C14 C15 C21 111.18(9) . . ?
 C10 C15 C21 128.28(9) . . ?
 C70 C71 C72 119.97(12) . . ?
 C70 C71 H71 120.0 . . ?
 C72 C71 H71 120.0 . . ?
 C50 C51 H51 120.6 . . ?
 C50 C51 C52 118.82(12) . . ?
 C52 C51 H51 120.6 . . ?
 C51 C50 C21 128.32(10) . . ?
 C51 C50 C55 120.63(11) . . ?
 C55 C50 C21 111.03(10) . . ?
 C15 C21 C22 103.06(8) . . ?
 C50 C21 C15 110.61(9) . . ?
 C50 C21 C22 112.98(9) . . ?
 C60 C21 C15 118.45(9) . . ?
 C60 C21 C50 101.06(9) . . ?
 C60 C21 C22 111.08(9) . . ?
 C33 C34 H34 120.6 . . ?
 C33 C34 C35 118.77(12) . . ?
 C35 C34 H34 120.6 . . ?
 C40 C41 H41 120.5 . . ?
 C40 C41 C42 119.06(13) . . ?
 C42 C41 H41 120.5 . . ?
 C34 C33 H33 119.6 . . ?
 C32 C33 C34 120.70(12) . . ?
 C32 C33 H33 119.6 . . ?
 C50 C55 C65 108.44(10) . . ?
 C54 C55 C50 120.53(11) . . ?
 C54 C55 C65 130.99(11) . . ?
 C35 C30 C16 111.16(10) . . ?
 C31 C30 C16 128.37(10) . . ?
 C31 C30 C35 120.45(11) . . ?
 C40 C45 C35 108.74(10) . . ?
 C44 C45 C40 120.68(12) . . ?
 C44 C45 C35 130.57(12) . . ?
 C41 C42 H42 119.7 . . ?
 C43 C42 C41 120.63(14) . . ?
 C43 C42 H42 119.7 . . ?
 C23 C25 H25A 109.5 . . ?
 C23 C25 H25B 109.5 . . ?
 C23 C25 H25C 109.5 . . ?
 H25A C25 H25B 109.5 . . ?
 H25A C25 H25C 109.5 . . ?
 H25B C25 H25C 109.5 . . ?
 C60 C65 C55 108.37(10) . . ?
 C64 C65 C55 130.65(11) . . ?
 C64 C65 C60 120.98(11) . . ?
 C23 C22 C21 109.03(9) . . ?
 C23 C22 H22A 109.9 . . ?
 C23 C22 H22B 109.9 . . ?
 C21 C22 H22A 109.9 . . ?
 C21 C22 H22B 109.9 . . ?
 H22A C22 H22B 108.3 . . ?
 C40 C16 C11 115.36(9) . . ?
 C40 C16 C17 112.97(9) . . ?
 C11 C16 C17 102.80(8) . . ?
 C30 C16 C40 101.04(9) . . ?
 C30 C16 C11 114.33(9) . . ?
 C30 C16 C17 110.71(9) . . ?
 C18 C20 H20A 109.5 . . ?
 C18 C20 H20B 109.5 . . ?
 C18 C20 H20C 109.5 . . ?
 H20A C20 H20B 109.5 . . ?
 H20A C20 H20C 109.5 . . ?
 H20B C20 H20C 109.5 . . ?
 C55 C54 H54 120.7 . . ?
 C53 C54 C55 118.63(12) . . ?
 C53 C54 H54 120.7 . . ?
 C34 C35 C30 120.57(12) . . ?
 C34 C35 C45 131.31(11) . . ?
 C30 C35 C45 108.12(10) . . ?
 C33 C32 H32 119.6 . . ?
 C33 C32 C31 120.70(13) . . ?
 C31 C32 H32 119.6 . . ?
 C70 C75 H75 120.2 . . ?
 C74 C75 C70 119.64(13) . . ?
 C74 C75 H75 120.2 . . ?
 C18 C17 C16 108.94(9) . . ?
 C18 C17 H17A 109.9 . . ?
 C18 C17 H17B 109.9 . . ?
 C16 C17 H17A 109.9 . . ?
 C16 C17 H17B 109.9 . . ?
 H17A C17 H17B 108.3 . . ?
 C23 C24 H24A 109.5 . . ?
 C23 C24 H24B 109.5 . . ?
 C23 C24 H24C 109.5 . . ?
 H24A C24 H24B 109.5 . . ?
 H24A C24 H24C 109.5 . . ?
 H24B C24 H24C 109.5 . . ?
 C18 C19 H19A 109.5 . . ?
 C18 C19 H19B 109.5 . . ?
 C18 C19 H19C 109.5 . . ?
 H19A C19 H19B 109.5 . . ?
 H19A C19 H19C 109.5 . . ?
 H19B C19 H19C 109.5 . . ?
 C65 C60 C21 110.95(10) . . ?
 C61 C60 C21 128.72(10) . . ?
 C61 C60 C65 120.23(11) . . ?
 C51 C52 H52 119.8 . . ?
 C53 C52 C51 120.48(12) . . ?
 C53 C52 H52 119.8 . . ?
 C30 C31 C32 118.75(12) . . ?
 C30 C31 H31 120.6 . . ?
 C32 C31 H31 120.6 . . ?
 C72 C73 H73 120.4 . . ?
 C74 C73 C72 119.21(13) . . ?
 C74 C73 H73 120.4 . . ?
 C75 C74 H74 119.6 . . ?
 C73 C74 C75 120.78(13) . . ?
 C73 C74 H74 119.6 . . ?
 C65 C64 H64 120.8 . . ?
 C63 C64 C65 118.48(12) . . ?
 C63 C64 H64 120.8 . . ?
 C54 C53 H53 119.5 . . ?
 C52 C53 C54 120.92(12) . . ?
 C52 C53 H53 119.5 . . ?
 C60 C61 H61 120.7 . . ?
 C60 C61 C62 118.68(12) . . ?
 C62 C61 H61 120.7 . . ?
 C45 C44 H44 120.7 . . ?
 C43 C44 C45 118.62(13) . . ?
 C43 C44 H44 120.7 . . ?
 C42 C43 C44 120.73(12) . . ?
 C42 C43 H43 119.6 . . ?
 C44 C43 H43 119.6 . . ?
 C61 C62 H62 119.6 . . ?
 C63 C62 C61 120.78(12) . . ?
 C63 C62 H62 119.6 . . ?
 C64 C63 C62 120.85(12) . . ?
 C64 C63 H63 119.6 . . ?
 C62 C63 H63 119.6 . . ?

loop_
  _geom_torsion_atom_site_label_1
  _geom_torsion_atom_site_label_2
  _geom_torsion_atom_site_label_3
  _geom_torsion_atom_site_label_4
  _geom_torsion
  _geom_torsion_site_symmetry_1
  _geom_torsion_site_symmetry_2
  _geom_torsion_site_symmetry_3
  _geom_torsion_site_symmetry_4
  _geom_torsion_publ_flag
 Se1 C70 C71 C72 179.29(9) . . . . ?
 Se1 C70 C75 C74 -178.52(12) . . . . ?
 Se1 C10 C11 C12 -178.03(8) . . . . ?
 Se1 C10 C11 C16 -0.60(16) . . . . ?
 Se1 C10 C15 C14 178.15(8) . . . . ?
 Se1 C10 C15 C21 6.04(15) . . . . ?
 C70 C75 C74 C73 -1.1(2) . . . . ?
 C13 C14 C15 C10 -0.65(16) . . . . ?
 C13 C14 C15 C21 172.71(10) . . . . ?
 C13 C12 C18 C20 -69.81(14) . . . . ?
 C13 C12 C18 C17 171.04(11) . . . . ?
 C13 C12 C18 C19 51.72(15) . . . . ?
 C13 C12 C11 C10 0.41(16) . . . . ?
 C13 C12 C11 C16 -177.44(10) . . . . ?
 C23 C14 C15 C10 -179.32(9) . . . . ?
 C23 C14 C15 C21 -5.96(13) . . . . ?
 C14 C13 C12 C18 -178.99(10) . . . . ?
 C14 C13 C12 C11 1.21(16) . . . . ?
 C14 C23 C22 C21 2.89(12) . . . . ?
 C14 C15 C21 C50 -113.77(10) . . . . ?
 C14 C15 C21 C22 7.26(12) . . . . ?
 C14 C15 C21 C60 130.32(10) . . . . ?
 C12 C13 C14 C23 177.40(10) . . . . ?
 C12 C13 C14 C15 -1.09(16) . . . . ?
 C12 C18 C17 C16 11.90(12) . . . . ?
 C12 C11 C16 C40 -118.49(10) . . . . ?
 C12 C11 C16 C30 124.97(10) . . . . ?
 C12 C11 C16 C17 4.92(12) . . . . ?
 C10 C11 C16 C40 63.88(15) . . . . ?
 C10 C11 C16 C30 -52.66(15) . . . . ?
 C10 C11 C16 C17 -172.71(11) . . . . ?
 C10 C15 C21 C50 58.91(14) . . . . ?
 C10 C15 C21 C22 179.94(11) . . . . ?
 C10 C15 C21 C60 -56.99(15) . . . . ?
 C40 C41 C42 C43 0.9(2) . . . . ?
 C40 C45 C35 C34 -177.04(12) . . . . ?
 C40 C45 C35 C30 2.51(13) . . . . ?
 C40 C45 C44 C43 1.8(2) . . . . ?
 C40 C16 C17 C18 114.47(10) . . . . ?
 C18 C12 C11 C10 -179.41(10) . . . . ?
 C18 C12 C11 C16 2.74(13) . . . . ?
 C72 C73 C74 C75 0.7(3) . . . . ?
 C11 C12 C18 C20 110.00(11) . . . . ?
 C11 C12 C18 C17 -9.15(12) . . . . ?
 C11 C12 C18 C19 -128.47(10) . . . . ?
 C11 C10 C15 C14 2.24(16) . . . . ?
 C11 C10 C15 C21 -169.87(10) . . . . ?
 C11 C16 C17 C18 -10.51(12) . . . . ?
 C15 C10 C11 C12 -2.12(16) . . . . ?
 C15 C10 C11 C16 175.31(10) . . . . ?
 C15 C21 C22 C23 -6.01(12) . . . . ?
 C15 C21 C60 C65 124.89(10) . . . . ?
 C15 C21 C60 C61 -58.99(15) . . . . ?
 C71 C70 C75 C74 0.7(2) . . . . ?
 C71 C72 C73 C74 0.1(2) . . . . ?
 C51 C50 C21 C15 49.13(15) . . . . ?
 C51 C50 C21 C22 -65.81(15) . . . . ?
 C51 C50 C21 C60 175.45(11) . . . . ?
 C51 C50 C55 C65 -177.49(10) . . . . ?
 C51 C50 C55 C54 0.63(17) . . . . ?
 C51 C52 C53 C54 0.0(2) . . . . ?
 C50 C51 C52 C53 -0.34(19) . . . . ?
 C50 C21 C22 C23 113.39(11) . . . . ?
 C50 C21 C60 C65 3.97(11) . . . . ?
 C50 C21 C60 C61 -179.91(11) . . . . ?
 C50 C55 C65 C60 1.53(12) . . . . ?
 C50 C55 C65 C64 -179.20(12) . . . . ?
 C50 C55 C54 C53 -0.91(17) . . . . ?
 C21 C50 C55 C65 1.10(12) . . . . ?
 C21 C50 C55 C54 179.22(10) . . . . ?
 C21 C60 C61 C62 -176.23(11) . . . . ?
 C34 C33 C32 C31 -1.5(2) . . . . ?
 C41 C40 C45 C35 176.73(10) . . . . ?
 C41 C40 C45 C44 -2.49(18) . . . . ?
 C41 C40 C16 C11 57.54(16) . . . . ?
 C41 C40 C16 C30 -178.61(11) . . . . ?
 C41 C40 C16 C17 -60.32(15) . . . . ?
 C41 C42 C43 C44 -1.5(2) . . . . ?
 C33 C34 C35 C30 1.72(17) . . . . ?
 C33 C34 C35 C45 -178.77(12) . . . . ?
 C33 C32 C31 C30 0.60(19) . . . . ?
 C55 C50 C21 C15 -129.31(10) . . . . ?
 C55 C50 C21 C22 115.74(10) . . . . ?
 C55 C50 C21 C60 -3.00(11) . . . . ?
 C55 C65 C60 C21 -3.57(12) . . . . ?
 C55 C65 C60 C61 179.94(10) . . . . ?
 C55 C65 C64 C63 -179.91(12) . . . . ?
 C55 C54 C53 C52 0.57(19) . . . . ?
 C30 C16 C17 C18 -133.04(10) . . . . ?
 C45 C40 C41 C42 1.13(18) . . . . ?
 C45 C40 C16 C11 -126.08(10) . . . . ?
 C45 C40 C16 C30 -2.24(12) . . . . ?
 C45 C40 C16 C17 116.06(11) . . . . ?
 C45 C44 C43 C42 0.2(2) . . . . ?
 C25 C23 C14 C13 64.07(15) . . . . ?
 C25 C23 C14 C15 -117.34(11) . . . . ?
 C25 C23 C22 C21 121.06(11) . . . . ?
 C65 C55 C54 C53 176.73(12) . . . . ?
 C65 C60 C61 C62 -0.42(17) . . . . ?
 C65 C64 C63 C62 0.73(19) . . . . ?
 C22 C23 C14 C13 -176.81(11) . . . . ?
 C22 C23 C14 C15 1.78(12) . . . . ?
 C22 C21 C60 C65 -116.15(10) . . . . ?
 C22 C21 C60 C61 59.97(15) . . . . ?
 C16 C40 C41 C42 177.21(11) . . . . ?
 C16 C40 C45 C35 0.00(13) . . . . ?
 C16 C40 C45 C44 -179.23(11) . . . . ?
 C16 C30 C35 C34 175.55(10) . . . . ?
 C16 C30 C35 C45 -4.06(12) . . . . ?
 C16 C30 C31 C32 -176.40(11) . . . . ?
 C20 C18 C17 C16 -106.61(11) . . . . ?
 C54 C55 C65 C60 -176.33(12) . . . . ?
 C54 C55 C65 C64 2.9(2) . . . . ?
 C35 C34 C33 C32 0.37(19) . . . . ?
 C35 C30 C16 C40 3.84(11) . . . . ?
 C35 C30 C16 C11 128.39(10) . . . . ?
 C35 C30 C16 C17 -116.08(10) . . . . ?
 C35 C30 C31 C32 1.50(17) . . . . ?
 C35 C45 C44 C43 -177.23(13) . . . . ?
 C75 C70 C71 C72 0.11(18) . . . . ?
 C24 C23 C14 C13 -56.90(15) . . . . ?
 C24 C23 C14 C15 121.69(11) . . . . ?
 C24 C23 C22 C21 -116.96(11) . . . . ?
 C19 C18 C17 C16 131.47(10) . . . . ?
 C60 C21 C22 C23 -133.86(10) . . . . ?
 C60 C65 C64 C63 -0.72(18) . . . . ?
 C60 C61 C62 C63 0.43(19) . . . . ?
 C52 C51 C50 C21 -178.32(11) . . . . ?
 C52 C51 C50 C55 0.00(17) . . . . ?
 C31 C30 C16 C40 -178.10(11) . . . . ?
 C31 C30 C16 C11 -53.55(15) . . . . ?
 C31 C30 C16 C17 61.98(15) . . . . ?
 C31 C30 C35 C34 -2.69(17) . . . . ?
 C31 C30 C35 C45 177.70(11) . . . . ?
 C73 C72 C71 C70 -0.5(2) . . . . ?
 C64 C65 C60 C21 177.08(10) . . . . ?
 C64 C65 C60 C61 0.58(17) . . . . ?
 C61 C62 C63 C64 -0.6(2) . . . . ?
 C44 C45 C35 C34 2.1(2) . . . . ?
 C44 C45 C35 C30 -178.36(13) . . . . ?

#===END
_olex2_submission_special_instructions  'No special instructions were received'
data_komorrp220921_0m
_audit_creation_date               2025-07-23
_audit_creation_method
;
Olex2 1.5
(compiled 2025.03.04 svn.red2d20d0 for OlexSys, GUI svn.r7188)
;
_shelx_SHELXL_version_number       '2019/3'
_audit_contact_author_address      ?
_audit_contact_author_email        ?
_audit_contact_author_name         ''
_audit_contact_author_phone        ?
_publ_contact_author_id_orcid      ?
_publ_section_references
;
D. Kratzert, I. Krossing, (2018), J. Appl. Cryst. 51, 928-934. 

Dolomanov, O.V., Bourhis, L.J., Gildea, R.J, Howard, J.A.K. & Puschmann, H.
 (2009), J. Appl. Cryst. 42, 339-341.

Kratzert, D., Holstein, J.J. & Krossing, I. (2015). J. Appl. Cryst. 48, 933-938.

Sheldrick, G.M. (2015). Acta Cryst. C71, 3-8.
;
_chemical_name_common              ?
_chemical_name_systematic          ?
_chemical_formula_moiety           'C46 H38 Te, 0.5(C7 H8)'
_chemical_formula_sum              'C49.50 H42 Te'
_chemical_formula_weight           764.43
_chemical_melting_point            ?
loop_
  _atom_type_symbol
  _atom_type_description
  _atom_type_scat_dispersion_real
  _atom_type_scat_dispersion_imag
  _atom_type_scat_source
 'C' 'C' 0.0033 0.0016 'International Tables Vol C Tables 4.2.6.8 and 6.1.1.4'
 'H' 'H' 0.0000 0.0000 'International Tables Vol C Tables 4.2.6.8 and 6.1.1.4'
 'Te' 'Te' -0.5308 1.6751
 'International Tables Vol C Tables 4.2.6.8 and 6.1.1.4'

_shelx_space_group_comment
;
The symmetry employed for this shelxl refinement is uniquely defined
by the following loop, which should always be used as a source of
symmetry information in preference to the above space-group names.
They are only intended as comments.
;
_space_group_crystal_system        'monoclinic'
_space_group_IT_number             14
_space_group_name_H-M_alt          'P 1 21/n 1'
_space_group_name_Hall             '-P 2yn'
loop_
  _space_group_symop_operation_xyz
 'x, y, z'
 '-x+1/2, y+1/2, -z+1/2'
 '-x, -y, -z'
 'x-1/2, -y-1/2, z-1/2'

_cell_length_a                     11.5773(6)
_cell_length_b                     16.6056(7)
_cell_length_c                     19.3064(11)
_cell_angle_alpha                  90
_cell_angle_beta                   101.595(2)
_cell_angle_gamma                  90
_cell_volume                       3635.9(3)
_cell_formula_units_Z              4
_cell_measurement_reflns_used      8400
_cell_measurement_temperature      100(2)
_cell_measurement_theta_max        30.998
_cell_measurement_theta_min        2.261
_shelx_estimated_absorpt_T_max     0.763
_shelx_estimated_absorpt_T_min     0.644
_exptl_absorpt_coefficient_mu      0.853
_exptl_absorpt_correction_T_max    1.0000
_exptl_absorpt_correction_T_min    0.6700
_exptl_absorpt_correction_type     multi-scan
_exptl_absorpt_process_details
;
SADABS-2016/2 (Bruker,2016/2) was used for absorption correction.
wR2(int) was 0.0763 before and 0.0511 after correction.
The Ratio of minimum to maximum transmission is 0.6700.
The \l/2 correction factor is Not present.
;
_exptl_absorpt_special_details     ?
_exptl_crystal_colour              colourless
#===END
_exptl_crystal_colour_primary      colourless
_exptl_crystal_density_diffrn      1.396
_exptl_crystal_density_meas        ?
_exptl_crystal_density_method      ?
_exptl_crystal_description         prism
_exptl_crystal_F_000               1564
_exptl_crystal_size_max            0.566
_exptl_crystal_size_mid            0.432
_exptl_crystal_size_min            0.336
_exptl_transmission_factor_max     ?
_exptl_transmission_factor_min     ?
_diffrn_reflns_av_R_equivalents    0.0356
_diffrn_reflns_av_unetI/netI       0.0356
_diffrn_reflns_Laue_measured_fraction_full  0.997
_diffrn_reflns_Laue_measured_fraction_max  0.993
_diffrn_reflns_limit_h_max         16
_diffrn_reflns_limit_h_min         -16
_diffrn_reflns_limit_k_max         24
_diffrn_reflns_limit_k_min         -18
_diffrn_reflns_limit_l_max         27
_diffrn_reflns_limit_l_min         -21
_diffrn_reflns_number              43763
_diffrn_reflns_point_group_measured_fraction_full  0.997
_diffrn_reflns_point_group_measured_fraction_max  0.993
_diffrn_reflns_theta_full          25.242
_diffrn_reflns_theta_max           30.998
_diffrn_reflns_theta_min           2.261
_diffrn_ambient_temperature        100.0
_diffrn_detector_area_resol_mean   ?
_diffrn_measured_fraction_theta_full  0.997
_diffrn_measured_fraction_theta_max  0.993
_diffrn_measurement_device_type    'Bruker Venture D8'
_diffrn_measurement_method         '\f and \w scans'
_diffrn_radiation_type             MoK\a
_diffrn_radiation_wavelength       0.71073
_diffrn_source                     ?
_reflns_Friedel_coverage           0.000
_reflns_Friedel_fraction_full      .
_reflns_Friedel_fraction_max       .
_reflns_number_gt                  9672
_reflns_number_total               11507
_reflns_special_details
;
 Reflections were merged by SHELXL according to the crystal
 class for the calculation of statistics and refinement.
 
 _reflns_Friedel_fraction is defined as the number of unique
 Friedel pairs measured divided by the number that would be
 possible theoretically, ignoring centric projections and
 systematic absences.
;
_reflns_threshold_expression       'I > 2\s(I)'
_computing_cell_refinement         'SAINT V8.40B (?, 2016)'
_computing_data_collection         'SAINT V8.40B (?, 2016)'
_computing_data_reduction          'SAINT V8.40B (?, 2016)'
_computing_molecular_graphics      'Olex2 1.5 (Dolomanov et al., 2009)'
_computing_publication_material    'Olex2 1.5 (Dolomanov et al., 2009)'
_computing_structure_refinement    'SHELXL 2019/3 (Sheldrick, 2015)'
_computing_structure_solution      'SHELXT 2018/2 (Sheldrick, 2018)'
_refine_diff_density_max           1.681
_refine_diff_density_min           -1.416
_refine_diff_density_rms           0.100
_refine_ls_extinction_coef         .
_refine_ls_extinction_method       none
_refine_ls_goodness_of_fit_ref     1.042
_refine_ls_hydrogen_treatment      constr
_refine_ls_matrix_type             full
_refine_ls_number_parameters       444
_refine_ls_number_reflns           11507
_refine_ls_number_restraints       59
_refine_ls_R_factor_all            0.0473
_refine_ls_R_factor_gt             0.0354
_refine_ls_restrained_S_all        1.040
_refine_ls_shift/su_max            0.004
_refine_ls_shift/su_mean           0.000
_refine_ls_structure_factor_coef   Fsqd
_refine_ls_weighting_details      
 'w=1/[\s^2^(Fo^2^)+(0.0303P)^2^+5.9715P] where P=(Fo^2^+2Fc^2^)/3'
_refine_ls_weighting_scheme        calc
_refine_ls_wR_factor_gt            0.0805
_refine_ls_wR_factor_ref           0.0869
_refine_special_details            ?
_olex2_refinement_description
;
1. Others
 Fixed Sof: C7(0.5) H7A(0.5) H7B(0.5) H7C(0.5) C1(0.5) C6(0.5) H6(0.5) C5(0.5)
 H5(0.5) C4(0.5) H4(0.5) C3(0.5) H3(0.5) C2(0.5) H2(0.5)
 Fixed Uiso: H51(0.024) H75(0.025) H13(0.016) H31(0.023) H64(0.024) H44(0.026)
 H74(0.03) H63(0.028) H71(0.027) H54(0.031) H19A(0.044) H19B(0.044) H19C(0.044)
 H34(0.023) H32(0.028) H72(0.032) H22A(0.022) H22B(0.022) H20A(0.037)
 H20B(0.037) H20C(0.037) H73(0.031) H25A(0.033) H25B(0.033) H25C(0.033)
 H62(0.03) H43(0.036) H24A(0.034) H24B(0.034) H24C(0.034) H33(0.03) H52(0.033)
 H61(0.025) H41(0.031) H17A(0.036) H17B(0.036) H42(0.04) H53(0.04) H7A(0.082)
 H7B(0.082) H7C(0.082) H6(0.038) H5(0.038) H4(0.038) H3(0.053) H2(0.052)
 Fixed X: H51(0.401287) H75(0.261912) H13(0.433335) H31(0.055218)
 H64(0.600094) H44(-0.073661) H74(0.335007) H63(0.675276) H71(0.411733)
 H54(0.507697) H19A(0.234481) H19B(0.109258) H19C(0.131547) H34(-0.173256) H32(-
 0.105658) H72(0.485303) H22A(0.698439) H22B(0.660024) H20A(0.29727)
 H20B(0.206293) H20C(0.330695) H73(0.448146) H25A(0.654698) H25B(0.758432)
 H25C(0.690536) H62(0.68664) H43(0.037275) H24A(0.517407) H24B(0.648872)
 H24C(0.541996) H33(-0.22131) H52(0.355723) H61(0.621463) H41(0.253113)
 H17A(0.034999) H17B(0.11035) H42(0.197503) H53(0.413863) H7A(0.239157)
 H7B(0.249212) H7C(0.176877) H6(-0.014941) H5(-0.185794) H4(-0.187718) H3(-
 0.017443) H2(0.153214)
 Fixed Y: H51(0.747683) H75(0.338273) H13(0.817098) H31(0.744959)
 H64(0.407859) H44(0.415053) H74(0.234072) H63(0.335575) H71(0.501356)
 H54(0.514892) H19A(0.890371) H19B(0.875025) H19C(0.846313) H34(0.509057)
 H32(0.72192) H72(0.395925) H22A(0.661172) H22B(0.71249) H20A(0.730478)
 H20B(0.801626) H20C(0.821538) H73(0.262088) H25A(0.816665) H25B(0.788228)
 H25C(0.723558) H62(0.394882) H43(0.357512) H24A(0.831272) H24B(0.858278)
 H24C(0.880352) H33(0.606466) H52(0.735742) H61(0.527489) H41(0.55215)
 H17A(0.733655) H17B(0.682609) H42(0.425314) H53(0.622636) H7A(0.455675)
 H7B(0.548759) H7C(0.522769) H6(0.448285) H5(0.43741) H4(0.483448) H3(0.538876)
 H2(0.550145)
 Fixed Z: H51(0.173836) H75(0.270785) H13(0.418288) H31(0.258776)
 H64(0.161446) H44(0.362076) H74(0.348055) H63(0.265415) H71(0.418565)
 H54(0.061627) H19A(0.412042) H19B(0.432809) H19C(0.357459) H34(0.252874)
 H32(0.165316) H72(0.495368) H22A(0.326211) H22B(0.254834) H20A(0.537559)
 H20B(0.543029) H20C(0.522846) H73(0.460118) H25A(0.435832) H25B(0.397743)
 H25C(0.436318) H62(0.375592) H43(0.46542) H24A(0.253304) H24B(0.288324)
 H24C(0.326127) H33(0.163788) H52(0.049952) H61(0.385014) H41(0.49561)
 H17A(0.412232) H17B(0.476244) H42(0.531545) H53(-0.00534) H7A(-0.058519) H7B(-
 0.036664) H7C(-0.112953) H6(-0.119732) H5(-0.075004) H4(0.039599) H3(0.108029)
 H2(0.062901)
;
_atom_sites_solution_hydrogens     geom
_atom_sites_solution_primary       dual
_atom_sites_solution_secondary     difmap
loop_
  _atom_site_label
  _atom_site_type_symbol
  _atom_site_fract_x
  _atom_site_fract_y
  _atom_site_fract_z
  _atom_site_U_iso_or_equiv
  _atom_site_adp_type
  _atom_site_occupancy
  _atom_site_site_symmetry_order
  _atom_site_calc_flag
  _atom_site_refinement_flags_posn
  _atom_site_refinement_flags_adp
  _atom_site_refinement_flags_occupancy
  _atom_site_disorder_assembly
  _atom_site_disorder_group
 Te1 Te 0.26344(2) 0.52050(2) 0.26166(2) 0.01435(4) Uani 1 1 d . . . . .
 C70 C 0.33076(18) 0.43040(12) 0.33649(11) 0.0164(4) Uani 1 1 d . . . . .
 C30 C 0.03882(17) 0.63952(11) 0.30992(11) 0.0141(3) Uani 1 1 d . . . . .
 C10 C 0.32788(17) 0.62426(11) 0.32202(10) 0.0129(3) Uani 1 1 d . . . . .
 C51 C 0.42250(19) 0.70052(13) 0.15148(12) 0.0199(4) Uani 1 1 d . . . . .
 H51 H 0.401287 0.747683 0.173836 0.024 Uiso 1 1 calc R U . . .
 C75 C 0.3076(2) 0.35032(13) 0.31622(12) 0.0209(4) Uani 1 1 d . . . . .
 H75 H 0.261912 0.338273 0.270785 0.025 Uiso 1 1 calc R U . . .
 C50 C 0.47974(16) 0.63743(12) 0.19132(10) 0.0137(3) Uani 1 1 d . . . . .
 C35 C -0.02860(17) 0.56878(12) 0.30773(10) 0.0139(3) Uani 1 1 d . . . . .
 C45 C 0.02420(18) 0.51837(12) 0.36806(11) 0.0152(4) Uani 1 1 d . . . . .
 C55 C 0.50934(17) 0.56755(12) 0.15783(10) 0.0151(4) Uani 1 1 d . . . . .
 C12 C 0.29832(17) 0.73540(11) 0.39912(10) 0.0132(3) Uani 1 1 d . . . . .
 C14 C 0.47511(17) 0.73002(11) 0.35301(10) 0.0122(3) Uani 1 1 d . . . . .
 C60 C 0.56829(17) 0.54516(12) 0.27874(10) 0.0137(3) Uani 1 1 d . . . . .
 C11 C 0.25883(17) 0.66384(11) 0.36385(10) 0.0131(3) Uani 1 1 d . . . . .
 C15 C 0.43697(16) 0.65874(11) 0.31661(10) 0.0121(3) Uani 1 1 d . . . . .
 C13 C 0.40674(17) 0.76869(11) 0.39403(10) 0.0134(3) Uani 1 1 d . . . . .
 H13 H 0.433335 0.817098 0.418288 0.016 Uiso 1 1 calc R U . . .
 C31 C 0.01004(19) 0.69701(13) 0.25739(12) 0.0193(4) Uani 1 1 d . . . . .
 H31 H 0.055218 0.744959 0.258776 0.023 Uiso 1 1 calc R U . . .
 C64 C 0.60324(18) 0.43180(13) 0.20648(12) 0.0200(4) Uani 1 1 d . . . . .
 H64 H 0.600094 0.407859 0.161446 0.024 Uiso 1 1 calc R U . . .
 C21 C 0.52517(16) 0.63197(11) 0.27134(10) 0.0126(3) Uani 1 1 d . . . . .
 C16 C 0.13585(17) 0.64159(12) 0.37620(11) 0.0154(4) Uani 1 1 d . . . . .
 C18 C 0.21100(18) 0.77177(12) 0.43918(10) 0.0145(4) Uani 1 1 d . . . . .
 C65 C 0.56278(17) 0.50996(12) 0.21214(11) 0.0142(3) Uani 1 1 d . . . . .
 C44 C -0.0080(2) 0.44289(13) 0.38899(13) 0.0220(4) Uani 1 1 d . . . . .
 H44 H -0.073661 0.415053 0.362076 0.026 Uiso 1 1 calc R U . . .
 C74 C 0.3511(2) 0.28838(14) 0.36226(13) 0.0251(5) Uani 1 1 d . . . . .
 H74 H 0.335007 0.234072 0.348055 0.030 Uiso 1 1 calc R U . . .
 C63 C 0.64857(19) 0.38932(13) 0.26838(14) 0.0234(5) Uani 1 1 d . . . . .
 H63 H 0.675276 0.335575 0.265415 0.028 Uiso 1 1 calc R U . . .
 C40 C 0.12257(18) 0.55850(13) 0.40717(10) 0.0166(4) Uani 1 1 d . . . . .
 C23 C 0.59180(17) 0.76045(12) 0.33922(11) 0.0152(4) Uani 1 1 d . . . . .
 C71 C 0.3966(2) 0.44710(14) 0.40390(12) 0.0223(4) Uani 1 1 d . . . . .
 H71 H 0.411733 0.501356 0.418565 0.027 Uiso 1 1 calc R U . . .
 C54 C 0.4858(2) 0.56164(16) 0.08427(11) 0.0258(5) Uani 1 1 d . . . . .
 H54 H 0.507697 0.514892 0.061627 0.031 Uiso 1 1 calc R U . . .
 C19 C 0.1677(2) 0.85314(15) 0.40754(14) 0.0292(5) Uani 1 1 d . . . . .
 H19A H 0.234481 0.890371 0.412042 0.044 Uiso 1 1 calc R U . . .
 H19B H 0.109258 0.875025 0.432809 0.044 Uiso 1 1 calc R U . . .
 H19C H 0.131547 0.846313 0.357459 0.044 Uiso 1 1 calc R U . . .
 C34 C -0.12664(18) 0.55626(14) 0.25368(11) 0.0195(4) Uani 1 1 d . . . . .
 H34 H -0.173256 0.509057 0.252874 0.023 Uiso 1 1 calc R U . . .
 C32 C -0.0864(2) 0.68349(15) 0.20229(12) 0.0237(4) Uani 1 1 d . . . . .
 H32 H -0.105658 0.721920 0.165316 0.028 Uiso 1 1 calc R U . . .
 C72 C 0.4402(2) 0.38426(15) 0.44971(13) 0.0263(5) Uani 1 1 d . . . . .
 H72 H 0.485303 0.395925 0.495368 0.032 Uiso 1 1 calc R U . . .
 C22 C 0.63236(18) 0.69068(13) 0.29637(12) 0.0180(4) Uani 1 1 d . . . . .
 H22A H 0.698439 0.661172 0.326211 0.022 Uiso 1 1 calc R U . . .
 H22B H 0.660024 0.712490 0.254834 0.022 Uiso 1 1 calc R U . . .
 C20 C 0.2663(2) 0.78230(15) 0.51774(11) 0.0244(5) Uani 1 1 d . . . . .
 H20A H 0.297270 0.730478 0.537559 0.037 Uiso 1 1 calc R U . . .
 H20B H 0.206293 0.801626 0.543029 0.037 Uiso 1 1 calc R U . . .
 H20C H 0.330695 0.821538 0.522846 0.037 Uiso 1 1 calc R U . . .
 C73 C 0.4180(2) 0.30483(15) 0.42900(13) 0.0261(5) Uani 1 1 d . . . . .
 H73 H 0.448146 0.262088 0.460118 0.031 Uiso 1 1 calc R U . . .
 C25 C 0.68206(19) 0.77340(14) 0.40858(12) 0.0222(4) Uani 1 1 d . . . . .
 H25A H 0.654698 0.816665 0.435832 0.033 Uiso 1 1 calc R U . . .
 H25B H 0.758432 0.788228 0.397743 0.033 Uiso 1 1 calc R U . . .
 H25C H 0.690536 0.723558 0.436318 0.033 Uiso 1 1 calc R U . . .
 C62 C 0.6551(2) 0.42460(14) 0.33405(13) 0.0253(5) Uani 1 1 d . . . . .
 H62 H 0.686640 0.394882 0.375592 0.030 Uiso 1 1 calc R U . . .
 C43 C 0.0582(2) 0.40900(15) 0.45036(14) 0.0304(6) Uani 1 1 d . . . . .
 H43 H 0.037275 0.357512 0.465420 0.036 Uiso 1 1 calc R U . . .
 C24 C 0.5734(2) 0.83971(13) 0.29804(12) 0.0224(4) Uani 1 1 d . . . . .
 H24A H 0.517407 0.831272 0.253304 0.034 Uiso 1 1 calc R U . . .
 H24B H 0.648872 0.858278 0.288324 0.034 Uiso 1 1 calc R U . . .
 H24C H 0.541996 0.880352 0.326127 0.034 Uiso 1 1 calc R U . . .
 C33 C -0.15484(19) 0.61418(16) 0.20100(12) 0.0248(5) Uani 1 1 d . . . . .
 H33 H -0.221310 0.606466 0.163788 0.030 Uiso 1 1 calc R U . . .
 C52 C 0.3966(2) 0.69347(16) 0.07777(13) 0.0277(5) Uani 1 1 d . . . . .
 H52 H 0.355723 0.735742 0.049952 0.033 Uiso 1 1 calc R U . . .
 C61 C 0.61579(19) 0.50315(14) 0.33992(12) 0.0206(4) Uani 1 1 d . . . . .
 H61 H 0.621463 0.527489 0.385014 0.025 Uiso 1 1 calc R U . . .
 C41 C 0.1873(2) 0.52459(16) 0.46854(12) 0.0261(5) Uani 1 1 d . . . . .
 H41 H 0.253113 0.552150 0.495610 0.031 Uiso 1 1 calc R U . . .
 C17 C 0.1123(2) 0.70781(16) 0.43002(14) 0.0298(6) Uani 1 1 d . . . . .
 H17A H 0.034999 0.733655 0.412232 0.036 Uiso 1 1 calc R U . . .
 H17B H 0.110350 0.682609 0.476244 0.036 Uiso 1 1 calc R U . . .
 C42 C 0.1540(2) 0.44928(18) 0.48966(14) 0.0336(6) Uani 1 1 d . . . . .
 H42 H 0.197503 0.425314 0.531545 0.040 Uiso 1 1 calc R U . . .
 C53 C 0.4297(2) 0.62552(19) 0.04482(12) 0.0334(6) Uani 1 1 d . . . . .
 H53 H 0.413863 0.622636 -0.005340 0.040 Uiso 1 1 calc R U . . .
 C7 C 0.1978(3) 0.5075(3) -0.0630(3) 0.0548(18) Uani 0.5 1 d DG . P A -1
 H7A H 0.239157 0.455675 -0.058519 0.082 Uiso 0.5 1 calc R U P A -1
 H7B H 0.249212 0.548759 -0.036664 0.082 Uiso 0.5 1 calc R U P A -1
 H7C H 0.176877 0.522769 -0.112953 0.082 Uiso 0.5 1 calc R U P A -1
 C1 C 0.0874(2) 0.50020(19) -0.03341(18) 0.0314(6) Uiso 0.5 1 d DG . P A -1
 C6 C -0.0151(3) 0.4669(2) -0.07324(16) 0.0314(6) Uiso 0.5 1 d DG . P A -1
 H6 H -0.014941 0.448285 -0.119732 0.038 Uiso 0.5 1 calc R U P A -1
 C5 C -0.1169(2) 0.4604(2) -0.04691(19) 0.0314(6) Uiso 0.5 1 d DG . P A -1
 H5 H -0.185794 0.437410 -0.075004 0.038 Uiso 0.5 1 calc R U P A -1
 C4 C -0.1179(3) 0.4875(2) 0.0210(2) 0.0314(6) Uiso 0.5 1 d DG . P A -1
 H4 H -0.187718 0.483448 0.039599 0.038 Uiso 0.5 1 calc R U P A -1
 C3 C -0.0170(3) 0.5206(3) 0.06147(17) 0.0446(15) Uiso 0.5 1 d DG . P A -1
 H3 H -0.017443 0.538876 0.108029 0.053 Uiso 0.5 1 calc R U P A -1
 C2 C 0.0845(3) 0.5271(2) 0.03466(18) 0.0436(14) Uiso 0.5 1 d DG . P A -1
 H2 H 0.153214 0.550145 0.062901 0.052 Uiso 0.5 1 calc R U P A -1

loop_
  _atom_site_aniso_label
  _atom_site_aniso_U_11
  _atom_site_aniso_U_22
  _atom_site_aniso_U_33
  _atom_site_aniso_U_23
  _atom_site_aniso_U_13
  _atom_site_aniso_U_12
 Te1 0.01334(6) 0.01490(6) 0.01538(6) -0.00650(4) 0.00427(4) -0.00421(5)
 C70 0.0142(9) 0.0171(9) 0.0199(9) -0.0035(7) 0.0081(7) -0.0036(7)
 C30 0.0122(8) 0.0129(8) 0.0187(9) -0.0015(7) 0.0065(7) -0.0001(7)
 C10 0.0128(8) 0.0131(8) 0.0129(8) -0.0035(6) 0.0028(7) -0.0033(7)
 C51 0.0177(9) 0.0187(9) 0.0229(10) 0.0025(8) 0.0026(8) 0.0005(8)
 C75 0.0211(10) 0.0171(9) 0.0253(11) -0.0041(8) 0.0071(8) -0.0032(8)
 C50 0.0102(8) 0.0165(8) 0.0151(8) -0.0010(7) 0.0045(7) -0.0026(7)
 C35 0.0113(8) 0.0144(8) 0.0176(9) -0.0014(7) 0.0065(7) -0.0004(7)
 C45 0.0141(8) 0.0147(8) 0.0187(9) -0.0003(7) 0.0076(7) 0.0011(7)
 C55 0.0113(8) 0.0206(9) 0.0139(8) -0.0018(7) 0.0033(7) 0.0000(7)
 C12 0.0149(8) 0.0135(8) 0.0113(8) -0.0018(6) 0.0027(7) -0.0011(7)
 C14 0.0122(8) 0.0126(8) 0.0116(8) -0.0016(6) 0.0019(7) -0.0035(6)
 C60 0.0102(8) 0.0148(8) 0.0161(9) -0.0004(7) 0.0027(7) -0.0019(6)
 C11 0.0130(8) 0.0148(8) 0.0123(8) -0.0030(7) 0.0042(7) -0.0029(7)
 C15 0.0119(8) 0.0131(8) 0.0116(8) -0.0022(6) 0.0030(6) -0.0017(6)
 C13 0.0151(9) 0.0119(8) 0.0128(8) -0.0030(6) 0.0018(7) -0.0022(7)
 C31 0.0206(10) 0.0166(9) 0.0231(10) 0.0013(8) 0.0101(8) 0.0018(8)
 C64 0.0135(9) 0.0170(9) 0.0303(11) -0.0071(8) 0.0060(8) -0.0031(7)
 C21 0.0106(8) 0.0140(8) 0.0137(8) -0.0029(7) 0.0039(7) -0.0009(6)
 C16 0.0137(9) 0.0171(9) 0.0169(9) -0.0047(7) 0.0067(7) -0.0021(7)
 C18 0.0152(9) 0.0149(8) 0.0139(8) -0.0041(7) 0.0043(7) -0.0007(7)
 C65 0.0083(8) 0.0169(9) 0.0180(9) -0.0034(7) 0.0041(7) -0.0019(7)
 C44 0.0221(10) 0.0161(9) 0.0317(11) 0.0024(8) 0.0148(9) -0.0003(8)
 C74 0.0269(11) 0.0175(10) 0.0341(12) -0.0019(9) 0.0136(10) -0.0004(9)
 C63 0.0153(9) 0.0147(9) 0.0425(13) 0.0028(9) 0.0115(9) -0.0007(7)
 C40 0.0143(9) 0.0233(10) 0.0143(8) 0.0009(7) 0.0076(7) -0.0001(8)
 C23 0.0138(9) 0.0146(8) 0.0176(9) -0.0046(7) 0.0039(7) -0.0043(7)
 C71 0.0240(11) 0.0229(10) 0.0217(10) -0.0050(8) 0.0084(9) -0.0049(9)
 C54 0.0250(11) 0.0381(13) 0.0149(9) -0.0067(9) 0.0056(8) 0.0056(10)
 C19 0.0292(12) 0.0279(12) 0.0331(13) 0.0079(10) 0.0124(10) 0.0146(10)
 C34 0.0122(8) 0.0240(10) 0.0227(10) -0.0033(8) 0.0046(8) -0.0037(8)
 C32 0.0229(11) 0.0289(11) 0.0205(10) 0.0069(9) 0.0072(9) 0.0103(9)
 C72 0.0262(11) 0.0319(12) 0.0220(11) 0.0001(9) 0.0078(9) -0.0028(10)
 C22 0.0119(8) 0.0206(9) 0.0224(10) -0.0081(8) 0.0056(8) -0.0054(7)
 C20 0.0234(11) 0.0340(12) 0.0160(9) -0.0060(9) 0.0043(8) 0.0053(9)
 C73 0.0238(11) 0.0273(11) 0.0302(12) 0.0067(9) 0.0127(10) 0.0034(9)
 C25 0.0174(10) 0.0264(11) 0.0221(10) -0.0084(8) 0.0022(8) -0.0078(8)
 C62 0.0203(10) 0.0252(11) 0.0326(12) 0.0129(9) 0.0105(9) 0.0055(9)
 C43 0.0308(12) 0.0248(11) 0.0422(14) 0.0168(10) 0.0232(11) 0.0092(10)
 C24 0.0254(11) 0.0176(9) 0.0268(11) 0.0009(8) 0.0111(9) -0.0056(8)
 C33 0.0140(9) 0.0394(13) 0.0205(10) 0.0003(9) 0.0020(8) 0.0041(9)
 C52 0.0253(11) 0.0355(13) 0.0204(11) 0.0094(9) 0.0002(9) 0.0032(10)
 C61 0.0170(9) 0.0266(10) 0.0191(10) 0.0037(8) 0.0054(8) 0.0032(8)
 C41 0.0183(10) 0.0422(14) 0.0187(10) 0.0059(9) 0.0056(8) 0.0012(10)
 C17 0.0269(12) 0.0328(12) 0.0356(13) -0.0212(10) 0.0200(10) -0.0124(10)
 C42 0.0278(12) 0.0493(16) 0.0266(12) 0.0203(11) 0.0125(10) 0.0118(12)
 C53 0.0330(13) 0.0537(17) 0.0129(10) 0.0018(10) 0.0033(9) 0.0097(12)
 C7 0.073(5) 0.037(3) 0.061(5) 0.001(3) 0.029(4) 0.005(3)

_geom_special_details
;
 All esds (except the esd in the dihedral angle between two l.s. planes)
 are estimated using the full covariance matrix.  The cell esds are taken
 into account individually in the estimation of esds in distances, angles
 and torsion angles; correlations between esds in cell parameters are only
 used when they are defined by crystal symmetry.  An approximate (isotropic)
 treatment of cell esds is used for estimating esds involving l.s. planes.
;
loop_
  _geom_bond_atom_site_label_1
  _geom_bond_atom_site_label_2
  _geom_bond_distance
  _geom_bond_site_symmetry_2
  _geom_bond_publ_flag
 Te1 C70 2.117(2) . ?
 Te1 C10 2.1294(18) . ?
 C70 C75 1.397(3) . ?
 C70 C71 1.398(3) . ?
 C30 C35 1.406(3) . ?
 C30 C31 1.384(3) . ?
 C30 C16 1.524(3) . ?
 C10 C11 1.408(3) . ?
 C10 C15 1.410(3) . ?
 C51 H51 0.9500 . ?
 C51 C50 1.387(3) . ?
 C51 C52 1.399(3) . ?
 C75 H75 0.9500 . ?
 C75 C74 1.386(3) . ?
 C50 C55 1.404(3) . ?
 C50 C21 1.531(3) . ?
 C35 C45 1.465(3) . ?
 C35 C34 1.394(3) . ?
 C45 C44 1.391(3) . ?
 C45 C40 1.402(3) . ?
 C55 C65 1.461(3) . ?
 C55 C54 1.395(3) . ?
 C12 C11 1.400(3) . ?
 C12 C13 1.393(3) . ?
 C12 C18 1.516(3) . ?
 C14 C15 1.402(3) . ?
 C14 C13 1.385(3) . ?
 C14 C23 1.515(3) . ?
 C60 C21 1.523(3) . ?
 C60 C65 1.402(3) . ?
 C60 C61 1.387(3) . ?
 C11 C16 1.535(3) . ?
 C15 C21 1.537(3) . ?
 C13 H13 0.9500 . ?
 C31 H31 0.9500 . ?
 C31 C32 1.397(3) . ?
 C64 H64 0.9500 . ?
 C64 C65 1.392(3) . ?
 C64 C63 1.396(3) . ?
 C21 C22 1.576(3) . ?
 C16 C40 1.524(3) . ?
 C16 C17 1.574(3) . ?
 C18 C19 1.526(3) . ?
 C18 C20 1.533(3) . ?
 C18 C17 1.544(3) . ?
 C44 H44 0.9500 . ?
 C44 C43 1.394(3) . ?
 C74 H74 0.9500 . ?
 C74 C73 1.390(4) . ?
 C63 H63 0.9500 . ?
 C63 C62 1.385(4) . ?
 C40 C41 1.388(3) . ?
 C23 C22 1.550(3) . ?
 C23 C25 1.539(3) . ?
 C23 C24 1.530(3) . ?
 C71 H71 0.9500 . ?
 C71 C72 1.395(3) . ?
 C54 H54 0.9500 . ?
 C54 C53 1.388(4) . ?
 C19 H19A 0.9800 . ?
 C19 H19B 0.9800 . ?
 C19 H19C 0.9800 . ?
 C34 H34 0.9500 . ?
 C34 C33 1.390(3) . ?
 C32 H32 0.9500 . ?
 C32 C33 1.394(4) . ?
 C72 H72 0.9500 . ?
 C72 C73 1.387(4) . ?
 C22 H22A 0.9900 . ?
 C22 H22B 0.9900 . ?
 C20 H20A 0.9800 . ?
 C20 H20B 0.9800 . ?
 C20 H20C 0.9800 . ?
 C73 H73 0.9500 . ?
 C25 H25A 0.9800 . ?
 C25 H25B 0.9800 . ?
 C25 H25C 0.9800 . ?
 C62 H62 0.9500 . ?
 C62 C61 1.394(3) . ?
 C43 H43 0.9500 . ?
 C43 C42 1.383(4) . ?
 C24 H24A 0.9800 . ?
 C24 H24B 0.9800 . ?
 C24 H24C 0.9800 . ?
 C33 H33 0.9500 . ?
 C52 H52 0.9500 . ?
 C52 C53 1.387(4) . ?
 C61 H61 0.9500 . ?
 C41 H41 0.9500 . ?
 C41 C42 1.394(4) . ?
 C17 H17A 0.9900 . ?
 C17 H17B 0.9900 . ?
 C42 H42 0.9500 . ?
 C53 H53 0.9500 . ?
 C7 H7A 0.9800 . ?
 C7 H7B 0.9800 . ?
 C7 H7C 0.9800 . ?
 C7 C1 1.5059 . ?
 C1 C6 1.3922 . ?
 C1 C2 1.3946 . ?
 C6 H6 0.9500 . ?
 C6 C5 1.3775 . ?
 C5 H5 0.9500 . ?
 C5 C4 1.3897 . ?
 C4 H4 0.9500 . ?
 C4 C3 1.3814 . ?
 C3 H3 0.9500 . ?
 C3 C2 1.3802 . ?
 C2 H2 0.9500 . ?

loop_
  _geom_angle_atom_site_label_1
  _geom_angle_atom_site_label_2
  _geom_angle_atom_site_label_3
  _geom_angle
  _geom_angle_site_symmetry_1
  _geom_angle_site_symmetry_3
  _geom_angle_publ_flag
 C70 Te1 C10 99.09(8) . . ?
 C75 C70 Te1 117.26(16) . . ?
 C75 C70 C71 119.2(2) . . ?
 C71 C70 Te1 123.54(16) . . ?
 C35 C30 C16 110.80(17) . . ?
 C31 C30 C35 120.25(19) . . ?
 C31 C30 C16 128.91(18) . . ?
 C11 C10 Te1 120.98(13) . . ?
 C11 C10 C15 118.25(17) . . ?
 C15 C10 Te1 120.58(13) . . ?
 C50 C51 H51 120.6 . . ?
 C50 C51 C52 118.8(2) . . ?
 C52 C51 H51 120.6 . . ?
 C70 C75 H75 119.9 . . ?
 C74 C75 C70 120.1(2) . . ?
 C74 C75 H75 119.9 . . ?
 C51 C50 C55 120.16(18) . . ?
 C51 C50 C21 129.30(18) . . ?
 C55 C50 C21 110.46(17) . . ?
 C30 C35 C45 108.24(17) . . ?
 C34 C35 C30 120.70(19) . . ?
 C34 C35 C45 131.06(19) . . ?
 C44 C45 C35 130.8(2) . . ?
 C44 C45 C40 120.5(2) . . ?
 C40 C45 C35 108.70(17) . . ?
 C50 C55 C65 108.52(17) . . ?
 C54 C55 C50 120.8(2) . . ?
 C54 C55 C65 130.7(2) . . ?
 C11 C12 C18 113.59(17) . . ?
 C13 C12 C11 120.88(18) . . ?
 C13 C12 C18 125.49(17) . . ?
 C15 C14 C23 113.30(16) . . ?
 C13 C14 C15 121.30(17) . . ?
 C13 C14 C23 125.32(17) . . ?
 C65 C60 C21 110.80(17) . . ?
 C61 C60 C21 128.49(19) . . ?
 C61 C60 C65 120.57(19) . . ?
 C10 C11 C16 128.89(17) . . ?
 C12 C11 C10 120.51(17) . . ?
 C12 C11 C16 110.55(16) . . ?
 C10 C15 C21 129.21(16) . . ?
 C14 C15 C10 120.16(17) . . ?
 C14 C15 C21 110.55(16) . . ?
 C12 C13 H13 120.6 . . ?
 C14 C13 C12 118.89(17) . . ?
 C14 C13 H13 120.6 . . ?
 C30 C31 H31 120.5 . . ?
 C30 C31 C32 119.0(2) . . ?
 C32 C31 H31 120.5 . . ?
 C65 C64 H64 120.7 . . ?
 C65 C64 C63 118.6(2) . . ?
 C63 C64 H64 120.7 . . ?
 C50 C21 C15 115.07(15) . . ?
 C50 C21 C22 111.25(16) . . ?
 C60 C21 C50 100.97(15) . . ?
 C60 C21 C15 117.60(16) . . ?
 C60 C21 C22 109.51(16) . . ?
 C15 C21 C22 102.64(14) . . ?
 C30 C16 C11 115.16(16) . . ?
 C30 C16 C17 111.96(18) . . ?
 C11 C16 C17 102.91(16) . . ?
 C40 C16 C30 101.17(16) . . ?
 C40 C16 C11 116.67(17) . . ?
 C40 C16 C17 109.21(17) . . ?
 C12 C18 C19 110.35(17) . . ?
 C12 C18 C20 111.19(17) . . ?
 C12 C18 C17 102.79(15) . . ?
 C19 C18 C20 109.47(18) . . ?
 C19 C18 C17 112.8(2) . . ?
 C20 C18 C17 110.12(19) . . ?
 C60 C65 C55 108.65(17) . . ?
 C64 C65 C55 130.89(19) . . ?
 C64 C65 C60 120.45(19) . . ?
 C45 C44 H44 120.8 . . ?
 C45 C44 C43 118.5(2) . . ?
 C43 C44 H44 120.8 . . ?
 C75 C74 H74 119.6 . . ?
 C75 C74 C73 120.7(2) . . ?
 C73 C74 H74 119.6 . . ?
 C64 C63 H63 119.6 . . ?
 C62 C63 C64 120.8(2) . . ?
 C62 C63 H63 119.6 . . ?
 C45 C40 C16 110.74(17) . . ?
 C41 C40 C45 120.5(2) . . ?
 C41 C40 C16 128.5(2) . . ?
 C14 C23 C22 102.76(15) . . ?
 C14 C23 C25 111.54(17) . . ?
 C14 C23 C24 109.99(17) . . ?
 C25 C23 C22 110.07(17) . . ?
 C24 C23 C22 113.03(17) . . ?
 C24 C23 C25 109.34(17) . . ?
 C70 C71 H71 119.9 . . ?
 C72 C71 C70 120.1(2) . . ?
 C72 C71 H71 119.9 . . ?
 C55 C54 H54 120.7 . . ?
 C53 C54 C55 118.6(2) . . ?
 C53 C54 H54 120.7 . . ?
 C18 C19 H19A 109.5 . . ?
 C18 C19 H19B 109.5 . . ?
 C18 C19 H19C 109.5 . . ?
 H19A C19 H19B 109.5 . . ?
 H19A C19 H19C 109.5 . . ?
 H19B C19 H19C 109.5 . . ?
 C35 C34 H34 120.6 . . ?
 C33 C34 C35 118.7(2) . . ?
 C33 C34 H34 120.6 . . ?
 C31 C32 H32 119.7 . . ?
 C33 C32 C31 120.7(2) . . ?
 C33 C32 H32 119.7 . . ?
 C71 C72 H72 119.8 . . ?
 C73 C72 C71 120.4(2) . . ?
 C73 C72 H72 119.8 . . ?
 C21 C22 H22A 109.9 . . ?
 C21 C22 H22B 109.9 . . ?
 C23 C22 C21 108.77(15) . . ?
 C23 C22 H22A 109.9 . . ?
 C23 C22 H22B 109.9 . . ?
 H22A C22 H22B 108.3 . . ?
 C18 C20 H20A 109.5 . . ?
 C18 C20 H20B 109.5 . . ?
 C18 C20 H20C 109.5 . . ?
 H20A C20 H20B 109.5 . . ?
 H20A C20 H20C 109.5 . . ?
 H20B C20 H20C 109.5 . . ?
 C74 C73 H73 120.3 . . ?
 C72 C73 C74 119.4(2) . . ?
 C72 C73 H73 120.3 . . ?
 C23 C25 H25A 109.5 . . ?
 C23 C25 H25B 109.5 . . ?
 C23 C25 H25C 109.5 . . ?
 H25A C25 H25B 109.5 . . ?
 H25A C25 H25C 109.5 . . ?
 H25B C25 H25C 109.5 . . ?
 C63 C62 H62 119.6 . . ?
 C63 C62 C61 120.8(2) . . ?
 C61 C62 H62 119.6 . . ?
 C44 C43 H43 119.5 . . ?
 C42 C43 C44 120.9(2) . . ?
 C42 C43 H43 119.5 . . ?
 C23 C24 H24A 109.5 . . ?
 C23 C24 H24B 109.5 . . ?
 C23 C24 H24C 109.5 . . ?
 H24A C24 H24B 109.5 . . ?
 H24A C24 H24C 109.5 . . ?
 H24B C24 H24C 109.5 . . ?
 C34 C33 C32 120.6(2) . . ?
 C34 C33 H33 119.7 . . ?
 C32 C33 H33 119.7 . . ?
 C51 C52 H52 119.6 . . ?
 C53 C52 C51 120.8(2) . . ?
 C53 C52 H52 119.6 . . ?
 C60 C61 C62 118.8(2) . . ?
 C60 C61 H61 120.6 . . ?
 C62 C61 H61 120.6 . . ?
 C40 C41 H41 120.7 . . ?
 C40 C41 C42 118.7(2) . . ?
 C42 C41 H41 120.7 . . ?
 C16 C17 H17A 109.8 . . ?
 C16 C17 H17B 109.8 . . ?
 C18 C17 C16 109.51(17) . . ?
 C18 C17 H17A 109.8 . . ?
 C18 C17 H17B 109.8 . . ?
 H17A C17 H17B 108.2 . . ?
 C43 C42 C41 120.8(2) . . ?
 C43 C42 H42 119.6 . . ?
 C41 C42 H42 119.6 . . ?
 C54 C53 H53 119.6 . . ?
 C52 C53 C54 120.8(2) . . ?
 C52 C53 H53 119.6 . . ?
 H7A C7 H7B 109.5 . . ?
 H7A C7 H7C 109.5 . . ?
 H7B C7 H7C 109.5 . . ?
 C1 C7 H7A 109.5 . . ?
 C1 C7 H7B 109.5 . . ?
 C1 C7 H7C 109.5 . . ?
 C6 C1 C7 121.1 . . ?
 C6 C1 C2 117.9 . . ?
 C2 C1 C7 120.9 . . ?
 C1 C6 H6 119.2 . . ?
 C5 C6 C1 121.7 . . ?
 C5 C6 H6 119.2 . . ?
 C6 C5 H5 120.2 . . ?
 C6 C5 C4 119.5 . . ?
 C4 C5 H5 120.2 . . ?
 C5 C4 H4 120.2 . . ?
 C3 C4 C5 119.7 . . ?
 C3 C4 H4 120.2 . . ?
 C4 C3 H3 119.8 . . ?
 C2 C3 C4 120.4 . . ?
 C2 C3 H3 119.8 . . ?
 C1 C2 H2 119.6 . . ?
 C3 C2 C1 120.8 . . ?
 C3 C2 H2 119.6 . . ?

loop_
  _geom_torsion_atom_site_label_1
  _geom_torsion_atom_site_label_2
  _geom_torsion_atom_site_label_3
  _geom_torsion_atom_site_label_4
  _geom_torsion
  _geom_torsion_site_symmetry_1
  _geom_torsion_site_symmetry_2
  _geom_torsion_site_symmetry_3
  _geom_torsion_site_symmetry_4
  _geom_torsion_publ_flag
 Te1 C70 C75 C74 178.77(17) . . . . ?
 Te1 C70 C71 C72 -178.59(16) . . . . ?
 Te1 C10 C11 C12 -175.20(14) . . . . ?
 Te1 C10 C11 C16 2.2(3) . . . . ?
 Te1 C10 C15 C14 175.86(14) . . . . ?
 Te1 C10 C15 C21 -0.5(3) . . . . ?
 C70 C75 C74 C73 0.1(3) . . . . ?
 C70 C71 C72 C73 -0.4(3) . . . . ?
 C30 C35 C45 C44 -179.2(2) . . . . ?
 C30 C35 C45 C40 0.6(2) . . . . ?
 C30 C35 C34 C33 1.5(3) . . . . ?
 C30 C31 C32 C33 1.7(3) . . . . ?
 C30 C16 C40 C45 -5.4(2) . . . . ?
 C30 C16 C40 C41 -180.0(2) . . . . ?
 C30 C16 C17 C18 -116.5(2) . . . . ?
 C10 C11 C16 C30 -60.1(3) . . . . ?
 C10 C11 C16 C40 58.3(3) . . . . ?
 C10 C11 C16 C17 177.8(2) . . . . ?
 C10 C15 C21 C50 64.7(3) . . . . ?
 C10 C15 C21 C60 -54.1(3) . . . . ?
 C10 C15 C21 C22 -174.3(2) . . . . ?
 C51 C50 C55 C65 -177.11(18) . . . . ?
 C51 C50 C55 C54 2.4(3) . . . . ?
 C51 C50 C21 C60 175.7(2) . . . . ?
 C51 C50 C21 C15 48.0(3) . . . . ?
 C51 C50 C21 C22 -68.2(3) . . . . ?
 C51 C52 C53 C54 2.3(4) . . . . ?
 C75 C70 C71 C72 1.1(3) . . . . ?
 C75 C74 C73 C72 0.6(4) . . . . ?
 C50 C51 C52 C53 -1.5(4) . . . . ?
 C50 C55 C65 C60 -1.3(2) . . . . ?
 C50 C55 C65 C64 177.7(2) . . . . ?
 C50 C55 C54 C53 -1.6(3) . . . . ?
 C50 C21 C22 C23 109.74(18) . . . . ?
 C35 C30 C31 C32 -0.2(3) . . . . ?
 C35 C30 C16 C11 132.52(18) . . . . ?
 C35 C30 C16 C40 5.8(2) . . . . ?
 C35 C30 C16 C17 -110.39(19) . . . . ?
 C35 C45 C44 C43 -179.0(2) . . . . ?
 C35 C45 C40 C16 3.3(2) . . . . ?
 C35 C45 C40 C41 178.34(19) . . . . ?
 C35 C34 C33 C32 -0.1(3) . . . . ?
 C45 C35 C34 C33 -177.8(2) . . . . ?
 C45 C44 C43 C42 -0.1(3) . . . . ?
 C45 C40 C41 C42 1.2(3) . . . . ?
 C55 C50 C21 C60 -7.7(2) . . . . ?
 C55 C50 C21 C15 -135.41(17) . . . . ?
 C55 C50 C21 C22 108.42(18) . . . . ?
 C55 C54 C53 C52 -0.7(4) . . . . ?
 C12 C11 C16 C30 117.54(18) . . . . ?
 C12 C11 C16 C40 -124.09(19) . . . . ?
 C12 C11 C16 C17 -4.6(2) . . . . ?
 C12 C18 C17 C16 -7.8(2) . . . . ?
 C14 C15 C21 C50 -111.93(18) . . . . ?
 C14 C15 C21 C60 129.29(18) . . . . ?
 C14 C15 C21 C22 9.1(2) . . . . ?
 C14 C23 C22 C21 13.3(2) . . . . ?
 C60 C21 C22 C23 -139.51(17) . . . . ?
 C11 C10 C15 C14 0.8(3) . . . . ?
 C11 C10 C15 C21 -175.50(18) . . . . ?
 C11 C12 C13 C14 0.4(3) . . . . ?
 C11 C12 C18 C19 -115.4(2) . . . . ?
 C11 C12 C18 C20 122.9(2) . . . . ?
 C11 C12 C18 C17 5.1(2) . . . . ?
 C11 C16 C40 C45 -131.16(18) . . . . ?
 C11 C16 C40 C41 54.3(3) . . . . ?
 C11 C16 C17 C18 7.7(3) . . . . ?
 C15 C10 C11 C12 -0.2(3) . . . . ?
 C15 C10 C11 C16 177.24(19) . . . . ?
 C15 C14 C13 C12 0.3(3) . . . . ?
 C15 C14 C23 C22 -7.9(2) . . . . ?
 C15 C14 C23 C25 -125.76(19) . . . . ?
 C15 C14 C23 C24 112.74(19) . . . . ?
 C15 C21 C22 C23 -13.8(2) . . . . ?
 C13 C12 C11 C10 -0.4(3) . . . . ?
 C13 C12 C11 C16 -178.27(18) . . . . ?
 C13 C12 C18 C19 62.4(3) . . . . ?
 C13 C12 C18 C20 -59.2(3) . . . . ?
 C13 C12 C18 C17 -177.0(2) . . . . ?
 C13 C14 C15 C10 -0.9(3) . . . . ?
 C13 C14 C15 C21 176.07(17) . . . . ?
 C13 C14 C23 C22 175.33(19) . . . . ?
 C13 C14 C23 C25 57.4(3) . . . . ?
 C13 C14 C23 C24 -64.1(2) . . . . ?
 C31 C30 C35 C45 178.08(18) . . . . ?
 C31 C30 C35 C34 -1.4(3) . . . . ?
 C31 C30 C16 C11 -50.0(3) . . . . ?
 C31 C30 C16 C40 -176.7(2) . . . . ?
 C31 C30 C16 C17 67.1(3) . . . . ?
 C31 C32 C33 C34 -1.5(3) . . . . ?
 C64 C63 C62 C61 0.4(3) . . . . ?
 C21 C50 C55 C65 5.9(2) . . . . ?
 C21 C50 C55 C54 -174.57(19) . . . . ?
 C21 C60 C65 C55 -3.9(2) . . . . ?
 C21 C60 C65 C64 177.00(17) . . . . ?
 C21 C60 C61 C62 -176.9(2) . . . . ?
 C16 C30 C35 C45 -4.2(2) . . . . ?
 C16 C30 C35 C34 176.32(18) . . . . ?
 C16 C30 C31 C32 -177.47(19) . . . . ?
 C16 C40 C41 C42 175.3(2) . . . . ?
 C18 C12 C11 C10 177.57(17) . . . . ?
 C18 C12 C11 C16 -0.3(2) . . . . ?
 C18 C12 C13 C14 -177.36(18) . . . . ?
 C65 C55 C54 C53 177.8(2) . . . . ?
 C65 C60 C21 C50 6.9(2) . . . . ?
 C65 C60 C21 C15 132.95(17) . . . . ?
 C65 C60 C21 C22 -110.49(18) . . . . ?
 C65 C60 C61 C62 -1.7(3) . . . . ?
 C65 C64 C63 C62 -1.1(3) . . . . ?
 C44 C45 C40 C16 -176.91(18) . . . . ?
 C44 C45 C40 C41 -1.9(3) . . . . ?
 C44 C43 C42 C41 -0.5(4) . . . . ?
 C63 C64 C65 C55 -178.5(2) . . . . ?
 C63 C64 C65 C60 0.4(3) . . . . ?
 C63 C62 C61 C60 1.0(3) . . . . ?
 C40 C45 C44 C43 1.3(3) . . . . ?
 C40 C16 C17 C18 132.3(2) . . . . ?
 C40 C41 C42 C43 0.0(4) . . . . ?
 C23 C14 C15 C10 -177.83(17) . . . . ?
 C23 C14 C15 C21 -0.9(2) . . . . ?
 C23 C14 C13 C12 176.85(18) . . . . ?
 C71 C70 C75 C74 -0.9(3) . . . . ?
 C71 C72 C73 C74 -0.5(4) . . . . ?
 C54 C55 C65 C60 179.3(2) . . . . ?
 C54 C55 C65 C64 -1.7(4) . . . . ?
 C19 C18 C17 C16 111.0(2) . . . . ?
 C34 C35 C45 C44 0.2(4) . . . . ?
 C34 C35 C45 C40 180.0(2) . . . . ?
 C20 C18 C17 C16 -126.4(2) . . . . ?
 C25 C23 C22 C21 132.25(18) . . . . ?
 C24 C23 C22 C21 -105.2(2) . . . . ?
 C52 C51 C50 C55 -0.8(3) . . . . ?
 C52 C51 C50 C21 175.5(2) . . . . ?
 C61 C60 C21 C50 -177.5(2) . . . . ?
 C61 C60 C21 C15 -51.5(3) . . . . ?
 C61 C60 C21 C22 65.1(3) . . . . ?
 C61 C60 C65 C55 -179.86(18) . . . . ?
 C61 C60 C65 C64 1.0(3) . . . . ?
 C17 C16 C40 C45 112.8(2) . . . . ?
 C17 C16 C40 C41 -61.8(3) . . . . ?
 C7 C1 C6 C5 -179.6 . . . . ?
 C7 C1 C2 C3 179.8 . . . . ?
 C1 C6 C5 C4 0.0 . . . . ?
 C6 C1 C2 C3 0.1 . . . . ?
 C6 C5 C4 C3 -0.2 . . . . ?
 C5 C4 C3 C2 0.4 . . . . ?
 C4 C3 C2 C1 -0.3 . . . . ?
 C2 C1 C6 C5 0.0 . . . . ?

_olex2_submission_special_instructions  'No special instructions were received'
data_komorrp230413_0m
_audit_creation_date               2025-07-23
_audit_creation_method
;
Olex2 1.5
(compiled 2025.03.04 svn.red2d20d0 for OlexSys, GUI svn.r7188)
;
_shelx_SHELXL_version_number       '2019/3'
_audit_contact_author_address      ?
_audit_contact_author_email        ?
_audit_contact_author_name         ''
_audit_contact_author_phone        ?
_publ_contact_author_id_orcid      ?
_publ_section_references
;
Dolomanov, O.V., Bourhis, L.J., Gildea, R.J, Howard, J.A.K. & Puschmann, H.
 (2009), J. Appl. Cryst. 42, 339-341.

Sheldrick, G.M. (2015). Acta Cryst. A71, 3-8.

Sheldrick, G.M. (2015). Acta Cryst. C71, 3-8.
;
_chemical_name_common              ?
_chemical_name_systematic          ?
_chemical_formula_moiety           'C46 H38 Se, B C24 F20, C H2 Cl2'
_chemical_formula_sum              'C71 H40 B Cl2 F20 Se'
_chemical_formula_weight           1433.70
_chemical_melting_point            ?
loop_
  _atom_type_symbol
  _atom_type_description
  _atom_type_scat_dispersion_real
  _atom_type_scat_dispersion_imag
  _atom_type_scat_source
 'C' 'C' 0.0033 0.0016 'International Tables Vol C Tables 4.2.6.8 and 6.1.1.4'
 'H' 'H' 0.0000 0.0000 'International Tables Vol C Tables 4.2.6.8 and 6.1.1.4'
 'B' 'B' 0.0013 0.0007 'International Tables Vol C Tables 4.2.6.8 and 6.1.1.4'
 'Cl' 'Cl' 0.1484 0.1585 'International Tables Vol C Tables 4.2.6.8 and 6.1.1.4'
 'F' 'F' 0.0171 0.0103 'International Tables Vol C Tables 4.2.6.8 and 6.1.1.4'
 'Se' 'Se' -0.0929 2.2259
 'International Tables Vol C Tables 4.2.6.8 and 6.1.1.4'

_shelx_space_group_comment
;
The symmetry employed for this shelxl refinement is uniquely defined
by the following loop, which should always be used as a source of
symmetry information in preference to the above space-group names.
They are only intended as comments.
;
_space_group_crystal_system        'monoclinic'
_space_group_IT_number             14
_space_group_name_H-M_alt          'P 1 21/c 1'
_space_group_name_Hall             '-P 2ybc'
loop_
  _space_group_symop_operation_xyz
 'x, y, z'
 '-x, y+1/2, -z+1/2'
 '-x, -y, -z'
 'x, -y-1/2, z-1/2'

_cell_length_a                     10.4093(6)
_cell_length_b                     23.4103(16)
_cell_length_c                     25.9992(18)
_cell_angle_alpha                  90
_cell_angle_beta                   90.115(2)
_cell_angle_gamma                  90
_cell_volume                       6335.6(7)
_cell_formula_units_Z              4
_cell_measurement_reflns_used      9374
_cell_measurement_temperature      100(2)
_cell_measurement_theta_max        30.84
_cell_measurement_theta_min        2.50
_shelx_estimated_absorpt_T_max     0.926
_shelx_estimated_absorpt_T_min     0.926
_exptl_absorpt_coefficient_mu      0.779
_exptl_absorpt_correction_T_max    0.7462
_exptl_absorpt_correction_T_min    0.6533
_exptl_absorpt_correction_type     multi-scan
_exptl_absorpt_process_details
;
SADABS-2016/2 (Bruker,2016/2) was used for absorption correction.
wR2(int) was 0.0940 before and 0.0634 after correction.
The Ratio of minimum to maximum transmission is 0.8755.
The \l/2 correction factor is Not present.
;
_exptl_absorpt_special_details     ?
_exptl_crystal_colour              blue
#===END
_exptl_crystal_colour_primary      blue
_exptl_crystal_density_diffrn      1.503
_exptl_crystal_density_meas        ?
_exptl_crystal_density_method      ?
_exptl_crystal_description         prism
_exptl_crystal_F_000               2876
_exptl_crystal_size_max            0.324
_exptl_crystal_size_mid            0.254
_exptl_crystal_size_min            0.182
_exptl_transmission_factor_max     ?
_exptl_transmission_factor_min     ?
_diffrn_reflns_av_R_equivalents    0.0671
_diffrn_reflns_av_unetI/netI       0.0348
_diffrn_reflns_Laue_measured_fraction_full  0.997
_diffrn_reflns_Laue_measured_fraction_max  0.995
_diffrn_reflns_limit_h_max         15
_diffrn_reflns_limit_h_min         -15
_diffrn_reflns_limit_k_max         33
_diffrn_reflns_limit_k_min         -29
_diffrn_reflns_limit_l_max         37
_diffrn_reflns_limit_l_min         -35
_diffrn_reflns_number              177488
_diffrn_reflns_point_group_measured_fraction_full  0.997
_diffrn_reflns_point_group_measured_fraction_max  0.995
_diffrn_reflns_theta_full          25.242
_diffrn_reflns_theta_max           31.035
_diffrn_reflns_theta_min           2.504
_diffrn_ambient_temperature        100(2)
_diffrn_detector_area_resol_mean   ?
_diffrn_measured_fraction_theta_full  0.997
_diffrn_measured_fraction_theta_max  0.995
_diffrn_measurement_device         'three-circle diffractometer'
_diffrn_measurement_device_type    'Bruker D8 Venture'
_diffrn_radiation_type             MoK\a
_diffrn_radiation_wavelength       0.71073
_diffrn_source                     ?
_diffrn_standards_number           0
_reflns_Friedel_coverage           0.000
_reflns_Friedel_fraction_full      .
_reflns_Friedel_fraction_max       .
_reflns_number_gt                  16340
_reflns_number_total               20138
_reflns_special_details
;
 Reflections were merged by SHELXL according to the crystal
 class for the calculation of statistics and refinement.
 
 _reflns_Friedel_fraction is defined as the number of unique
 Friedel pairs measured divided by the number that would be
 possible theoretically, ignoring centric projections and
 systematic absences.
;
_reflns_threshold_expression       'I > 2\s(I)'
_computing_cell_refinement         'SAINT V8.40B (?, 2016)'
_computing_data_collection         'SAINT V8.40B (?, 2016)'
_computing_data_reduction          'SAINT V8.40B (?, 2016)'
_computing_molecular_graphics      'Olex2 1.5 (Dolomanov et al., 2009)'
_computing_publication_material    'Olex2 1.5 (Dolomanov et al., 2009)'
_computing_structure_refinement    'SHELXL 2019/3 (Sheldrick, 2015)'
_computing_structure_solution      'SHELXT 2018/2 (Sheldrick, 2018)'
_refine_diff_density_max           1.569
_refine_diff_density_min           -0.849
_refine_diff_density_rms           0.104
_refine_ls_extinction_coef         .
_refine_ls_extinction_method       none
_refine_ls_goodness_of_fit_ref     1.044
_refine_ls_hydrogen_treatment      constr
_refine_ls_matrix_type             full
_refine_ls_number_parameters       887
_refine_ls_number_reflns           20138
_refine_ls_number_restraints       0
_refine_ls_R_factor_all            0.0669
_refine_ls_R_factor_gt             0.0523
_refine_ls_restrained_S_all        1.044
_refine_ls_shift/su_max            0.002
_refine_ls_shift/su_mean           0.000
_refine_ls_structure_factor_coef   Fsqd
_refine_ls_weighting_details      
 'w=1/[\s^2^(Fo^2^)+(0.0832P)^2^+7.0165P] where P=(Fo^2^+2Fc^2^)/3'
_refine_ls_weighting_scheme        calc
_refine_ls_wR_factor_gt            0.1476
_refine_ls_wR_factor_ref           0.1574
_refine_special_details            ?
_olex2_refinement_description
;
1. Others
 Fixed Sof: Cl1(0.5) Cl2(0.5) Cl4(0.5) Cl3(0.5) C3(0.5) H3A(0.5) H3B(0.5)
 C4(0.5) H4A(0.5) H4B(0.5)
 Fixed Uiso: H13(0.023) H41(0.032) H44(0.034) H31(0.029) H63(0.032) H33(0.035)
 H54(0.029) H62(0.037) H17A(0.027) H17B(0.027) H71(0.028) H75(0.035) H32(0.034)
 H53(0.033) H34(0.031) H52(0.034) H61(0.037) H42(0.041) H43(0.041) H60(0.032)
 H51(0.033) H25A(0.056) H25B(0.056) H25C(0.056) H19A(0.058) H19B(0.058)
 H19C(0.058) H24A(0.052) H24B(0.052) H24C(0.052) H22A(0.036) H22B(0.036)
 H72(0.041) H20A(0.057) H20B(0.057) H20C(0.057) H73(0.049) H74(0.047)
 H3A(0.058) H3B(0.058) H4A(0.049) H4B(0.049)
 Fixed X: H13(0.547664) H41(0.388579) H44(0.378792) H31(0.338411)
 H63(1.080174) H33(0.348757) H54(1.065078) H62(1.07215) H17A(0.20969)
 H17B(0.20803) H71(0.66716) H75(0.728679) H32(0.326318) H53(1.026244)
 H34(0.373294) H52(0.906563) H61(0.965212) H42(0.399979) H43(0.394896)
 H60(0.863708) H51(0.826666) H25A(0.770119) H25B(0.917992) H25C(0.861738)
 H19A(0.322692) H19B(0.183773) H19C(0.283608) H24A(0.758317) H24B(0.863425)
 H24C(0.715974) H22A(0.990916) H22B(0.936116) H72(0.717481) H20A(0.344673)
 H20B(0.220672) H20C(0.359965) H73(0.774728) H74(0.780932) H3A(0.182602)
 H3B(0.306136) H4A(0.993486) H4B(1.02744)
 Fixed Y: H13(0.075974) H41(0.184024) H44(0.385532) H31(0.270738)
 H63(0.311487) H33(0.441929) H54(0.369332) H62(0.245222) H17A(0.204008)
 H17B(0.186238) H71(0.238174) H75(0.405305) H32(0.365383) H53(0.404358)
 H34(0.426154) H52(0.350913) H61(0.158267) H42(0.232584) H43(0.331886)
 H60(0.135483) H51(0.260511) H25A(0.026081) H25B(0.034268) H25C(0.064623)
 H19A(0.074045) H19B(0.098924) H19C(0.137121) H24A(0.120364) H24B(0.07095)
 H24C(0.058255) H22A(0.137017) H22B(0.165116) H72(0.259882) H20A(0.104405)
 H20B(0.079233) H20C(0.053865) H73(0.352524) H74(0.425526) H3A(0.219646)
 H3B(0.210627) H4A(-0.035504) H4B(0.030881)
 Fixed Z: H13(0.506082) H41(0.34463) H44(0.338252) H31(0.548226) H63(0.374749)
 H33(0.521479) H54(0.4624) H62(0.306833) H17A(0.484739) H17B(0.42511)
 H71(0.369714) H75(0.408571) H32(0.578307) H53(0.545437) H34(0.433202)
 H52(0.604486) H61(0.316851) H42(0.265579) H43(0.262371) H60(0.394603)
 H51(0.581582) H25A(0.487945) H25B(0.503209) H25C(0.452821) H19A(0.529733)
 H19B(0.515711) H19C(0.547543) H24A(0.596385) H24B(0.590289) H24C(0.577017)
 H22A(0.500753) H22B(0.552574) H72(0.2845) H20A(0.394004) H20B(0.422371)
 H20C(0.43501) H73(0.261168) H74(0.323232) H3A(0.706291) H3B(0.670551)
 H4A(0.733667) H4B(0.728202)
;
_atom_sites_solution_hydrogens     geom
_atom_sites_solution_primary       dual
_atom_sites_solution_secondary     difmap
loop_
  _atom_site_label
  _atom_site_type_symbol
  _atom_site_fract_x
  _atom_site_fract_y
  _atom_site_fract_z
  _atom_site_U_iso_or_equiv
  _atom_site_adp_type
  _atom_site_occupancy
  _atom_site_site_symmetry_order
  _atom_site_calc_flag
  _atom_site_refinement_flags_posn
  _atom_site_refinement_flags_adp
  _atom_site_refinement_flags_occupancy
  _atom_site_disorder_assembly
  _atom_site_disorder_group
 Se1 Se 0.64838(2) 0.30840(2) 0.46550(2) 0.01788(6) Uani 1 1 d . . . . .
 F95 F 0.43578(13) 0.00466(6) 0.10967(5) 0.0245(3) Uani 1 1 d . . . . .
 F81 F 0.58807(13) 0.10173(6) 0.08581(5) 0.0258(3) Uani 1 1 d . . . . .
 F82 F 0.73835(15) 0.05806(7) 0.01301(5) 0.0313(3) Uani 1 1 d . . . . .
 F94 F 0.18385(14) 0.00657(6) 0.09553(6) 0.0283(3) Uani 1 1 d . . . . .
 F85 F 0.78584(14) -0.01978(6) 0.20868(5) 0.0291(3) Uani 1 1 d . . . . .
 F84 F 0.93667(14) -0.06059(7) 0.13587(6) 0.0345(3) Uani 1 1 d . . . . .
 F111 F 0.83334(13) 0.10964(6) 0.22670(6) 0.0285(3) Uani 1 1 d . . . . .
 F105 F 0.51498(15) -0.04082(6) 0.21542(6) 0.0295(3) Uani 1 1 d . . . . .
 F93 F 0.02867(13) 0.06880(7) 0.15793(6) 0.0343(3) Uani 1 1 d . . . . .
 F83 F 0.91842(15) -0.02215(7) 0.03725(6) 0.0351(3) Uani 1 1 d . . . . .
 F115 F 0.45255(15) 0.18658(6) 0.15344(7) 0.0345(3) Uani 1 1 d . . . . .
 F101 F 0.64678(15) 0.12978(7) 0.29932(6) 0.0333(3) Uani 1 1 d . . . . .
 F92 F 0.13448(15) 0.13129(8) 0.23612(7) 0.0412(4) Uani 1 1 d . . . . .
 F91 F 0.38772(14) 0.13286(7) 0.24962(6) 0.0332(3) Uani 1 1 d . . . . .
 F112 F 0.94526(15) 0.21202(8) 0.21694(7) 0.0385(4) Uani 1 1 d . . . . .
 F113 F 0.81429(19) 0.30152(7) 0.17525(7) 0.0419(4) Uani 1 1 d . . . . .
 F114 F 0.5667(2) 0.28639(7) 0.14457(7) 0.0454(4) Uani 1 1 d . . . . .
 F104 F 0.49143(19) -0.09167(7) 0.30664(7) 0.0445(4) Uani 1 1 d . . . . .
 F102 F 0.62994(17) 0.07717(9) 0.38849(6) 0.0468(4) Uani 1 1 d . . . . .
 F103 F 0.5484(2) -0.03315(10) 0.39485(6) 0.0516(5) Uani 1 1 d . . . . .
 C84 C 0.8486(2) -0.02085(9) 0.12354(9) 0.0250(4) Uani 1 1 d . . . . .
 C45 C 0.3747(2) 0.31620(9) 0.38605(9) 0.0210(4) Uani 1 1 d . . . . .
 C13 C 0.56582(19) 0.11392(8) 0.49539(8) 0.0193(4) Uani 1 1 d . . . . .
 H13 H 0.547664 0.075974 0.506082 0.023 Uiso 1 1 calc R U . . .
 C41 C 0.3871(2) 0.22458(10) 0.34361(9) 0.0267(4) Uani 1 1 d . . . . .
 H41 H 0.388579 0.184024 0.344630 0.032 Uiso 1 1 calc R U . . .
 C40 C 0.37844(19) 0.25613(9) 0.38856(8) 0.0202(4) Uani 1 1 d . . . . .
 C82 C 0.7499(2) 0.03958(9) 0.06163(8) 0.0233(4) Uani 1 1 d . . . . .
 C14 C 0.68990(19) 0.13561(8) 0.49871(8) 0.0181(3) Uani 1 1 d . . . . .
 C10 C 0.61660(19) 0.22766(8) 0.46828(8) 0.0166(3) Uani 1 1 d . . . . .
 C64 C 0.97881(19) 0.26180(9) 0.42500(9) 0.0216(4) Uani 1 1 d . . . . .
 C81 C 0.6721(2) 0.06065(9) 0.10005(8) 0.0209(4) Uani 1 1 d . . . . .
 C12 C 0.46880(19) 0.14874(8) 0.47617(8) 0.0182(4) Uani 1 1 d . . . . .
 C70 C 0.6921(2) 0.31979(9) 0.39671(8) 0.0208(4) Uani 1 1 d . . . . .
 C83 C 0.8406(2) -0.00147(9) 0.07379(9) 0.0255(4) Uani 1 1 d . . . . .
 C44 C 0.3809(2) 0.34498(10) 0.33945(10) 0.0285(5) Uani 1 1 d . . . . .
 H44 H 0.378792 0.385532 0.338252 0.034 Uiso 1 1 calc R U . . .
 C35 C 0.3644(2) 0.33869(9) 0.43813(9) 0.0210(4) Uani 1 1 d . . . . .
 C95 C 0.3672(2) 0.03851(9) 0.14171(8) 0.0201(4) Uani 1 1 d . . . . .
 C31 C 0.3435(2) 0.30192(10) 0.52493(9) 0.0245(4) Uani 1 1 d . . . . .
 H31 H 0.338411 0.270738 0.548226 0.029 Uiso 1 1 calc R U . . .
 C80 C 0.6745(2) 0.04248(9) 0.15125(8) 0.0204(4) Uani 1 1 d . . . . .
 C90 C 0.4269(2) 0.07117(9) 0.17933(8) 0.0213(4) Uani 1 1 d . . . . .
 C63 C 1.0374(2) 0.27593(10) 0.37886(9) 0.0264(4) Uani 1 1 d . . . . .
 H63 H 1.080174 0.311487 0.374749 0.032 Uiso 1 1 calc R U . . .
 C55 C 0.96899(19) 0.29406(9) 0.47295(8) 0.0204(4) Uani 1 1 d . . . . .
 C01B C 0.91505(19) 0.20928(9) 0.43141(9) 0.0213(4) Uani 1 1 d . . . . .
 C85 C 0.7672(2) 0.00113(9) 0.16090(8) 0.0218(4) Uani 1 1 d . . . . .
 C15 C 0.71641(18) 0.19160(8) 0.48425(8) 0.0175(3) Uani 1 1 d . . . . .
 C33 C 0.3502(2) 0.40397(10) 0.50857(10) 0.0294(5) Uani 1 1 d . . . . .
 H33 H 0.348757 0.441929 0.521479 0.035 Uiso 1 1 calc R U . . .
 C54 C 1.0171(2) 0.34741(9) 0.48637(9) 0.0246(4) Uani 1 1 d . . . . .
 H54 H 1.065078 0.369332 0.462400 0.029 Uiso 1 1 calc R U . . .
 C62 C 1.0319(2) 0.23657(12) 0.33866(10) 0.0312(5) Uani 1 1 d . . . . .
 H62 H 1.072150 0.245222 0.306833 0.037 Uiso 1 1 calc R U . . .
 C17 C 0.2637(2) 0.19089(9) 0.45575(9) 0.0222(4) Uani 1 1 d . . . . .
 H17A H 0.209690 0.204008 0.484739 0.027 Uiso 1 1 calc R U . . .
 H17B H 0.208030 0.186238 0.425110 0.027 Uiso 1 1 calc R U . . .
 C71 C 0.6894(2) 0.27606(9) 0.36015(9) 0.0235(4) Uani 1 1 d . . . . .
 H71 H 0.667160 0.238174 0.369714 0.028 Uiso 1 1 calc R U . . .
 C30 C 0.35647(19) 0.29262(9) 0.47251(8) 0.0194(4) Uani 1 1 d . . . . .
 C75 C 0.7266(3) 0.37602(10) 0.38328(10) 0.0294(5) Uani 1 1 d . . . . .
 H75 H 0.728679 0.405305 0.408571 0.035 Uiso 1 1 calc R U . . .
 C32 C 0.3382(2) 0.35818(11) 0.54267(10) 0.0281(5) Uani 1 1 d . . . . .
 H32 H 0.326318 0.365383 0.578307 0.034 Uiso 1 1 calc R U . . .
 C53 C 0.9935(2) 0.36805(10) 0.53567(10) 0.0275(4) Uani 1 1 d . . . . .
 H53 H 1.026244 0.404358 0.545437 0.033 Uiso 1 1 calc R U . . .
 C94 C 0.2353(2) 0.03783(9) 0.13388(9) 0.0232(4) Uani 1 1 d . . . . .
 C115 C 0.5748(2) 0.18928(10) 0.17064(9) 0.0274(4) Uani 1 1 d . . . . .
 C18 C 0.3284(2) 0.13279(9) 0.46955(10) 0.0239(4) Uani 1 1 d . . . . .
 C92 C 0.2097(2) 0.10110(11) 0.20441(10) 0.0280(5) Uani 1 1 d . . . . .
 C11 C 0.49286(18) 0.20546(8) 0.46278(8) 0.0168(3) Uani 1 1 d . . . . .
 C34 C 0.3641(2) 0.39492(9) 0.45623(10) 0.0259(4) Uani 1 1 d . . . . .
 H34 H 0.373294 0.426154 0.433202 0.031 Uiso 1 1 calc R U . . .
 C112 C 0.8238(2) 0.20489(11) 0.20139(9) 0.0290(5) Uani 1 1 d . . . . .
 C91 C 0.3417(2) 0.10089(10) 0.21032(9) 0.0255(4) Uani 1 1 d . . . . .
 C93 C 0.1563(2) 0.06939(10) 0.16503(9) 0.0258(4) Uani 1 1 d . . . . .
 C100 C 0.5869(2) 0.04664(10) 0.25160(8) 0.0227(4) Uani 1 1 d . . . . .
 C52 C 0.9223(2) 0.33605(11) 0.57109(9) 0.0286(5) Uani 1 1 d . . . . .
 H52 H 0.906563 0.350913 0.604486 0.034 Uiso 1 1 calc R U . . .
 C16 C 0.37130(18) 0.23595(8) 0.44447(8) 0.0179(3) Uani 1 1 d . . . . .
 C114 C 0.6320(3) 0.24272(10) 0.16539(10) 0.0315(5) Uani 1 1 d . . . . .
 C61 C 0.9680(2) 0.18454(11) 0.34468(10) 0.0311(5) Uani 1 1 d . . . . .
 H61 H 0.965212 0.158267 0.316851 0.037 Uiso 1 1 calc R U . . .
 C111 C 0.7630(2) 0.15252(10) 0.20612(9) 0.0247(4) Uani 1 1 d . . . . .
 C42 C 0.3935(3) 0.25373(12) 0.29665(10) 0.0341(5) Uani 1 1 d . . . . .
 H42 H 0.399979 0.232584 0.265579 0.041 Uiso 1 1 calc R U . . .
 C23 C 0.8073(2) 0.10544(9) 0.52012(9) 0.0242(4) Uani 1 1 d . . . . .
 C110 C 0.6363(2) 0.14177(9) 0.19148(9) 0.0234(4) Uani 1 1 d . . . . .
 C43 C 0.3904(3) 0.31304(11) 0.29468(10) 0.0342(5) Uani 1 1 d . . . . .
 H43 H 0.394896 0.331886 0.262371 0.041 Uiso 1 1 calc R U . . .
 C50 C 0.89756(19) 0.26175(9) 0.50834(9) 0.0216(4) Uani 1 1 d . . . . .
 C60 C 0.9082(2) 0.17065(10) 0.39086(10) 0.0267(4) Uani 1 1 d . . . . .
 H60 H 0.863708 0.135483 0.394603 0.032 Uiso 1 1 calc R U . . .
 C113 C 0.7573(3) 0.25040(11) 0.18053(10) 0.0311(5) Uani 1 1 d . . . . .
 C103 C 0.5605(3) -0.00779(14) 0.34893(10) 0.0363(6) Uani 1 1 d . . . . .
 C51 C 0.8744(2) 0.28248(11) 0.55756(9) 0.0271(4) Uani 1 1 d . . . . .
 H51 H 0.826666 0.260511 0.581582 0.033 Uiso 1 1 calc R U . . .
 C105 C 0.5461(2) -0.00960(10) 0.25761(9) 0.0256(4) Uani 1 1 d . . . . .
 C25 C 0.8424(3) 0.05288(11) 0.48815(13) 0.0371(6) Uani 1 1 d . . . . .
 H25A H 0.770119 0.026081 0.487945 0.056 Uiso 1 1 calc R U . . .
 H25B H 0.917992 0.034268 0.503209 0.056 Uiso 1 1 calc R U . . .
 H25C H 0.861738 0.064623 0.452821 0.056 Uiso 1 1 calc R U . . .
 C104 C 0.5316(3) -0.03746(12) 0.30419(10) 0.0326(5) Uani 1 1 d . . . . .
 C102 C 0.6019(2) 0.04789(13) 0.34550(9) 0.0336(5) Uani 1 1 d . . . . .
 C19 C 0.2747(2) 0.10851(12) 0.52025(13) 0.0384(6) Uani 1 1 d . . . . .
 H19A H 0.322692 0.074045 0.529733 0.058 Uiso 1 1 calc R U . . .
 H19B H 0.183773 0.098924 0.515711 0.058 Uiso 1 1 calc R U . . .
 H19C H 0.283608 0.137121 0.547543 0.058 Uiso 1 1 calc R U . . .
 C24 C 0.7842(3) 0.08710(12) 0.57600(11) 0.0349(6) Uani 1 1 d . . . . .
 H24A H 0.758317 0.120364 0.596385 0.052 Uiso 1 1 calc R U . . .
 H24B H 0.863425 0.070950 0.590289 0.052 Uiso 1 1 calc R U . . .
 H24C H 0.715974 0.058255 0.577017 0.052 Uiso 1 1 calc R U . . .
 C21 C 0.85979(19) 0.20430(9) 0.48563(9) 0.0207(4) Uani 1 1 d . . . . .
 C101 C 0.6124(2) 0.07407(11) 0.29771(9) 0.0269(4) Uani 1 1 d . . . . .
 C22 C 0.9129(2) 0.15248(10) 0.51743(11) 0.0298(5) Uani 1 1 d . . . . .
 H22A H 0.990916 0.137017 0.500753 0.036 Uiso 1 1 calc R U . . .
 H22B H 0.936116 0.165116 0.552574 0.036 Uiso 1 1 calc R U . . .
 C72 C 0.7198(3) 0.28906(12) 0.30988(10) 0.0340(5) Uani 1 1 d . . . . .
 H72 H 0.717481 0.259882 0.284500 0.041 Uiso 1 1 calc R U . . .
 C20 C 0.3119(3) 0.08856(11) 0.42631(13) 0.0380(6) Uani 1 1 d . . . . .
 H20A H 0.344673 0.104405 0.394004 0.057 Uiso 1 1 calc R U . . .
 H20B H 0.220672 0.079233 0.422371 0.057 Uiso 1 1 calc R U . . .
 H20C H 0.359965 0.053865 0.435010 0.057 Uiso 1 1 calc R U . . .
 C73 C 0.7538(3) 0.34424(13) 0.29592(11) 0.0407(6) Uani 1 1 d . . . . .
 H73 H 0.774728 0.352524 0.261168 0.049 Uiso 1 1 calc R U . . .
 C74 C 0.7573(3) 0.38784(12) 0.33293(11) 0.0392(6) Uani 1 1 d . . . . .
 H74 H 0.780932 0.425526 0.323232 0.047 Uiso 1 1 calc R U . . .
 B1 B 0.5820(2) 0.07505(10) 0.19360(9) 0.0210(4) Uani 1 1 d . . . . .
 Cl1 Cl 0.14019(13) 0.24220(7) 0.62526(5) 0.0404(3) Uani 0.5 1 d . . P . .
 Cl2 Cl 0.81877(15) 0.01481(8) 0.70862(6) 0.0464(4) Uani 0.5 1 d . . P . .
 Cl4 Cl 1.04923(15) -0.01449(7) 0.65002(6) 0.0460(3) Uani 0.5 1 d . . P . .
 Cl3 Cl 0.1748(2) 0.12814(9) 0.66767(9) 0.0688(5) Uani 0.5 1 d . . P . .
 C3 C 0.2120(6) 0.2051(3) 0.6726(3) 0.0487(15) Uani 0.5 1 d . . P . .
 H3A H 0.182602 0.219646 0.706291 0.058 Uiso 0.5 1 calc R U P . .
 H3B H 0.306136 0.210627 0.670551 0.058 Uiso 0.5 1 calc R U P . .
 C4 C 0.9813(6) -0.0013(3) 0.7118(2) 0.0411(13) Uani 0.5 1 d . . P . .
 H4A H 0.993486 -0.035504 0.733667 0.049 Uiso 0.5 1 calc R U P . .
 H4B H 1.027440 0.030881 0.728202 0.049 Uiso 0.5 1 calc R U P . .

loop_
  _atom_site_aniso_label
  _atom_site_aniso_U_11
  _atom_site_aniso_U_22
  _atom_site_aniso_U_33
  _atom_site_aniso_U_23
  _atom_site_aniso_U_13
  _atom_site_aniso_U_12
 Se1 0.01903(10) 0.01248(9) 0.02212(10) 0.00099(7) -0.00074(7) -0.00141(6)
 F95 0.0239(6) 0.0231(6) 0.0265(6) -0.0081(5) 0.0024(5) 0.0013(5)
 F81 0.0274(6) 0.0255(6) 0.0245(6) 0.0005(5) -0.0002(5) 0.0061(5)
 F82 0.0406(8) 0.0319(7) 0.0215(6) -0.0019(5) 0.0070(6) -0.0021(6)
 F94 0.0270(7) 0.0272(7) 0.0308(7) -0.0030(5) -0.0043(5) -0.0040(5)
 F85 0.0287(7) 0.0330(7) 0.0255(7) 0.0016(5) -0.0003(5) 0.0102(6)
 F84 0.0298(7) 0.0271(7) 0.0465(9) 0.0005(6) 0.0076(6) 0.0127(6)
 F111 0.0222(6) 0.0287(7) 0.0346(7) -0.0040(6) 0.0001(5) 0.0031(5)
 F105 0.0395(8) 0.0216(6) 0.0275(7) -0.0040(5) 0.0007(6) 0.0004(6)
 F93 0.0190(6) 0.0404(8) 0.0435(9) -0.0005(7) -0.0001(6) 0.0025(6)
 F83 0.0384(8) 0.0281(7) 0.0389(8) -0.0084(6) 0.0205(7) 0.0022(6)
 F115 0.0352(8) 0.0252(7) 0.0430(9) -0.0011(6) -0.0086(7) 0.0061(6)
 F101 0.0356(8) 0.0376(8) 0.0265(7) -0.0129(6) 0.0032(6) -0.0085(6)
 F92 0.0268(7) 0.0519(10) 0.0448(9) -0.0158(8) 0.0084(6) 0.0109(7)
 F91 0.0296(7) 0.0375(8) 0.0324(7) -0.0182(6) -0.0001(6) 0.0067(6)
 F112 0.0299(8) 0.0402(9) 0.0454(9) -0.0053(7) 0.0032(7) -0.0098(6)
 F113 0.0571(11) 0.0261(8) 0.0424(9) -0.0035(6) 0.0077(8) -0.0116(7)
 F114 0.0617(11) 0.0221(7) 0.0524(10) 0.0037(7) -0.0061(9) 0.0057(7)
 F104 0.0575(11) 0.0329(8) 0.0431(9) 0.0115(7) 0.0067(8) -0.0025(8)
 F102 0.0434(9) 0.0765(13) 0.0204(7) -0.0114(8) 0.0000(6) -0.0119(9)
 F103 0.0561(11) 0.0737(14) 0.0251(8) 0.0163(8) 0.0039(7) -0.0017(10)
 C84 0.0215(9) 0.0185(9) 0.0350(12) -0.0057(8) 0.0034(8) 0.0044(7)
 C45 0.0203(9) 0.0160(9) 0.0267(10) 0.0022(7) -0.0037(7) -0.0010(7)
 C13 0.0178(8) 0.0129(8) 0.0273(10) 0.0039(7) -0.0007(7) -0.0008(6)
 C41 0.0326(11) 0.0192(9) 0.0283(11) -0.0008(8) -0.0043(9) -0.0031(8)
 C40 0.0184(8) 0.0162(8) 0.0259(10) 0.0019(7) -0.0041(7) 0.0002(7)
 C82 0.0258(10) 0.0212(9) 0.0228(10) -0.0039(8) 0.0039(8) -0.0033(8)
 C14 0.0166(8) 0.0149(8) 0.0228(9) 0.0025(7) -0.0012(7) 0.0017(6)
 C10 0.0170(8) 0.0123(8) 0.0204(9) 0.0017(6) -0.0005(7) -0.0011(6)
 C64 0.0133(8) 0.0219(9) 0.0295(10) 0.0012(8) -0.0006(7) 0.0012(7)
 C81 0.0208(9) 0.0176(9) 0.0243(10) -0.0026(7) 0.0006(7) 0.0012(7)
 C12 0.0155(8) 0.0143(8) 0.0248(9) 0.0019(7) -0.0014(7) -0.0007(6)
 C70 0.0220(9) 0.0171(9) 0.0234(9) 0.0027(7) 0.0011(7) -0.0001(7)
 C83 0.0254(10) 0.0198(9) 0.0315(11) -0.0081(8) 0.0105(8) -0.0012(8)
 C44 0.0339(12) 0.0204(10) 0.0312(11) 0.0069(8) -0.0048(9) -0.0008(8)
 C35 0.0179(8) 0.0159(9) 0.0292(10) 0.0016(7) -0.0032(7) 0.0024(7)
 C95 0.0219(9) 0.0171(8) 0.0211(9) -0.0004(7) 0.0024(7) 0.0027(7)
 C31 0.0233(10) 0.0228(10) 0.0275(10) 0.0000(8) -0.0014(8) 0.0047(8)
 C80 0.0200(9) 0.0194(9) 0.0217(9) -0.0040(7) -0.0001(7) 0.0012(7)
 C90 0.0216(9) 0.0203(9) 0.0221(9) -0.0020(7) 0.0010(7) 0.0035(7)
 C63 0.0186(9) 0.0273(11) 0.0333(12) 0.0039(9) 0.0020(8) -0.0018(8)
 C55 0.0144(8) 0.0194(9) 0.0274(10) 0.0023(7) -0.0027(7) -0.0009(7)
 C01B 0.0134(8) 0.0203(9) 0.0303(10) 0.0019(8) 0.0009(7) 0.0010(7)
 C85 0.0218(9) 0.0199(9) 0.0237(10) -0.0031(7) -0.0003(7) 0.0013(7)
 C15 0.0147(8) 0.0156(8) 0.0222(9) 0.0018(7) -0.0007(7) -0.0003(6)
 C33 0.0289(11) 0.0196(10) 0.0396(13) -0.0081(9) -0.0061(9) 0.0052(8)
 C54 0.0200(9) 0.0204(9) 0.0333(11) 0.0033(8) -0.0011(8) -0.0039(7)
 C62 0.0241(10) 0.0394(13) 0.0300(12) -0.0001(10) 0.0046(9) 0.0017(9)
 C17 0.0154(8) 0.0175(9) 0.0338(11) 0.0058(8) -0.0023(8) -0.0019(7)
 C71 0.0253(10) 0.0181(9) 0.0271(10) 0.0004(8) 0.0015(8) 0.0023(7)
 C30 0.0151(8) 0.0164(8) 0.0267(10) -0.0001(7) -0.0018(7) 0.0017(7)
 C75 0.0387(13) 0.0190(10) 0.0304(11) 0.0032(8) 0.0050(9) -0.0039(9)
 C32 0.0275(11) 0.0269(11) 0.0301(11) -0.0051(9) -0.0036(9) 0.0051(8)
 C53 0.0253(10) 0.0230(10) 0.0341(12) -0.0019(9) -0.0044(9) -0.0045(8)
 C94 0.0245(10) 0.0203(9) 0.0246(10) 0.0015(8) -0.0014(8) -0.0016(8)
 C115 0.0313(11) 0.0232(10) 0.0278(11) -0.0060(8) 0.0001(9) 0.0035(8)
 C18 0.0150(8) 0.0160(9) 0.0407(12) 0.0057(8) -0.0038(8) -0.0017(7)
 C92 0.0244(10) 0.0296(11) 0.0299(11) -0.0037(9) 0.0050(8) 0.0073(9)
 C11 0.0156(8) 0.0132(8) 0.0215(9) 0.0012(6) -0.0005(7) 0.0009(6)
 C34 0.0240(10) 0.0152(9) 0.0386(12) 0.0005(8) -0.0049(9) 0.0030(7)
 C112 0.0280(11) 0.0314(12) 0.0276(11) -0.0084(9) 0.0065(9) -0.0051(9)
 C91 0.0257(10) 0.0259(10) 0.0250(10) -0.0061(8) 0.0009(8) 0.0036(8)
 C93 0.0199(9) 0.0264(10) 0.0310(11) 0.0038(9) 0.0014(8) 0.0025(8)
 C100 0.0207(9) 0.0264(10) 0.0210(9) -0.0037(8) 0.0012(7) 0.0030(8)
 C52 0.0263(11) 0.0325(12) 0.0270(11) -0.0030(9) -0.0028(8) -0.0025(9)
 C16 0.0151(8) 0.0140(8) 0.0246(9) 0.0029(7) -0.0012(7) 0.0007(6)
 C114 0.0447(14) 0.0208(10) 0.0289(11) -0.0014(9) 0.0021(10) 0.0033(9)
 C61 0.0260(11) 0.0326(12) 0.0347(12) -0.0072(10) 0.0029(9) 0.0034(9)
 C111 0.0277(10) 0.0236(10) 0.0227(10) -0.0049(8) 0.0039(8) 0.0013(8)
 C42 0.0465(14) 0.0300(12) 0.0257(11) -0.0021(9) -0.0040(10) -0.0040(10)
 C23 0.0174(9) 0.0185(9) 0.0366(12) 0.0074(8) -0.0042(8) 0.0012(7)
 C110 0.0264(10) 0.0209(9) 0.0229(10) -0.0054(8) 0.0033(8) 0.0016(8)
 C43 0.0468(15) 0.0296(12) 0.0261(11) 0.0058(9) -0.0062(10) -0.0044(10)
 C50 0.0153(8) 0.0228(9) 0.0269(10) 0.0034(8) -0.0042(7) -0.0032(7)
 C60 0.0206(9) 0.0221(10) 0.0374(12) -0.0034(9) -0.0004(8) 0.0011(8)
 C113 0.0431(13) 0.0236(11) 0.0267(11) -0.0057(9) 0.0078(10) -0.0062(10)
 C103 0.0334(13) 0.0527(16) 0.0227(11) 0.0079(11) 0.0020(9) 0.0023(11)
 C51 0.0240(10) 0.0313(12) 0.0260(11) 0.0042(9) -0.0021(8) -0.0056(9)
 C105 0.0270(10) 0.0273(11) 0.0227(10) -0.0013(8) 0.0007(8) 0.0033(8)
 C25 0.0296(12) 0.0210(11) 0.0606(18) 0.0012(11) 0.0001(11) 0.0103(9)
 C104 0.0335(12) 0.0335(12) 0.0309(12) 0.0053(10) 0.0031(9) 0.0022(10)
 C102 0.0271(11) 0.0540(16) 0.0196(10) -0.0055(10) 0.0007(8) -0.0017(11)
 C19 0.0192(10) 0.0349(13) 0.0610(18) 0.0255(12) 0.0044(10) 0.0000(9)
 C24 0.0312(12) 0.0344(13) 0.0391(13) 0.0170(11) -0.0095(10) -0.0028(10)
 C21 0.0146(8) 0.0180(9) 0.0295(10) 0.0038(7) -0.0019(7) -0.0011(7)
 C101 0.0217(10) 0.0350(12) 0.0240(10) -0.0059(9) 0.0014(8) -0.0015(9)
 C22 0.0176(9) 0.0249(11) 0.0469(14) 0.0133(10) -0.0075(9) -0.0008(8)
 C72 0.0462(15) 0.0288(12) 0.0270(11) -0.0031(9) 0.0065(10) 0.0035(10)
 C20 0.0283(12) 0.0201(10) 0.0656(19) -0.0051(11) -0.0148(12) -0.0027(9)
 C73 0.0601(18) 0.0337(13) 0.0282(12) 0.0042(10) 0.0128(12) 0.0000(12)
 C74 0.0609(18) 0.0245(11) 0.0322(13) 0.0056(10) 0.0127(12) -0.0065(11)
 B1 0.0211(10) 0.0195(10) 0.0223(10) -0.0041(8) 0.0006(8) 0.0024(8)
 Cl1 0.0303(6) 0.0627(9) 0.0281(6) 0.0131(6) 0.0019(4) 0.0052(6)
 Cl2 0.0436(7) 0.0616(9) 0.0341(6) 0.0175(6) 0.0100(5) 0.0218(7)
 Cl4 0.0410(7) 0.0444(8) 0.0527(8) -0.0024(6) 0.0081(6) 0.0202(6)
 Cl3 0.0739(13) 0.0537(10) 0.0788(13) 0.0192(10) 0.0190(10) 0.0071(9)
 C3 0.040(3) 0.064(4) 0.042(3) -0.003(3) -0.016(3) 0.008(3)
 C4 0.043(3) 0.049(3) 0.032(3) 0.016(2) -0.012(2) 0.003(2)

_geom_special_details
;
 All esds (except the esd in the dihedral angle between two l.s. planes)
 are estimated using the full covariance matrix.  The cell esds are taken
 into account individually in the estimation of esds in distances, angles
 and torsion angles; correlations between esds in cell parameters are only
 used when they are defined by crystal symmetry.  An approximate (isotropic)
 treatment of cell esds is used for estimating esds involving l.s. planes.
;
loop_
  _geom_bond_atom_site_label_1
  _geom_bond_atom_site_label_2
  _geom_bond_distance
  _geom_bond_site_symmetry_2
  _geom_bond_publ_flag
 Se1 C10 1.9203(19) . ?
 Se1 C70 1.866(2) . ?
 F95 C95 1.354(2) . ?
 F81 C81 1.351(2) . ?
 F82 C82 1.341(3) . ?
 F94 C94 1.347(3) . ?
 F85 C85 1.349(3) . ?
 F84 C84 1.344(3) . ?
 F111 C111 1.352(3) . ?
 F105 C105 1.357(3) . ?
 F93 C93 1.341(3) . ?
 F83 C83 1.340(2) . ?
 F115 C115 1.350(3) . ?
 F101 C101 1.353(3) . ?
 F92 C92 1.340(3) . ?
 F91 C91 1.354(3) . ?
 F112 C112 1.337(3) . ?
 F113 C113 1.343(3) . ?
 F114 C114 1.341(3) . ?
 F104 C104 1.338(3) . ?
 F102 C102 1.343(3) . ?
 F103 C103 1.340(3) . ?
 C84 C83 1.373(3) . ?
 C84 C85 1.389(3) . ?
 C45 C40 1.408(3) . ?
 C45 C44 1.388(3) . ?
 C45 C35 1.457(3) . ?
 C13 H13 0.9500 . ?
 C13 C14 1.390(3) . ?
 C13 C12 1.390(3) . ?
 C41 H41 0.9500 . ?
 C41 C40 1.385(3) . ?
 C41 C42 1.400(3) . ?
 C40 C16 1.530(3) . ?
 C82 C81 1.379(3) . ?
 C82 C83 1.383(3) . ?
 C14 C15 1.391(3) . ?
 C14 C23 1.516(3) . ?
 C10 C15 1.401(3) . ?
 C10 C11 1.396(3) . ?
 C64 C63 1.387(3) . ?
 C64 C55 1.462(3) . ?
 C64 C01B 1.407(3) . ?
 C81 C80 1.398(3) . ?
 C12 C18 1.518(3) . ?
 C12 C11 1.395(3) . ?
 C70 C71 1.397(3) . ?
 C70 C75 1.409(3) . ?
 C44 H44 0.9500 . ?
 C44 C43 1.387(4) . ?
 C35 C30 1.403(3) . ?
 C35 C34 1.398(3) . ?
 C95 C90 1.387(3) . ?
 C95 C94 1.389(3) . ?
 C31 H31 0.9500 . ?
 C31 C30 1.387(3) . ?
 C31 C32 1.397(3) . ?
 C80 C85 1.389(3) . ?
 C80 B1 1.651(3) . ?
 C90 C91 1.387(3) . ?
 C90 B1 1.658(3) . ?
 C63 H63 0.9500 . ?
 C63 C62 1.394(4) . ?
 C55 C54 1.390(3) . ?
 C55 C50 1.405(3) . ?
 C01B C60 1.391(3) . ?
 C01B C21 1.528(3) . ?
 C15 C21 1.522(3) . ?
 C33 H33 0.9500 . ?
 C33 C32 1.397(4) . ?
 C33 C34 1.385(4) . ?
 C54 H54 0.9500 . ?
 C54 C53 1.392(3) . ?
 C62 H62 0.9500 . ?
 C62 C61 1.397(4) . ?
 C17 H17A 0.9900 . ?
 C17 H17B 0.9900 . ?
 C17 C18 1.560(3) . ?
 C17 C16 1.567(3) . ?
 C71 H71 0.9500 . ?
 C71 C72 1.379(3) . ?
 C30 C16 1.522(3) . ?
 C75 H75 0.9500 . ?
 C75 C74 1.376(4) . ?
 C32 H32 0.9500 . ?
 C53 H53 0.9500 . ?
 C53 C52 1.400(3) . ?
 C94 C93 1.371(3) . ?
 C115 C114 1.392(3) . ?
 C115 C110 1.393(3) . ?
 C18 C19 1.541(4) . ?
 C18 C20 1.538(4) . ?
 C92 C91 1.382(3) . ?
 C92 C93 1.380(3) . ?
 C11 C16 1.528(3) . ?
 C34 H34 0.9500 . ?
 C112 C111 1.385(3) . ?
 C112 C113 1.381(4) . ?
 C100 C105 1.392(3) . ?
 C100 C101 1.385(3) . ?
 C100 B1 1.649(3) . ?
 C52 H52 0.9500 . ?
 C52 C51 1.395(3) . ?
 C114 C113 1.374(4) . ?
 C61 H61 0.9500 . ?
 C61 C60 1.392(4) . ?
 C111 C110 1.394(3) . ?
 C42 H42 0.9500 . ?
 C42 C43 1.390(4) . ?
 C23 C25 1.530(4) . ?
 C23 C24 1.535(4) . ?
 C23 C22 1.558(3) . ?
 C110 B1 1.662(3) . ?
 C43 H43 0.9500 . ?
 C50 C51 1.390(3) . ?
 C50 C21 1.520(3) . ?
 C60 H60 0.9500 . ?
 C103 C104 1.387(4) . ?
 C103 C102 1.376(4) . ?
 C51 H51 0.9500 . ?
 C105 C104 1.384(3) . ?
 C25 H25A 0.9800 . ?
 C25 H25B 0.9800 . ?
 C25 H25C 0.9800 . ?
 C102 C101 1.390(4) . ?
 C19 H19A 0.9800 . ?
 C19 H19B 0.9800 . ?
 C19 H19C 0.9800 . ?
 C24 H24A 0.9800 . ?
 C24 H24B 0.9800 . ?
 C24 H24C 0.9800 . ?
 C21 C22 1.568(3) . ?
 C22 H22A 0.9900 . ?
 C22 H22B 0.9900 . ?
 C72 H72 0.9500 . ?
 C72 C73 1.388(4) . ?
 C20 H20A 0.9800 . ?
 C20 H20B 0.9800 . ?
 C20 H20C 0.9800 . ?
 C73 H73 0.9500 . ?
 C73 C74 1.403(4) . ?
 C74 H74 0.9500 . ?
 Cl1 C3 1.680(7) . ?
 Cl2 C4 1.735(6) . ?
 Cl4 C4 1.783(6) . ?
 Cl3 C3 1.846(8) . ?
 C3 H3A 0.9900 . ?
 C3 H3B 0.9900 . ?
 C4 H4A 0.9900 . ?
 C4 H4B 0.9900 . ?

loop_
  _geom_angle_atom_site_label_1
  _geom_angle_atom_site_label_2
  _geom_angle_atom_site_label_3
  _geom_angle
  _geom_angle_site_symmetry_1
  _geom_angle_site_symmetry_3
  _geom_angle_publ_flag
 C70 Se1 C10 102.65(9) . . ?
 F84 C84 C83 119.6(2) . . ?
 F84 C84 C85 120.4(2) . . ?
 C83 C84 C85 120.0(2) . . ?
 C40 C45 C35 108.67(18) . . ?
 C44 C45 C40 121.6(2) . . ?
 C44 C45 C35 129.7(2) . . ?
 C14 C13 H13 120.6 . . ?
 C12 C13 H13 120.6 . . ?
 C12 C13 C14 118.84(18) . . ?
 C40 C41 H41 120.7 . . ?
 C40 C41 C42 118.6(2) . . ?
 C42 C41 H41 120.7 . . ?
 C45 C40 C16 110.53(18) . . ?
 C41 C40 C45 119.7(2) . . ?
 C41 C40 C16 129.78(19) . . ?
 F82 C82 C81 121.0(2) . . ?
 F82 C82 C83 120.0(2) . . ?
 C81 C82 C83 119.0(2) . . ?
 C13 C14 C15 120.80(18) . . ?
 C13 C14 C23 126.91(18) . . ?
 C15 C14 C23 112.20(17) . . ?
 C15 C10 Se1 118.46(14) . . ?
 C11 C10 Se1 121.44(14) . . ?
 C11 C10 C15 119.30(17) . . ?
 C63 C64 C55 130.3(2) . . ?
 C63 C64 C01B 121.3(2) . . ?
 C01B C64 C55 108.46(19) . . ?
 F81 C81 C82 115.92(19) . . ?
 F81 C81 C80 119.22(18) . . ?
 C82 C81 C80 124.9(2) . . ?
 C13 C12 C18 126.52(18) . . ?
 C13 C12 C11 121.14(18) . . ?
 C11 C12 C18 112.28(17) . . ?
 C71 C70 Se1 122.90(16) . . ?
 C71 C70 C75 121.4(2) . . ?
 C75 C70 Se1 115.71(17) . . ?
 F83 C83 C84 120.8(2) . . ?
 F83 C83 C82 120.1(2) . . ?
 C84 C83 C82 119.0(2) . . ?
 C45 C44 H44 120.8 . . ?
 C43 C44 C45 118.3(2) . . ?
 C43 C44 H44 120.8 . . ?
 C30 C35 C45 108.58(18) . . ?
 C34 C35 C45 130.8(2) . . ?
 C34 C35 C30 120.6(2) . . ?
 F95 C95 C90 121.39(18) . . ?
 F95 C95 C94 115.19(18) . . ?
 C90 C95 C94 123.42(19) . . ?
 C30 C31 H31 120.8 . . ?
 C30 C31 C32 118.5(2) . . ?
 C32 C31 H31 120.8 . . ?
 C81 C80 B1 119.02(18) . . ?
 C85 C80 C81 113.29(19) . . ?
 C85 C80 B1 127.40(19) . . ?
 C95 C90 B1 128.46(18) . . ?
 C91 C90 C95 113.61(19) . . ?
 C91 C90 B1 117.78(19) . . ?
 C64 C63 H63 120.9 . . ?
 C64 C63 C62 118.2(2) . . ?
 C62 C63 H63 120.9 . . ?
 C54 C55 C64 130.7(2) . . ?
 C54 C55 C50 120.7(2) . . ?
 C50 C55 C64 108.57(18) . . ?
 C64 C01B C21 110.76(19) . . ?
 C60 C01B C64 120.1(2) . . ?
 C60 C01B C21 129.1(2) . . ?
 F85 C85 C84 115.01(19) . . ?
 F85 C85 C80 121.17(19) . . ?
 C84 C85 C80 123.8(2) . . ?
 C14 C15 C10 120.03(18) . . ?
 C14 C15 C21 111.88(17) . . ?
 C10 C15 C21 128.01(18) . . ?
 C32 C33 H33 119.5 . . ?
 C34 C33 H33 119.5 . . ?
 C34 C33 C32 121.1(2) . . ?
 C55 C54 H54 120.7 . . ?
 C55 C54 C53 118.6(2) . . ?
 C53 C54 H54 120.7 . . ?
 C63 C62 H62 119.6 . . ?
 C63 C62 C61 120.7(2) . . ?
 C61 C62 H62 119.6 . . ?
 H17A C17 H17B 108.3 . . ?
 C18 C17 H17A 109.9 . . ?
 C18 C17 H17B 109.9 . . ?
 C18 C17 C16 108.75(16) . . ?
 C16 C17 H17A 109.9 . . ?
 C16 C17 H17B 109.9 . . ?
 C70 C71 H71 120.7 . . ?
 C72 C71 C70 118.6(2) . . ?
 C72 C71 H71 120.7 . . ?
 C35 C30 C16 111.02(18) . . ?
 C31 C30 C35 120.7(2) . . ?
 C31 C30 C16 128.14(19) . . ?
 C70 C75 H75 120.5 . . ?
 C74 C75 C70 118.9(2) . . ?
 C74 C75 H75 120.5 . . ?
 C31 C32 C33 120.7(2) . . ?
 C31 C32 H32 119.7 . . ?
 C33 C32 H32 119.7 . . ?
 C54 C53 H53 119.5 . . ?
 C54 C53 C52 120.9(2) . . ?
 C52 C53 H53 119.5 . . ?
 F94 C94 C95 120.4(2) . . ?
 F94 C94 C93 119.5(2) . . ?
 C93 C94 C95 120.1(2) . . ?
 F115 C115 C114 114.4(2) . . ?
 F115 C115 C110 121.6(2) . . ?
 C114 C115 C110 124.0(2) . . ?
 C12 C18 C17 103.12(16) . . ?
 C12 C18 C19 110.15(19) . . ?
 C12 C18 C20 110.77(19) . . ?
 C19 C18 C17 111.2(2) . . ?
 C20 C18 C17 111.81(19) . . ?
 C20 C18 C19 109.7(2) . . ?
 F92 C92 C91 121.0(2) . . ?
 F92 C92 C93 120.4(2) . . ?
 C93 C92 C91 118.6(2) . . ?
 C10 C11 C16 128.41(17) . . ?
 C12 C11 C10 119.65(17) . . ?
 C12 C11 C16 111.92(16) . . ?
 C35 C34 H34 120.8 . . ?
 C33 C34 C35 118.4(2) . . ?
 C33 C34 H34 120.8 . . ?
 F112 C112 C111 121.0(2) . . ?
 F112 C112 C113 119.7(2) . . ?
 C113 C112 C111 119.3(2) . . ?
 F91 C91 C90 119.4(2) . . ?
 F91 C91 C92 115.62(19) . . ?
 C92 C91 C90 125.0(2) . . ?
 F93 C93 C94 120.5(2) . . ?
 F93 C93 C92 120.3(2) . . ?
 C94 C93 C92 119.2(2) . . ?
 C105 C100 B1 118.37(19) . . ?
 C101 C100 C105 113.5(2) . . ?
 C101 C100 B1 127.6(2) . . ?
 C53 C52 H52 119.8 . . ?
 C51 C52 C53 120.3(2) . . ?
 C51 C52 H52 119.8 . . ?
 C40 C16 C17 114.95(17) . . ?
 C30 C16 C40 101.01(16) . . ?
 C30 C16 C17 115.08(17) . . ?
 C30 C16 C11 110.04(16) . . ?
 C11 C16 C40 113.48(17) . . ?
 C11 C16 C17 102.66(15) . . ?
 F114 C114 C115 120.5(2) . . ?
 F114 C114 C113 119.7(2) . . ?
 C113 C114 C115 119.7(2) . . ?
 C62 C61 H61 119.5 . . ?
 C60 C61 C62 120.9(2) . . ?
 C60 C61 H61 119.5 . . ?
 F111 C111 C112 116.4(2) . . ?
 F111 C111 C110 119.0(2) . . ?
 C112 C111 C110 124.6(2) . . ?
 C41 C42 H42 119.4 . . ?
 C43 C42 C41 121.2(2) . . ?
 C43 C42 H42 119.4 . . ?
 C14 C23 C25 111.6(2) . . ?
 C14 C23 C24 110.50(19) . . ?
 C14 C23 C22 102.86(16) . . ?
 C25 C23 C24 109.1(2) . . ?
 C25 C23 C22 112.0(2) . . ?
 C24 C23 C22 110.6(2) . . ?
 C115 C110 C111 113.3(2) . . ?
 C115 C110 B1 127.4(2) . . ?
 C111 C110 B1 118.84(19) . . ?
 C44 C43 C42 120.6(2) . . ?
 C44 C43 H43 119.7 . . ?
 C42 C43 H43 119.7 . . ?
 C55 C50 C21 111.02(19) . . ?
 C51 C50 C55 120.5(2) . . ?
 C51 C50 C21 128.4(2) . . ?
 C01B C60 C61 118.7(2) . . ?
 C01B C60 H60 120.7 . . ?
 C61 C60 H60 120.7 . . ?
 F113 C113 C112 120.5(2) . . ?
 F113 C113 C114 120.4(2) . . ?
 C114 C113 C112 119.1(2) . . ?
 F103 C103 C104 120.3(3) . . ?
 F103 C103 C102 120.5(3) . . ?
 C102 C103 C104 119.2(2) . . ?
 C52 C51 H51 120.5 . . ?
 C50 C51 C52 118.9(2) . . ?
 C50 C51 H51 120.5 . . ?
 F105 C105 C100 119.4(2) . . ?
 F105 C105 C104 115.3(2) . . ?
 C104 C105 C100 125.3(2) . . ?
 C23 C25 H25A 109.5 . . ?
 C23 C25 H25B 109.5 . . ?
 C23 C25 H25C 109.5 . . ?
 H25A C25 H25B 109.5 . . ?
 H25A C25 H25C 109.5 . . ?
 H25B C25 H25C 109.5 . . ?
 F104 C104 C103 120.2(2) . . ?
 F104 C104 C105 121.6(2) . . ?
 C105 C104 C103 118.3(3) . . ?
 F102 C102 C103 119.8(2) . . ?
 F102 C102 C101 120.1(3) . . ?
 C103 C102 C101 120.1(2) . . ?
 C18 C19 H19A 109.5 . . ?
 C18 C19 H19B 109.5 . . ?
 C18 C19 H19C 109.5 . . ?
 H19A C19 H19B 109.5 . . ?
 H19A C19 H19C 109.5 . . ?
 H19B C19 H19C 109.5 . . ?
 C23 C24 H24A 109.5 . . ?
 C23 C24 H24B 109.5 . . ?
 C23 C24 H24C 109.5 . . ?
 H24A C24 H24B 109.5 . . ?
 H24A C24 H24C 109.5 . . ?
 H24B C24 H24C 109.5 . . ?
 C01B C21 C22 114.36(19) . . ?
 C15 C21 C01B 111.36(17) . . ?
 C15 C21 C22 101.88(16) . . ?
 C50 C21 C01B 101.14(17) . . ?
 C50 C21 C15 115.77(17) . . ?
 C50 C21 C22 112.89(18) . . ?
 F101 C101 C100 121.6(2) . . ?
 F101 C101 C102 114.8(2) . . ?
 C100 C101 C102 123.6(2) . . ?
 C23 C22 C21 108.82(17) . . ?
 C23 C22 H22A 109.9 . . ?
 C23 C22 H22B 109.9 . . ?
 C21 C22 H22A 109.9 . . ?
 C21 C22 H22B 109.9 . . ?
 H22A C22 H22B 108.3 . . ?
 C71 C72 H72 119.6 . . ?
 C71 C72 C73 120.8(2) . . ?
 C73 C72 H72 119.6 . . ?
 C18 C20 H20A 109.5 . . ?
 C18 C20 H20B 109.5 . . ?
 C18 C20 H20C 109.5 . . ?
 H20A C20 H20B 109.5 . . ?
 H20A C20 H20C 109.5 . . ?
 H20B C20 H20C 109.5 . . ?
 C72 C73 H73 119.9 . . ?
 C72 C73 C74 120.3(2) . . ?
 C74 C73 H73 119.9 . . ?
 C75 C74 C73 120.0(2) . . ?
 C75 C74 H74 120.0 . . ?
 C73 C74 H74 120.0 . . ?
 C80 B1 C90 113.25(17) . . ?
 C80 B1 C110 102.26(17) . . ?
 C90 B1 C110 112.05(17) . . ?
 C100 B1 C80 113.97(17) . . ?
 C100 B1 C90 102.21(17) . . ?
 C100 B1 C110 113.54(17) . . ?
 Cl1 C3 Cl3 111.2(4) . . ?
 Cl1 C3 H3A 109.4 . . ?
 Cl1 C3 H3B 109.4 . . ?
 Cl3 C3 H3A 109.4 . . ?
 Cl3 C3 H3B 109.4 . . ?
 H3A C3 H3B 108.0 . . ?
 Cl2 C4 Cl4 112.5(3) . . ?
 Cl2 C4 H4A 109.1 . . ?
 Cl2 C4 H4B 109.1 . . ?
 Cl4 C4 H4A 109.1 . . ?
 Cl4 C4 H4B 109.1 . . ?
 H4A C4 H4B 107.8 . . ?

loop_
  _geom_torsion_atom_site_label_1
  _geom_torsion_atom_site_label_2
  _geom_torsion_atom_site_label_3
  _geom_torsion_atom_site_label_4
  _geom_torsion
  _geom_torsion_site_symmetry_1
  _geom_torsion_site_symmetry_2
  _geom_torsion_site_symmetry_3
  _geom_torsion_site_symmetry_4
  _geom_torsion_publ_flag
 Se1 C10 C15 C14 164.44(16) . . . . ?
 Se1 C10 C15 C21 -19.3(3) . . . . ?
 Se1 C10 C11 C12 -165.84(16) . . . . ?
 Se1 C10 C11 C16 12.4(3) . . . . ?
 Se1 C70 C71 C72 178.15(19) . . . . ?
 Se1 C70 C75 C74 -178.6(2) . . . . ?
 F95 C95 C90 C91 -176.81(19) . . . . ?
 F95 C95 C90 B1 -1.4(3) . . . . ?
 F95 C95 C94 F94 -2.2(3) . . . . ?
 F95 C95 C94 C93 178.3(2) . . . . ?
 F81 C81 C80 C85 -178.57(18) . . . . ?
 F81 C81 C80 B1 -4.4(3) . . . . ?
 F82 C82 C81 F81 -2.1(3) . . . . ?
 F82 C82 C81 C80 177.7(2) . . . . ?
 F82 C82 C83 F83 1.1(3) . . . . ?
 F82 C82 C83 C84 -178.4(2) . . . . ?
 F94 C94 C93 F93 0.8(3) . . . . ?
 F94 C94 C93 C92 179.7(2) . . . . ?
 F84 C84 C83 F83 0.8(3) . . . . ?
 F84 C84 C83 C82 -179.8(2) . . . . ?
 F84 C84 C85 F85 0.9(3) . . . . ?
 F84 C84 C85 C80 179.6(2) . . . . ?
 F111 C111 C110 C115 -179.70(19) . . . . ?
 F111 C111 C110 B1 -7.0(3) . . . . ?
 F105 C105 C104 F104 0.9(4) . . . . ?
 F105 C105 C104 C103 -179.3(2) . . . . ?
 F115 C115 C114 F114 -0.2(3) . . . . ?
 F115 C115 C114 C113 -178.6(2) . . . . ?
 F115 C115 C110 C111 178.7(2) . . . . ?
 F115 C115 C110 B1 6.7(4) . . . . ?
 F92 C92 C91 F91 -0.1(4) . . . . ?
 F92 C92 C91 C90 -179.8(2) . . . . ?
 F92 C92 C93 F93 0.4(4) . . . . ?
 F92 C92 C93 C94 -178.5(2) . . . . ?
 F112 C112 C111 F111 -0.5(3) . . . . ?
 F112 C112 C111 C110 179.1(2) . . . . ?
 F112 C112 C113 F113 0.7(4) . . . . ?
 F112 C112 C113 C114 -179.1(2) . . . . ?
 F114 C114 C113 F113 0.9(4) . . . . ?
 F114 C114 C113 C112 -179.3(2) . . . . ?
 F102 C102 C101 F101 -2.6(3) . . . . ?
 F102 C102 C101 C100 179.1(2) . . . . ?
 F103 C103 C104 F104 0.0(4) . . . . ?
 F103 C103 C104 C105 -179.7(2) . . . . ?
 F103 C103 C102 F102 -0.2(4) . . . . ?
 F103 C103 C102 C101 -179.1(2) . . . . ?
 C45 C40 C16 C17 127.18(19) . . . . ?
 C45 C40 C16 C30 2.7(2) . . . . ?
 C45 C40 C16 C11 -115.07(19) . . . . ?
 C45 C44 C43 C42 0.0(4) . . . . ?
 C45 C35 C30 C31 -178.85(19) . . . . ?
 C45 C35 C30 C16 4.2(2) . . . . ?
 C45 C35 C34 C33 178.7(2) . . . . ?
 C13 C14 C15 C10 2.9(3) . . . . ?
 C13 C14 C15 C21 -173.97(19) . . . . ?
 C13 C14 C23 C25 64.0(3) . . . . ?
 C13 C14 C23 C24 -57.6(3) . . . . ?
 C13 C14 C23 C22 -175.7(2) . . . . ?
 C13 C12 C18 C17 170.7(2) . . . . ?
 C13 C12 C18 C19 52.0(3) . . . . ?
 C13 C12 C18 C20 -69.5(3) . . . . ?
 C13 C12 C11 C10 0.6(3) . . . . ?
 C13 C12 C11 C16 -177.92(19) . . . . ?
 C41 C40 C16 C17 -52.6(3) . . . . ?
 C41 C40 C16 C30 -177.1(2) . . . . ?
 C41 C40 C16 C11 65.2(3) . . . . ?
 C41 C42 C43 C44 0.0(4) . . . . ?
 C40 C45 C44 C43 0.3(4) . . . . ?
 C40 C45 C35 C30 -2.4(2) . . . . ?
 C40 C45 C35 C34 176.2(2) . . . . ?
 C40 C41 C42 C43 -0.4(4) . . . . ?
 C82 C81 C80 C85 1.7(3) . . . . ?
 C82 C81 C80 B1 175.9(2) . . . . ?
 C14 C13 C12 C18 179.9(2) . . . . ?
 C14 C13 C12 C11 -3.3(3) . . . . ?
 C14 C15 C21 C01B 107.5(2) . . . . ?
 C14 C15 C21 C50 -137.7(2) . . . . ?
 C14 C15 C21 C22 -14.8(2) . . . . ?
 C14 C23 C22 C21 -10.1(3) . . . . ?
 C10 Se1 C70 C71 3.5(2) . . . . ?
 C10 Se1 C70 C75 -177.36(18) . . . . ?
 C10 C15 C21 C01B -69.0(3) . . . . ?
 C10 C15 C21 C50 45.8(3) . . . . ?
 C10 C15 C21 C22 168.7(2) . . . . ?
 C10 C11 C16 C40 64.3(3) . . . . ?
 C10 C11 C16 C17 -171.0(2) . . . . ?
 C10 C11 C16 C30 -48.0(3) . . . . ?
 C64 C63 C62 C61 0.6(4) . . . . ?
 C64 C55 C54 C53 -179.6(2) . . . . ?
 C64 C55 C50 C51 179.56(19) . . . . ?
 C64 C55 C50 C21 2.1(2) . . . . ?
 C64 C01B C60 C61 1.5(3) . . . . ?
 C64 C01B C21 C15 125.15(19) . . . . ?
 C64 C01B C21 C50 1.6(2) . . . . ?
 C64 C01B C21 C22 -120.0(2) . . . . ?
 C81 C82 C83 F83 -179.2(2) . . . . ?
 C81 C82 C83 C84 1.3(3) . . . . ?
 C81 C80 C85 F85 177.71(19) . . . . ?
 C81 C80 C85 C84 -0.9(3) . . . . ?
 C81 C80 B1 C90 59.8(3) . . . . ?
 C81 C80 B1 C100 176.11(19) . . . . ?
 C81 C80 B1 C110 -60.9(2) . . . . ?
 C12 C13 C14 C15 1.5(3) . . . . ?
 C12 C13 C14 C23 177.7(2) . . . . ?
 C12 C11 C16 C40 -117.37(19) . . . . ?
 C12 C11 C16 C17 7.3(2) . . . . ?
 C12 C11 C16 C30 130.29(19) . . . . ?
 C70 C71 C72 C73 0.7(4) . . . . ?
 C70 C75 C74 C73 0.1(5) . . . . ?
 C83 C84 C85 F85 -178.2(2) . . . . ?
 C83 C84 C85 C80 0.4(3) . . . . ?
 C83 C82 C81 F81 178.29(19) . . . . ?
 C83 C82 C81 C80 -1.9(3) . . . . ?
 C44 C45 C40 C41 -0.8(3) . . . . ?
 C44 C45 C40 C16 179.4(2) . . . . ?
 C44 C45 C35 C30 177.9(2) . . . . ?
 C44 C45 C35 C34 -3.6(4) . . . . ?
 C35 C45 C40 C41 179.4(2) . . . . ?
 C35 C45 C40 C16 -0.4(2) . . . . ?
 C35 C45 C44 C43 -179.9(2) . . . . ?
 C35 C30 C16 C40 -4.2(2) . . . . ?
 C35 C30 C16 C17 -128.59(19) . . . . ?
 C35 C30 C16 C11 116.05(19) . . . . ?
 C95 C90 C91 F91 177.8(2) . . . . ?
 C95 C90 C91 C92 -2.6(4) . . . . ?
 C95 C90 B1 C80 9.6(3) . . . . ?
 C95 C90 B1 C100 -113.4(2) . . . . ?
 C95 C90 B1 C110 124.7(2) . . . . ?
 C95 C94 C93 F93 -179.7(2) . . . . ?
 C95 C94 C93 C92 -0.8(3) . . . . ?
 C31 C30 C16 C40 179.2(2) . . . . ?
 C31 C30 C16 C17 54.8(3) . . . . ?
 C31 C30 C16 C11 -60.6(3) . . . . ?
 C90 C95 C94 F94 177.8(2) . . . . ?
 C90 C95 C94 C93 -1.7(3) . . . . ?
 C63 C64 C55 C54 -1.3(4) . . . . ?
 C63 C64 C55 C50 178.8(2) . . . . ?
 C63 C64 C01B C60 -0.9(3) . . . . ?
 C63 C64 C01B C21 179.70(19) . . . . ?
 C63 C62 C61 C60 0.0(4) . . . . ?
 C55 C64 C63 C62 -179.9(2) . . . . ?
 C55 C64 C01B C60 178.89(19) . . . . ?
 C55 C64 C01B C21 -0.5(2) . . . . ?
 C55 C54 C53 C52 -0.3(3) . . . . ?
 C55 C50 C51 C52 0.5(3) . . . . ?
 C55 C50 C21 C01B -2.2(2) . . . . ?
 C55 C50 C21 C15 -122.7(2) . . . . ?
 C55 C50 C21 C22 120.4(2) . . . . ?
 C01B C64 C63 C62 -0.1(3) . . . . ?
 C01B C64 C55 C54 179.0(2) . . . . ?
 C01B C64 C55 C50 -1.0(2) . . . . ?
 C01B C21 C22 C23 -105.4(2) . . . . ?
 C85 C84 C83 F83 179.9(2) . . . . ?
 C85 C84 C83 C82 -0.6(3) . . . . ?
 C85 C80 B1 C90 -126.9(2) . . . . ?
 C85 C80 B1 C100 -10.6(3) . . . . ?
 C85 C80 B1 C110 112.4(2) . . . . ?
 C15 C14 C23 C25 -119.5(2) . . . . ?
 C15 C14 C23 C24 118.9(2) . . . . ?
 C15 C14 C23 C22 0.7(3) . . . . ?
 C15 C10 C11 C12 3.8(3) . . . . ?
 C15 C10 C11 C16 -177.9(2) . . . . ?
 C15 C21 C22 C23 14.8(3) . . . . ?
 C54 C55 C50 C51 -0.4(3) . . . . ?
 C54 C55 C50 C21 -177.87(19) . . . . ?
 C54 C53 C52 C51 0.5(4) . . . . ?
 C62 C61 C60 C01B -1.0(4) . . . . ?
 C71 C70 C75 C74 0.5(4) . . . . ?
 C71 C72 C73 C74 -0.2(5) . . . . ?
 C30 C35 C34 C33 -2.8(3) . . . . ?
 C30 C31 C32 C33 -2.2(3) . . . . ?
 C75 C70 C71 C72 -0.9(4) . . . . ?
 C32 C31 C30 C35 0.2(3) . . . . ?
 C32 C31 C30 C16 176.5(2) . . . . ?
 C32 C33 C34 C35 0.8(3) . . . . ?
 C53 C52 C51 C50 -0.6(4) . . . . ?
 C94 C95 C90 C91 3.2(3) . . . . ?
 C94 C95 C90 B1 178.6(2) . . . . ?
 C115 C114 C113 F113 179.3(2) . . . . ?
 C115 C114 C113 C112 -0.9(4) . . . . ?
 C115 C110 B1 C80 108.7(2) . . . . ?
 C115 C110 B1 C90 -12.9(3) . . . . ?
 C115 C110 B1 C100 -128.1(2) . . . . ?
 C18 C12 C11 C10 177.85(19) . . . . ?
 C18 C12 C11 C16 -0.6(3) . . . . ?
 C18 C17 C16 C40 112.6(2) . . . . ?
 C18 C17 C16 C30 -130.59(19) . . . . ?
 C18 C17 C16 C11 -11.1(2) . . . . ?
 C11 C10 C15 C14 -5.5(3) . . . . ?
 C11 C10 C15 C21 170.7(2) . . . . ?
 C11 C12 C18 C17 -6.4(2) . . . . ?
 C11 C12 C18 C19 -125.1(2) . . . . ?
 C11 C12 C18 C20 113.4(2) . . . . ?
 C34 C35 C30 C31 2.4(3) . . . . ?
 C34 C35 C30 C16 -174.55(19) . . . . ?
 C34 C33 C32 C31 1.8(4) . . . . ?
 C112 C111 C110 C115 0.6(3) . . . . ?
 C112 C111 C110 B1 173.4(2) . . . . ?
 C91 C90 B1 C80 -175.2(2) . . . . ?
 C91 C90 B1 C100 61.8(2) . . . . ?
 C91 C90 B1 C110 -60.1(3) . . . . ?
 C91 C92 C93 F93 -179.6(2) . . . . ?
 C91 C92 C93 C94 1.4(4) . . . . ?
 C93 C92 C91 F91 180.0(2) . . . . ?
 C93 C92 C91 C90 0.3(4) . . . . ?
 C100 C105 C104 F104 179.8(2) . . . . ?
 C100 C105 C104 C103 -0.5(4) . . . . ?
 C16 C17 C18 C12 10.8(2) . . . . ?
 C16 C17 C18 C19 128.8(2) . . . . ?
 C16 C17 C18 C20 -108.3(2) . . . . ?
 C114 C115 C110 C111 -0.9(3) . . . . ?
 C114 C115 C110 B1 -172.9(2) . . . . ?
 C111 C112 C113 F113 -179.6(2) . . . . ?
 C111 C112 C113 C114 0.6(4) . . . . ?
 C111 C110 B1 C80 -62.9(2) . . . . ?
 C111 C110 B1 C90 175.50(19) . . . . ?
 C111 C110 B1 C100 60.3(3) . . . . ?
 C42 C41 C40 C45 0.8(3) . . . . ?
 C42 C41 C40 C16 -179.5(2) . . . . ?
 C23 C14 C15 C10 -173.86(19) . . . . ?
 C23 C14 C15 C21 9.3(3) . . . . ?
 C110 C115 C114 F114 179.5(2) . . . . ?
 C110 C115 C114 C113 1.1(4) . . . . ?
 C50 C55 C54 C53 0.3(3) . . . . ?
 C50 C21 C22 C23 139.6(2) . . . . ?
 C60 C01B C21 C15 -54.2(3) . . . . ?
 C60 C01B C21 C50 -177.7(2) . . . . ?
 C60 C01B C21 C22 60.7(3) . . . . ?
 C113 C112 C111 F111 179.8(2) . . . . ?
 C113 C112 C111 C110 -0.5(4) . . . . ?
 C103 C102 C101 F101 176.3(2) . . . . ?
 C103 C102 C101 C100 -2.0(4) . . . . ?
 C51 C50 C21 C01B -179.5(2) . . . . ?
 C51 C50 C21 C15 60.1(3) . . . . ?
 C51 C50 C21 C22 -56.8(3) . . . . ?
 C105 C100 C101 F101 -176.6(2) . . . . ?
 C105 C100 C101 C102 1.6(3) . . . . ?
 C105 C100 B1 C80 -62.1(3) . . . . ?
 C105 C100 B1 C90 60.4(2) . . . . ?
 C105 C100 B1 C110 -178.68(19) . . . . ?
 C25 C23 C22 C21 110.0(2) . . . . ?
 C104 C103 C102 F102 179.9(2) . . . . ?
 C104 C103 C102 C101 1.0(4) . . . . ?
 C102 C103 C104 F104 179.9(2) . . . . ?
 C102 C103 C104 C105 0.1(4) . . . . ?
 C24 C23 C22 C21 -128.1(2) . . . . ?
 C21 C01B C60 C61 -179.3(2) . . . . ?
 C21 C50 C51 C52 177.5(2) . . . . ?
 C101 C100 C105 F105 178.4(2) . . . . ?
 C101 C100 C105 C104 -0.4(3) . . . . ?
 C101 C100 B1 C80 126.7(2) . . . . ?
 C101 C100 B1 C90 -110.8(2) . . . . ?
 C101 C100 B1 C110 10.1(3) . . . . ?
 C72 C73 C74 C75 -0.2(5) . . . . ?
 B1 C80 C85 F85 4.1(3) . . . . ?
 B1 C80 C85 C84 -174.5(2) . . . . ?
 B1 C90 C91 F91 1.9(3) . . . . ?
 B1 C90 C91 C92 -178.5(2) . . . . ?
 B1 C100 C105 F105 6.0(3) . . . . ?
 B1 C100 C105 C104 -172.8(2) . . . . ?
 B1 C100 C101 F101 -5.0(3) . . . . ?
 B1 C100 C101 C102 173.2(2) . . . . ?

_olex2_submission_special_instructions  'No special instructions were received'
data_komorrp230513_0ma
_audit_creation_date               2025-07-23
_audit_creation_method
;
Olex2 1.5
(compiled 2025.03.04 svn.red2d20d0 for OlexSys, GUI svn.r7188)
;
_shelx_SHELXL_version_number       '2019/3'
_audit_contact_author_address      ?
_audit_contact_author_email        ?
_audit_contact_author_name         ''
_audit_contact_author_phone        ?
_publ_contact_author_id_orcid      ?
_publ_section_references
;
Dolomanov, O.V., Bourhis, L.J., Gildea, R.J, Howard, J.A.K. & Puschmann, H.
 (2009), J. Appl. Cryst. 42, 339-341.

Sheldrick, G.M. (2015). Acta Cryst. A71, 3-8.

Sheldrick, G.M. (2015). Acta Cryst. C71, 3-8.
;
_chemical_name_common              ?
_chemical_name_systematic          ?
_chemical_formula_moiety           'C46 H38 Te, C H2 Cl2, B C24 F20'
_chemical_formula_sum              'C71 H40 B Cl2 F20 Te'
_chemical_formula_weight           1482.34
_chemical_melting_point            ?
loop_
  _atom_type_symbol
  _atom_type_description
  _atom_type_scat_dispersion_real
  _atom_type_scat_dispersion_imag
  _atom_type_scat_source
 'C' 'C' 0.0033 0.0016 'International Tables Vol C Tables 4.2.6.8 and 6.1.1.4'
 'H' 'H' 0.0000 0.0000 'International Tables Vol C Tables 4.2.6.8 and 6.1.1.4'
 'B' 'B' 0.0013 0.0007 'International Tables Vol C Tables 4.2.6.8 and 6.1.1.4'
 'Cl' 'Cl' 0.1484 0.1585 'International Tables Vol C Tables 4.2.6.8 and 6.1.1.4'
 'F' 'F' 0.0171 0.0103 'International Tables Vol C Tables 4.2.6.8 and 6.1.1.4'
 'Te' 'Te' -0.5308 1.6751
 'International Tables Vol C Tables 4.2.6.8 and 6.1.1.4'

_shelx_space_group_comment
;
The symmetry employed for this shelxl refinement is uniquely defined
by the following loop, which should always be used as a source of
symmetry information in preference to the above space-group names.
They are only intended as comments.
;
_space_group_crystal_system        'monoclinic'
_space_group_IT_number             14
_space_group_name_H-M_alt          'P 1 21/n 1'
_space_group_name_Hall             '-P 2yn'
loop_
  _space_group_symop_operation_xyz
 'x, y, z'
 '-x+1/2, y+1/2, -z+1/2'
 '-x, -y, -z'
 'x-1/2, -y-1/2, z-1/2'

_cell_length_a                     10.5576(12)
_cell_length_b                     35.521(3)
_cell_length_c                     15.5538(11)
_cell_angle_alpha                  90
_cell_angle_beta                   90.060(4)
_cell_angle_gamma                  90
_cell_volume                       5833.0(9)
_cell_formula_units_Z              4
_cell_measurement_reflns_used      9597
_cell_measurement_temperature      100(2)
_cell_measurement_theta_max        36.20
_cell_measurement_theta_min        2.40
_shelx_estimated_absorpt_T_max     0.945
_shelx_estimated_absorpt_T_min     0.842
_exptl_absorpt_coefficient_mu      0.713
_exptl_absorpt_correction_T_max    0.7471
_exptl_absorpt_correction_T_min    0.6691
_exptl_absorpt_correction_type     multi-scan
_exptl_absorpt_process_details
;
SADABS-2016/2 (Bruker,2016/2) was used for absorption correction.
wR2(int) was 0.0712 before and 0.0563 after correction.
The Ratio of minimum to maximum transmission is 0.8956.
The \l/2 correction factor is Not present.
;
_exptl_absorpt_special_details     ?
_exptl_crystal_colour              'clear dark violet'
_exptl_crystal_colour_lustre       clear
_exptl_crystal_colour_modifier     dark
_exptl_crystal_colour_primary      violet
_exptl_crystal_density_diffrn      1.688
_exptl_crystal_density_meas        ?
_exptl_crystal_density_method      ?
_exptl_crystal_description         plate
_exptl_crystal_F_000               2948
_exptl_crystal_preparation         ?
_exptl_crystal_size_max            0.25
_exptl_crystal_size_mid            0.2
_exptl_crystal_size_min            0.08
_exptl_transmission_factor_max     ?
_exptl_transmission_factor_min     ?
_diffrn_reflns_av_R_equivalents    0.0544
_diffrn_reflns_av_unetI/netI       0.0383
_diffrn_reflns_Laue_measured_fraction_full  0.999
_diffrn_reflns_Laue_measured_fraction_max  0.997
_diffrn_reflns_limit_h_max         17
_diffrn_reflns_limit_h_min         -17
_diffrn_reflns_limit_k_max         59
_diffrn_reflns_limit_k_min         -58
_diffrn_reflns_limit_l_max         25
_diffrn_reflns_limit_l_min         -25
_diffrn_reflns_number              170781
_diffrn_reflns_point_group_measured_fraction_full  0.999
_diffrn_reflns_point_group_measured_fraction_max  0.997
_diffrn_reflns_theta_full          25.242
_diffrn_reflns_theta_max           36.381
_diffrn_reflns_theta_min           2.244
_diffrn_ambient_temperature        100(2)
_diffrn_detector_area_resol_mean   ?
_diffrn_measured_fraction_theta_full  0.999
_diffrn_measured_fraction_theta_max  0.997
_diffrn_measurement_device_type    'Bruker Venture D8'
_diffrn_measurement_method         '\f and \w scans'
_diffrn_radiation_type             MoK\a
_diffrn_radiation_wavelength       0.71073
_diffrn_source                     ?
_diffrn_standards_number           0
_reflns_Friedel_coverage           0.000
_reflns_Friedel_fraction_full      .
_reflns_Friedel_fraction_max       .
_reflns_number_gt                  23368
_reflns_number_total               28328
_reflns_special_details
;
 Reflections were merged by SHELXL according to the crystal
 class for the calculation of statistics and refinement.
 
 _reflns_Friedel_fraction is defined as the number of unique
 Friedel pairs measured divided by the number that would be
 possible theoretically, ignoring centric projections and
 systematic absences.
;
_reflns_threshold_expression       'I > 2\s(I)'
_computing_cell_refinement         'SAINT V8.40B (?, 2016)'
_computing_data_collection         'SAINT V8.40B (?, 2016)'
_computing_data_reduction          'SAINT V8.40B (?, 2016)'
_computing_molecular_graphics      'Olex2 1.5 (Dolomanov et al., 2009)'
_computing_publication_material    'Olex2 1.5 (Dolomanov et al., 2009)'
_computing_structure_refinement    'SHELXL 2019/3 (Sheldrick, 2015)'
_computing_structure_solution      'SHELXT 2018/2 (Sheldrick, 2018)'
_refine_diff_density_max           1.576
_refine_diff_density_min           -1.172
_refine_diff_density_rms           0.100
_refine_ls_extinction_coef         .
_refine_ls_extinction_method       none
_refine_ls_goodness_of_fit_ref     1.033
_refine_ls_hydrogen_treatment      constr
_refine_ls_matrix_type             full
_refine_ls_number_parameters       860
_refine_ls_number_reflns           28328
_refine_ls_number_restraints       0
_refine_ls_R_factor_all            0.0494
_refine_ls_R_factor_gt             0.0381
_refine_ls_restrained_S_all        1.033
_refine_ls_shift/su_max            0.010
_refine_ls_shift/su_mean           0.000
_refine_ls_structure_factor_coef   Fsqd
_refine_ls_weighting_details      
 'w=1/[\s^2^(Fo^2^)+(0.0508P)^2^+3.0726P] where P=(Fo^2^+2Fc^2^)/3'
_refine_ls_weighting_scheme        calc
_refine_ls_wR_factor_gt            0.0975
_refine_ls_wR_factor_ref           0.1031
_refine_special_details            ?
_olex2_refinement_description
;
1. Others
 Fixed Uiso: H64(0.023) H71(0.022) H63(0.027) H54(0.022) H52(0.023) H51(0.02)
 H44(0.031) H53(0.024) H72(0.028) H62(0.027) H74(0.03) H13(0.017) H25A(0.031)
 H25B(0.031) H25C(0.031) H73(0.032) H41(0.025) H24A(0.03) H24B(0.03) H24C(0.03)
 H20A(0.031) H20B(0.031) H20C(0.031) H61(0.022) H32(0.037) H42(0.033)
 H19A(0.032) H19B(0.032) H19C(0.032) H22A(0.019) H22B(0.019) H17A(0.02)
 H17B(0.02) H33(0.042) H43(0.036) H31(0.027) H75(0.023) H1A(0.044) H1B(0.044)
 H34(0.036)
 Fixed X: H64(0.345153) H71(0.757261) H63(0.378083) H54(0.313194)
 H52(0.290878) H51(0.311942) H44(1.059778) H53(0.294161) H72(0.842967)
 H62(0.401377) H74(0.707221) H13(0.545424) H25A(0.342577) H25B(0.20226)
 H25C(0.316788) H73(0.81509) H41(0.839916) H24A(0.291668) H24B(0.183607)
 H24C(0.321327) H20A(0.849949) H20B(0.921059) H20C(0.775251) H61(0.392704)
 H32(0.849798) H42(0.941033) H19A(0.725645) H19B(0.867991) H19C(0.753768)
 H22A(0.198955) H22B(0.19122) H17A(0.917915) H17B(0.975829) H33(0.963972)
 H43(1.054174) H31(0.788097) H75(0.629868) H1A(0.583027) H1B(0.435309)
 H34(1.021476)
 Fixed Y: H64(0.644469) H71(0.68722) H63(0.59635) H54(0.688053) H52(0.674855)
 H51(0.609366) H44(0.627608) H53(0.713663) H72(0.699593) H62(0.534185)
 H74(0.600153) H13(0.47132) H25A(0.449665) H25B(0.464317) H25C(0.475785)
 H73(0.656451) H41(0.513087) H24A(0.520303) H24B(0.492623) H24C(0.476473)
 H20A(0.467254) H20B(0.449811) H20C(0.44006) H61(0.51861) H32(0.660157)
 H42(0.528191) H19A(0.460867) H19B(0.473896) H19C(0.503109) H22A(0.553547)
 H22B(0.534277) H17A(0.536469) H17B(0.517693) H33(0.695225) H43(0.584059)
 H31(0.597924) H75(0.585607) H1A(0.591492) H1B(0.595601) H34(0.66977)
 Fixed Z: H64(0.549767) H71(0.388196) H63(0.650507) H54(0.409075)
 H52(0.149918) H51(0.164096) H44(0.441448) H53(0.270705) H72(0.524373)
 H62(0.60603) H74(0.611588) H13(0.19967) H25A(0.282725) H25B(0.302504)
 H25C(0.364692) H73(0.635811) H41(0.408269) H24A(0.12185) H24B(0.156561)
 H24C(0.134585) H20A(0.30732) H20B(0.225702) H20C(0.24278) H61(0.45917)
 H32(0.068246) H42(0.538716) H19A(0.095447) H19B(0.076435) H19C(0.06521)
 H22A(0.240011) H22B(0.333216) H17A(0.14281) H17B(0.228097) H33(0.168557)
 H43(0.553514) H31(0.100297) H75(0.474123) H1A(-0.07069) H1B(-0.049757)
 H34(0.300856)
;
_atom_sites_solution_hydrogens     geom
_atom_sites_solution_primary       dual
_atom_sites_solution_secondary     difmap
loop_
  _atom_site_label
  _atom_site_type_symbol
  _atom_site_fract_x
  _atom_site_fract_y
  _atom_site_fract_z
  _atom_site_U_iso_or_equiv
  _atom_site_adp_type
  _atom_site_occupancy
  _atom_site_site_symmetry_order
  _atom_site_calc_flag
  _atom_site_refinement_flags_posn
  _atom_site_refinement_flags_adp
  _atom_site_refinement_flags_occupancy
  _atom_site_disorder_assembly
  _atom_site_disorder_group
 Te1 Te 0.61443(2) 0.62870(2) 0.29567(2) 0.01296(2) Uani 1 1 d . . . . .
 Cl2 Cl 0.53022(5) 0.55598(2) 0.04617(3) 0.03690(10) Uani 1 1 d . . . . .
 Cl1 Cl 0.55038(5) 0.63742(2) 0.02843(3) 0.03604(10) Uani 1 1 d . . . . .
 F111 F 0.59441(9) 0.72784(2) 0.30914(6) 0.01798(16) Uani 1 1 d . . . . .
 F101 F 0.41536(8) 0.78091(3) 0.37809(6) 0.01970(16) Uani 1 1 d . . . . .
 F95 F 0.82431(8) 0.88016(2) 0.32148(6) 0.01825(16) Uani 1 1 d . . . . .
 F81 F 0.73795(8) 0.85830(3) 0.49528(6) 0.01823(16) Uani 1 1 d . . . . .
 F105 F 0.81569(8) 0.78221(3) 0.51585(5) 0.01808(16) Uani 1 1 d . . . . .
 F112 F 0.55511(10) 0.70212(3) 0.15294(6) 0.02435(19) Uani 1 1 d . . . . .
 F91 F 0.84683(8) 0.74776(2) 0.35796(6) 0.01787(15) Uani 1 1 d . . . . .
 F114 F 0.61921(9) 0.82274(3) 0.03735(6) 0.02257(18) Uani 1 1 d . . . . .
 F115 F 0.66667(9) 0.84963(2) 0.19394(6) 0.01852(16) Uani 1 1 d . . . . .
 F84 F 0.31426(9) 0.90622(3) 0.33330(7) 0.02420(19) Uani 1 1 d . . . . .
 F113 F 0.56149(9) 0.74898(3) 0.01412(6) 0.02439(19) Uani 1 1 d . . . . .
 F83 F 0.40064(10) 0.94314(3) 0.47493(6) 0.02399(19) Uani 1 1 d . . . . .
 F85 F 0.43579(8) 0.84721(3) 0.27147(6) 0.01793(15) Uani 1 1 d . . . . .
 F92 F 1.09287(9) 0.75011(3) 0.32525(7) 0.02363(18) Uani 1 1 d . . . . .
 F104 F 0.72118(11) 0.74202(3) 0.64294(6) 0.0266(2) Uani 1 1 d . . . . .
 F82 F 0.61541(10) 0.91835(3) 0.55482(6) 0.02235(18) Uani 1 1 d . . . . .
 F94 F 1.06642(9) 0.88106(3) 0.28176(7) 0.02474(19) Uani 1 1 d . . . . .
 F93 F 1.20733(9) 0.81673(3) 0.28631(7) 0.0273(2) Uani 1 1 d . . . . .
 F103 F 0.47392(13) 0.71909(3) 0.63965(7) 0.0347(3) Uani 1 1 d . . . . .
 F102 F 0.32304(10) 0.74048(3) 0.50705(7) 0.0273(2) Uani 1 1 d . . . . .
 C65 C 0.34628(12) 0.60964(4) 0.44469(8) 0.0147(2) Uani 1 1 d . . . . .
 C91 C 0.89837(12) 0.78192(4) 0.34354(8) 0.0139(2) Uani 1 1 d . . . . .
 C60 C 0.36000(12) 0.57226(4) 0.41788(8) 0.0134(2) Uani 1 1 d . . . . .
 C90 C 0.82124(12) 0.81373(4) 0.34495(8) 0.0126(2) Uani 1 1 d . . . . .
 C64 C 0.35368(14) 0.61906(5) 0.53159(9) 0.0196(2) Uani 1 1 d . . . . .
 H64 H 0.345153 0.644469 0.549767 0.023 Uiso 1 1 calc R U . . .
 C71 C 0.74881(14) 0.66938(4) 0.43334(10) 0.0183(2) Uani 1 1 d . . . . .
 H71 H 0.757261 0.687220 0.388196 0.022 Uiso 1 1 calc R U . . .
 C111 C 0.60025(12) 0.75346(4) 0.24521(8) 0.0143(2) Uani 1 1 d . . . . .
 C23 C 0.31710(12) 0.50581(4) 0.25028(9) 0.0143(2) Uani 1 1 d . . . . .
 C63 C 0.37380(15) 0.59045(5) 0.59100(9) 0.0229(3) Uani 1 1 d . . . . .
 H63 H 0.378083 0.596350 0.650507 0.027 Uiso 1 1 calc R U . . .
 C14 C 0.45563(12) 0.51688(4) 0.25216(8) 0.01242(19) Uani 1 1 d . . . . .
 C35 C 0.93802(13) 0.61846(4) 0.28024(11) 0.0197(3) Uani 1 1 d . . . . .
 C54 C 0.31412(14) 0.67217(4) 0.35994(10) 0.0181(2) Uani 1 1 d . . . . .
 H54 H 0.313194 0.688053 0.409075 0.022 Uiso 1 1 calc R U . . .
 C81 C 0.63324(12) 0.86937(4) 0.45224(8) 0.0142(2) Uani 1 1 d . . . . .
 C52 C 0.30067(14) 0.66401(4) 0.20536(10) 0.0195(2) Uani 1 1 d . . . . .
 H52 H 0.290878 0.674855 0.149918 0.023 Uiso 1 1 calc R U . . .
 C51 C 0.31365(13) 0.62517(4) 0.21336(9) 0.0166(2) Uani 1 1 d . . . . .
 H51 H 0.311942 0.609366 0.164096 0.020 Uiso 1 1 calc R U . . .
 C80 C 0.59482(12) 0.84916(4) 0.37983(8) 0.01266(19) Uani 1 1 d . . . . .
 C110 C 0.62762(12) 0.79104(4) 0.26178(8) 0.01255(19) Uani 1 1 d . . . . .
 C44 C 1.01589(15) 0.60444(5) 0.43473(12) 0.0262(3) Uani 1 1 d . . . . .
 H44 H 1.059778 0.627608 0.441448 0.031 Uiso 1 1 calc R U . . .
 C53 C 0.30185(14) 0.68719(4) 0.27767(10) 0.0203(3) Uani 1 1 d . . . . .
 H53 H 0.294161 0.713663 0.270705 0.024 Uiso 1 1 calc R U . . .
 C102 C 0.44527(14) 0.75048(4) 0.50797(9) 0.0190(2) Uani 1 1 d . . . . .
 C94 C 1.01249(13) 0.84803(4) 0.30295(9) 0.0172(2) Uani 1 1 d . . . . .
 C72 C 0.79819(15) 0.67682(4) 0.51423(11) 0.0236(3) Uani 1 1 d . . . . .
 H72 H 0.842967 0.699593 0.524373 0.028 Uiso 1 1 calc R U . . .
 C92 C 1.02621(12) 0.78218(4) 0.32590(9) 0.0166(2) Uani 1 1 d . . . . .
 C93 C 1.08422(13) 0.81572(5) 0.30518(9) 0.0186(2) Uani 1 1 d . . . . .
 C62 C 0.38773(15) 0.55337(5) 0.56448(9) 0.0222(3) Uani 1 1 d . . . . .
 H62 H 0.401377 0.534185 0.606030 0.027 Uiso 1 1 calc R U . . .
 C74 C 0.71859(17) 0.61746(5) 0.56567(10) 0.0253(3) Uani 1 1 d . . . . .
 H74 H 0.707221 0.600153 0.611588 0.030 Uiso 1 1 calc R U . . .
 C13 C 0.55796(12) 0.49590(4) 0.22221(9) 0.0139(2) Uani 1 1 d . . . . .
 H13 H 0.545424 0.471320 0.199670 0.017 Uiso 1 1 calc R U . . .
 C21 C 0.35152(11) 0.56931(4) 0.32009(8) 0.01221(19) Uani 1 1 d . . . . .
 C25 C 0.29247(14) 0.47074(4) 0.30497(10) 0.0204(3) Uani 1 1 d . . . . .
 H25A H 0.342577 0.449665 0.282725 0.031 Uiso 1 1 calc R U . . .
 H25B H 0.202260 0.464317 0.302504 0.031 Uiso 1 1 calc R U . . .
 H25C H 0.316788 0.475785 0.364692 0.031 Uiso 1 1 calc R U . . .
 C73 C 0.78227(17) 0.65108(5) 0.58026(10) 0.0263(3) Uani 1 1 d . . . . .
 H73 H 0.815090 0.656451 0.635811 0.032 Uiso 1 1 calc R U . . .
 C41 C 0.88472(15) 0.53613(4) 0.41436(10) 0.0209(3) Uani 1 1 d . . . . .
 H41 H 0.839916 0.513087 0.408269 0.025 Uiso 1 1 calc R U . . .
 C24 C 0.27457(14) 0.49810(4) 0.15741(10) 0.0202(3) Uani 1 1 d . . . . .
 H24A H 0.291668 0.520303 0.121850 0.030 Uiso 1 1 calc R U . . .
 H24B H 0.183607 0.492623 0.156561 0.030 Uiso 1 1 calc R U . . .
 H24C H 0.321327 0.476473 0.134585 0.030 Uiso 1 1 calc R U . . .
 C70 C 0.68641(12) 0.63522(4) 0.41927(9) 0.0145(2) Uani 1 1 d . . . . .
 C45 C 0.95502(13) 0.59594(4) 0.35769(10) 0.0190(2) Uani 1 1 d . . . . .
 C103 C 0.52165(16) 0.73981(4) 0.57560(9) 0.0215(3) Uani 1 1 d . . . . .
 C100 C 0.62227(12) 0.78279(4) 0.43725(8) 0.01248(19) Uani 1 1 d . . . . .
 C12 C 0.67878(12) 0.51146(4) 0.22578(8) 0.0129(2) Uani 1 1 d . . . . .
 C104 C 0.64632(15) 0.75132(4) 0.57675(9) 0.0186(2) Uani 1 1 d . . . . .
 C84 C 0.41970(13) 0.89422(4) 0.37307(9) 0.0165(2) Uani 1 1 d . . . . .
 C112 C 0.57813(13) 0.73900(4) 0.16359(9) 0.0165(2) Uani 1 1 d . . . . .
 C16 C 0.83653(12) 0.55866(4) 0.25619(8) 0.0131(2) Uani 1 1 d . . . . .
 C85 C 0.48542(12) 0.86326(4) 0.34201(8) 0.0139(2) Uani 1 1 d . . . . .
 C95 C 0.88484(12) 0.84658(4) 0.32358(8) 0.0142(2) Uani 1 1 d . . . . .
 C114 C 0.61128(13) 0.79983(4) 0.10568(8) 0.0161(2) Uani 1 1 d . . . . .
 C11 C 0.69739(11) 0.54802(3) 0.25637(8) 0.01197(19) Uani 1 1 d . . . . .
 C20 C 0.84030(15) 0.45965(4) 0.24710(10) 0.0208(3) Uani 1 1 d . . . . .
 H20A H 0.849949 0.467254 0.307320 0.031 Uiso 1 1 calc R U . . .
 H20B H 0.921059 0.449811 0.225702 0.031 Uiso 1 1 calc R U . . .
 H20C H 0.775251 0.440060 0.242780 0.031 Uiso 1 1 calc R U . . .
 C61 C 0.38188(14) 0.54394(4) 0.47731(9) 0.0180(2) Uani 1 1 d . . . . .
 H61 H 0.392704 0.518610 0.459170 0.022 Uiso 1 1 calc R U . . .
 C32 C 0.87139(19) 0.64928(5) 0.12210(13) 0.0306(4) Uani 1 1 d . . . . .
 H32 H 0.849798 0.660157 0.068246 0.037 Uiso 1 1 calc R U . . .
 C40 C 0.89166(12) 0.56148(4) 0.34695(9) 0.0150(2) Uani 1 1 d . . . . .
 C82 C 0.57134(13) 0.90030(4) 0.48505(9) 0.0162(2) Uani 1 1 d . . . . .
 C50 C 0.32922(12) 0.61000(4) 0.29538(8) 0.0129(2) Uani 1 1 d . . . . .
 C42 C 0.94532(17) 0.54524(5) 0.49176(11) 0.0275(3) Uani 1 1 d . . . . .
 H42 H 0.941033 0.528191 0.538716 0.033 Uiso 1 1 calc R U . . .
 C19 C 0.78565(15) 0.48186(5) 0.09908(10) 0.0212(3) Uani 1 1 d . . . . .
 H19A H 0.725645 0.460867 0.095447 0.032 Uiso 1 1 calc R U . . .
 H19B H 0.867991 0.473896 0.076435 0.032 Uiso 1 1 calc R U . . .
 H19C H 0.753768 0.503109 0.065210 0.032 Uiso 1 1 calc R U . . .
 C22 C 0.24934(12) 0.54144(4) 0.28606(9) 0.0158(2) Uani 1 1 d . . . . .
 H22A H 0.198955 0.553547 0.240011 0.019 Uiso 1 1 calc R U . . .
 H22B H 0.191220 0.534277 0.333216 0.019 Uiso 1 1 calc R U . . .
 C115 C 0.63451(12) 0.81296(4) 0.18766(8) 0.0143(2) Uani 1 1 d . . . . .
 C15 C 0.47398(11) 0.55315(3) 0.28397(8) 0.01138(19) Uani 1 1 d . . . . .
 C10 C 0.59428(12) 0.56955(4) 0.28391(8) 0.01188(19) Uani 1 1 d . . . . .
 C18 C 0.80057(12) 0.49388(4) 0.19300(9) 0.0146(2) Uani 1 1 d . . . . .
 C105 C 0.69302(13) 0.77236(4) 0.50864(8) 0.0142(2) Uani 1 1 d . . . . .
 C101 C 0.49600(13) 0.77148(4) 0.44173(8) 0.0149(2) Uani 1 1 d . . . . .
 C17 C 0.89680(12) 0.52672(4) 0.20068(9) 0.0165(2) Uani 1 1 d . . . . .
 H17A H 0.917915 0.536469 0.142810 0.020 Uiso 1 1 calc R U . . .
 H17B H 0.975829 0.517693 0.228097 0.020 Uiso 1 1 calc R U . . .
 C30 C 0.86652(13) 0.59762(4) 0.22064(10) 0.0168(2) Uani 1 1 d . . . . .
 C33 C 0.9401(2) 0.67014(5) 0.18214(15) 0.0353(4) Uani 1 1 d . . . . .
 H33 H 0.963972 0.695225 0.168557 0.042 Uiso 1 1 calc R U . . .
 C83 C 0.46258(13) 0.91296(4) 0.44495(9) 0.0167(2) Uani 1 1 d . . . . .
 C55 C 0.32782(12) 0.63328(4) 0.36865(9) 0.0144(2) Uani 1 1 d . . . . .
 C43 C 1.01156(17) 0.57878(6) 0.50106(12) 0.0303(4) Uani 1 1 d . . . . .
 H43 H 1.054174 0.584059 0.553514 0.036 Uiso 1 1 calc R U . . .
 C31 C 0.83424(15) 0.61245(5) 0.14094(10) 0.0225(3) Uani 1 1 d . . . . .
 H31 H 0.788097 0.597924 0.100297 0.027 Uiso 1 1 calc R U . . .
 C75 C 0.67139(14) 0.60888(4) 0.48465(9) 0.0188(2) Uani 1 1 d . . . . .
 H75 H 0.629868 0.585607 0.474123 0.023 Uiso 1 1 calc R U . . .
 C113 C 0.58201(13) 0.76235(4) 0.09314(8) 0.0169(2) Uani 1 1 d . . . . .
 B1 B 0.66698(13) 0.80930(4) 0.35581(9) 0.0123(2) Uani 1 1 d . . . . .
 C1 C 0.5208(2) 0.59478(6) -0.02369(12) 0.0369(4) Uani 1 1 d . . . . .
 H1A H 0.583027 0.591492 -0.070690 0.044 Uiso 1 1 calc R U . . .
 H1B H 0.435309 0.595601 -0.049757 0.044 Uiso 1 1 calc R U . . .
 C34 C 0.97424(17) 0.65525(5) 0.26078(14) 0.0300(4) Uani 1 1 d . . . . .
 H34 H 1.021476 0.669770 0.300856 0.036 Uiso 1 1 calc R U . . .

loop_
  _atom_site_aniso_label
  _atom_site_aniso_U_11
  _atom_site_aniso_U_22
  _atom_site_aniso_U_33
  _atom_site_aniso_U_23
  _atom_site_aniso_U_13
  _atom_site_aniso_U_12
 Te1 0.01411(4) 0.01051(4) 0.01427(4) -0.00010(2) -0.00068(3) -0.00048(3)
 Cl2 0.0445(3) 0.0342(2) 0.0320(2) 0.01122(17) -0.00392(19) -0.00140(19)
 Cl1 0.0415(2) 0.0304(2) 0.0362(2) -0.00439(17) -0.01319(19) 0.00353(18)
 F111 0.0248(4) 0.0134(4) 0.0158(4) 0.0026(3) -0.0006(3) -0.0031(3)
 F101 0.0123(3) 0.0264(4) 0.0204(4) 0.0024(3) -0.0014(3) -0.0029(3)
 F95 0.0172(4) 0.0137(3) 0.0239(4) 0.0031(3) -0.0005(3) -0.0015(3)
 F81 0.0169(4) 0.0204(4) 0.0174(4) -0.0018(3) -0.0064(3) 0.0034(3)
 F105 0.0152(4) 0.0233(4) 0.0157(4) 0.0001(3) -0.0033(3) 0.0023(3)
 F112 0.0325(5) 0.0190(4) 0.0216(4) -0.0057(3) 0.0013(4) -0.0075(4)
 F91 0.0167(4) 0.0138(4) 0.0231(4) 0.0012(3) 0.0033(3) 0.0003(3)
 F114 0.0246(4) 0.0294(5) 0.0138(4) 0.0078(3) -0.0009(3) -0.0027(4)
 F115 0.0213(4) 0.0156(4) 0.0187(4) 0.0042(3) 0.0000(3) -0.0039(3)
 F84 0.0173(4) 0.0249(5) 0.0304(5) 0.0016(4) -0.0063(3) 0.0086(3)
 F113 0.0242(4) 0.0367(5) 0.0123(4) -0.0054(3) -0.0008(3) -0.0073(4)
 F83 0.0287(5) 0.0193(4) 0.0240(4) -0.0017(3) 0.0022(4) 0.0106(4)
 F85 0.0136(3) 0.0212(4) 0.0189(4) -0.0017(3) -0.0053(3) 0.0004(3)
 F92 0.0171(4) 0.0270(5) 0.0269(5) 0.0004(4) 0.0042(3) 0.0093(3)
 F104 0.0422(6) 0.0251(5) 0.0126(4) 0.0040(3) -0.0054(4) 0.0030(4)
 F82 0.0292(5) 0.0206(4) 0.0172(4) -0.0055(3) -0.0029(3) 0.0027(4)
 F94 0.0198(4) 0.0254(5) 0.0290(5) 0.0036(4) 0.0030(4) -0.0118(4)
 F93 0.0099(4) 0.0414(6) 0.0308(5) 0.0013(4) 0.0049(3) -0.0026(4)
 F103 0.0515(7) 0.0358(6) 0.0167(4) 0.0070(4) 0.0090(4) -0.0161(5)
 F102 0.0216(4) 0.0340(5) 0.0263(5) -0.0047(4) 0.0113(4) -0.0133(4)
 C65 0.0125(5) 0.0180(5) 0.0137(5) -0.0018(4) 0.0020(4) 0.0014(4)
 C91 0.0121(5) 0.0161(5) 0.0136(5) 0.0005(4) 0.0014(4) -0.0002(4)
 C60 0.0118(5) 0.0153(5) 0.0131(5) -0.0001(4) 0.0017(4) 0.0004(4)
 C90 0.0108(5) 0.0144(5) 0.0126(5) 0.0008(4) -0.0005(4) -0.0010(4)
 C64 0.0189(6) 0.0250(7) 0.0148(5) -0.0054(5) 0.0020(4) 0.0018(5)
 C71 0.0189(6) 0.0138(5) 0.0221(6) -0.0028(4) -0.0040(5) -0.0004(4)
 C111 0.0147(5) 0.0158(5) 0.0126(5) 0.0008(4) -0.0002(4) -0.0023(4)
 C23 0.0120(5) 0.0136(5) 0.0172(5) -0.0017(4) 0.0007(4) -0.0024(4)
 C63 0.0237(7) 0.0325(8) 0.0125(5) -0.0008(5) 0.0020(5) 0.0003(6)
 C14 0.0120(5) 0.0114(5) 0.0139(5) -0.0011(4) 0.0000(4) -0.0013(4)
 C35 0.0131(5) 0.0158(6) 0.0303(7) -0.0043(5) 0.0040(5) -0.0027(4)
 C54 0.0175(6) 0.0141(5) 0.0226(6) -0.0036(4) 0.0021(5) 0.0019(4)
 C81 0.0127(5) 0.0158(5) 0.0141(5) 0.0016(4) -0.0014(4) 0.0011(4)
 C52 0.0178(6) 0.0205(6) 0.0202(6) 0.0057(5) -0.0015(5) 0.0027(5)
 C51 0.0162(5) 0.0188(6) 0.0146(5) 0.0006(4) -0.0015(4) 0.0007(4)
 C80 0.0105(4) 0.0135(5) 0.0140(5) 0.0015(4) -0.0003(4) -0.0010(4)
 C110 0.0109(5) 0.0140(5) 0.0128(5) 0.0018(4) 0.0007(4) -0.0013(4)
 C44 0.0162(6) 0.0281(8) 0.0345(8) -0.0146(6) -0.0067(6) 0.0021(5)
 C53 0.0190(6) 0.0149(6) 0.0270(7) 0.0022(5) 0.0008(5) 0.0033(5)
 C102 0.0201(6) 0.0202(6) 0.0166(5) -0.0024(5) 0.0062(5) -0.0068(5)
 C94 0.0139(5) 0.0219(6) 0.0157(5) 0.0013(4) 0.0003(4) -0.0064(4)
 C72 0.0221(6) 0.0194(6) 0.0292(7) -0.0096(5) -0.0088(6) 0.0030(5)
 C92 0.0115(5) 0.0227(6) 0.0155(5) 0.0000(4) 0.0011(4) 0.0027(4)
 C93 0.0099(5) 0.0294(7) 0.0165(5) -0.0001(5) 0.0022(4) -0.0021(5)
 C62 0.0230(6) 0.0289(7) 0.0149(6) 0.0053(5) 0.0013(5) 0.0000(5)
 C74 0.0276(7) 0.0304(8) 0.0180(6) 0.0043(6) -0.0020(5) 0.0007(6)
 C13 0.0139(5) 0.0112(5) 0.0167(5) -0.0029(4) 0.0001(4) -0.0006(4)
 C21 0.0105(4) 0.0131(5) 0.0130(5) -0.0011(4) 0.0003(4) -0.0002(4)
 C25 0.0187(6) 0.0163(6) 0.0264(7) 0.0009(5) 0.0029(5) -0.0055(5)
 C73 0.0277(7) 0.0313(8) 0.0200(6) -0.0075(6) -0.0085(6) 0.0070(6)
 C41 0.0243(7) 0.0182(6) 0.0202(6) -0.0019(5) -0.0037(5) 0.0064(5)
 C24 0.0163(6) 0.0239(7) 0.0202(6) -0.0065(5) -0.0023(5) -0.0030(5)
 C70 0.0137(5) 0.0142(5) 0.0154(5) -0.0017(4) -0.0011(4) 0.0006(4)
 C45 0.0114(5) 0.0182(6) 0.0273(7) -0.0075(5) -0.0012(5) 0.0002(4)
 C103 0.0326(8) 0.0184(6) 0.0134(5) 0.0007(4) 0.0070(5) -0.0053(5)
 C100 0.0126(5) 0.0128(5) 0.0121(5) -0.0002(4) 0.0008(4) 0.0000(4)
 C12 0.0123(5) 0.0125(5) 0.0139(5) -0.0019(4) 0.0009(4) 0.0003(4)
 C104 0.0284(7) 0.0164(6) 0.0111(5) 0.0004(4) 0.0003(5) 0.0019(5)
 C84 0.0129(5) 0.0164(5) 0.0203(6) 0.0036(4) -0.0005(4) 0.0021(4)
 C112 0.0168(5) 0.0172(6) 0.0156(5) -0.0026(4) 0.0002(4) -0.0034(4)
 C16 0.0104(4) 0.0122(5) 0.0166(5) -0.0012(4) 0.0013(4) -0.0005(4)
 C85 0.0116(5) 0.0153(5) 0.0149(5) 0.0015(4) -0.0010(4) -0.0003(4)
 C95 0.0128(5) 0.0154(5) 0.0146(5) 0.0011(4) -0.0010(4) -0.0023(4)
 C114 0.0130(5) 0.0221(6) 0.0132(5) 0.0040(4) -0.0004(4) -0.0015(4)
 C11 0.0108(4) 0.0121(5) 0.0130(5) -0.0011(4) 0.0006(4) 0.0002(4)
 C20 0.0203(6) 0.0153(6) 0.0267(7) 0.0009(5) 0.0026(5) 0.0046(5)
 C61 0.0186(6) 0.0193(6) 0.0161(5) 0.0031(4) 0.0000(4) 0.0006(5)
 C32 0.0338(9) 0.0239(7) 0.0341(9) 0.0096(6) 0.0112(7) -0.0007(6)
 C40 0.0105(5) 0.0151(5) 0.0195(5) -0.0031(4) -0.0009(4) 0.0020(4)
 C82 0.0186(6) 0.0154(5) 0.0145(5) -0.0003(4) 0.0004(4) 0.0001(4)
 C50 0.0113(5) 0.0130(5) 0.0144(5) -0.0006(4) 0.0006(4) 0.0008(4)
 C42 0.0320(8) 0.0289(8) 0.0216(7) -0.0044(6) -0.0079(6) 0.0133(6)
 C19 0.0201(6) 0.0231(7) 0.0204(6) -0.0084(5) 0.0021(5) 0.0019(5)
 C22 0.0110(5) 0.0164(5) 0.0200(6) -0.0028(4) 0.0006(4) -0.0009(4)
 C115 0.0127(5) 0.0159(5) 0.0142(5) 0.0020(4) 0.0000(4) -0.0017(4)
 C15 0.0109(4) 0.0110(5) 0.0123(5) -0.0013(4) 0.0007(4) 0.0001(4)
 C10 0.0116(5) 0.0112(5) 0.0129(5) -0.0016(4) 0.0003(4) 0.0001(4)
 C18 0.0132(5) 0.0134(5) 0.0171(5) -0.0029(4) 0.0021(4) 0.0012(4)
 C105 0.0160(5) 0.0146(5) 0.0119(5) -0.0006(4) 0.0003(4) 0.0014(4)
 C101 0.0139(5) 0.0161(5) 0.0146(5) 0.0001(4) 0.0027(4) -0.0019(4)
 C17 0.0127(5) 0.0149(5) 0.0218(6) -0.0041(4) 0.0039(4) 0.0004(4)
 C30 0.0131(5) 0.0139(5) 0.0235(6) 0.0003(4) 0.0054(4) -0.0006(4)
 C33 0.0365(9) 0.0198(7) 0.0497(11) 0.0077(7) 0.0112(8) -0.0083(7)
 C83 0.0182(6) 0.0138(5) 0.0183(5) 0.0019(4) 0.0032(4) 0.0038(4)
 C55 0.0132(5) 0.0155(5) 0.0144(5) -0.0018(4) 0.0015(4) 0.0013(4)
 C43 0.0246(7) 0.0379(9) 0.0285(8) -0.0138(7) -0.0118(6) 0.0108(7)
 C31 0.0229(7) 0.0215(7) 0.0231(6) 0.0039(5) 0.0071(5) -0.0001(5)
 C75 0.0183(6) 0.0189(6) 0.0191(6) 0.0020(5) -0.0003(5) -0.0002(5)
 C113 0.0137(5) 0.0249(6) 0.0121(5) -0.0018(4) -0.0001(4) -0.0028(5)
 B1 0.0107(5) 0.0132(5) 0.0129(5) 0.0014(4) -0.0003(4) -0.0010(4)
 C1 0.0592(13) 0.0274(9) 0.0242(8) 0.0001(6) -0.0114(8) 0.0034(8)
 C34 0.0249(7) 0.0196(7) 0.0455(10) -0.0032(7) 0.0072(7) -0.0099(6)

_geom_special_details
;
 All esds (except the esd in the dihedral angle between two l.s. planes)
 are estimated using the full covariance matrix.  The cell esds are taken
 into account individually in the estimation of esds in distances, angles
 and torsion angles; correlations between esds in cell parameters are only
 used when they are defined by crystal symmetry.  An approximate (isotropic)
 treatment of cell esds is used for estimating esds involving l.s. planes.
;
loop_
  _geom_bond_atom_site_label_1
  _geom_bond_atom_site_label_2
  _geom_bond_distance
  _geom_bond_site_symmetry_2
  _geom_bond_publ_flag
 Te1 C70 2.0795(13) . ?
 Te1 C10 2.1196(13) . ?
 Cl2 C1 1.758(2) . ?
 Cl1 C1 1.746(2) . ?
 F111 C111 1.3495(15) . ?
 F101 C101 1.3473(16) . ?
 F95 C95 1.3535(16) . ?
 F81 C81 1.3502(15) . ?
 F105 C105 1.3461(16) . ?
 F112 C112 1.3426(17) . ?
 F91 C91 1.3487(16) . ?
 F114 C114 1.3413(16) . ?
 F115 C115 1.3495(16) . ?
 F84 C84 1.3424(16) . ?
 F113 C113 1.3352(16) . ?
 F83 C83 1.3396(16) . ?
 F85 C85 1.3426(15) . ?
 F92 C92 1.3392(17) . ?
 F104 C104 1.3385(17) . ?
 F82 C82 1.3431(16) . ?
 F94 C94 1.3451(17) . ?
 F93 C93 1.3332(16) . ?
 F103 C103 1.3374(17) . ?
 F102 C102 1.3385(17) . ?
 C65 C60 1.3993(19) . ?
 C65 C64 1.3945(19) . ?
 C65 C55 1.4632(19) . ?
 C91 C90 1.3931(18) . ?
 C91 C92 1.3776(18) . ?
 C60 C21 1.5272(18) . ?
 C60 C61 1.3853(19) . ?
 C90 C95 1.3868(18) . ?
 C90 B1 1.6451(19) . ?
 C64 H64 0.9500 . ?
 C64 C63 1.390(2) . ?
 C71 H71 0.9500 . ?
 C71 C72 1.387(2) . ?
 C71 C70 1.3978(19) . ?
 C111 C110 1.3897(18) . ?
 C111 C112 1.3889(18) . ?
 C23 C14 1.5147(18) . ?
 C23 C25 1.531(2) . ?
 C23 C24 1.537(2) . ?
 C23 C22 1.5569(19) . ?
 C63 H63 0.9500 . ?
 C63 C62 1.388(2) . ?
 C14 C13 1.3930(18) . ?
 C14 C15 1.3938(17) . ?
 C35 C45 1.457(2) . ?
 C35 C30 1.406(2) . ?
 C35 C34 1.395(2) . ?
 C54 H54 0.9500 . ?
 C54 C53 1.392(2) . ?
 C54 C55 1.3958(19) . ?
 C81 C80 1.3956(18) . ?
 C81 C82 1.3766(19) . ?
 C52 H52 0.9500 . ?
 C52 C51 1.392(2) . ?
 C52 C53 1.394(2) . ?
 C51 H51 0.9500 . ?
 C51 C50 1.3944(19) . ?
 C80 C85 1.3891(18) . ?
 C80 B1 1.6510(19) . ?
 C110 C115 1.3932(18) . ?
 C110 B1 1.6527(19) . ?
 C44 H44 0.9500 . ?
 C44 C45 1.392(2) . ?
 C44 C43 1.377(3) . ?
 C53 H53 0.9500 . ?
 C102 C103 1.378(2) . ?
 C102 C101 1.3804(19) . ?
 C94 C93 1.375(2) . ?
 C94 C95 1.3866(19) . ?
 C72 H72 0.9500 . ?
 C72 C73 1.385(3) . ?
 C92 C93 1.378(2) . ?
 C62 H62 0.9500 . ?
 C62 C61 1.398(2) . ?
 C74 H74 0.9500 . ?
 C74 C73 1.389(3) . ?
 C74 C75 1.388(2) . ?
 C13 H13 0.9500 . ?
 C13 C12 1.3912(18) . ?
 C21 C50 1.5140(18) . ?
 C21 C22 1.5566(18) . ?
 C21 C15 1.5225(17) . ?
 C25 H25A 0.9800 . ?
 C25 H25B 0.9800 . ?
 C25 H25C 0.9800 . ?
 C73 H73 0.9500 . ?
 C41 H41 0.9500 . ?
 C41 C40 1.384(2) . ?
 C41 C42 1.401(2) . ?
 C24 H24A 0.9800 . ?
 C24 H24B 0.9800 . ?
 C24 H24C 0.9800 . ?
 C70 C75 1.391(2) . ?
 C45 C40 1.4048(19) . ?
 C103 C104 1.378(2) . ?
 C100 C105 1.3880(18) . ?
 C100 C101 1.3942(18) . ?
 C100 B1 1.6476(19) . ?
 C12 C11 1.3971(18) . ?
 C12 C18 1.5180(18) . ?
 C104 C105 1.3875(19) . ?
 C84 C85 1.3874(19) . ?
 C84 C83 1.377(2) . ?
 C112 C113 1.375(2) . ?
 C16 C11 1.5168(17) . ?
 C16 C40 1.5297(19) . ?
 C16 C17 1.5616(18) . ?
 C16 C30 1.5236(19) . ?
 C114 C115 1.3796(19) . ?
 C114 C113 1.380(2) . ?
 C11 C10 1.3978(17) . ?
 C20 H20A 0.9800 . ?
 C20 H20B 0.9800 . ?
 C20 H20C 0.9800 . ?
 C20 C18 1.537(2) . ?
 C61 H61 0.9500 . ?
 C32 H32 0.9500 . ?
 C32 C33 1.395(3) . ?
 C32 C31 1.397(2) . ?
 C82 C83 1.381(2) . ?
 C50 C55 1.4080(18) . ?
 C42 H42 0.9500 . ?
 C42 C43 1.389(3) . ?
 C19 H19A 0.9800 . ?
 C19 H19B 0.9800 . ?
 C19 H19C 0.9800 . ?
 C19 C18 1.530(2) . ?
 C22 H22A 0.9900 . ?
 C22 H22B 0.9900 . ?
 C15 C10 1.3973(17) . ?
 C18 C17 1.5517(19) . ?
 C17 H17A 0.9900 . ?
 C17 H17B 0.9900 . ?
 C30 C31 1.389(2) . ?
 C33 H33 0.9500 . ?
 C33 C34 1.380(3) . ?
 C43 H43 0.9500 . ?
 C31 H31 0.9500 . ?
 C75 H75 0.9500 . ?
 C1 H1A 0.9900 . ?
 C1 H1B 0.9900 . ?
 C34 H34 0.9500 . ?

loop_
  _geom_angle_atom_site_label_1
  _geom_angle_atom_site_label_2
  _geom_angle_atom_site_label_3
  _geom_angle
  _geom_angle_site_symmetry_1
  _geom_angle_site_symmetry_3
  _geom_angle_publ_flag
 C70 Te1 C10 103.11(5) . . ?
 C60 C65 C55 108.50(11) . . ?
 C64 C65 C60 120.72(13) . . ?
 C64 C65 C55 130.77(13) . . ?
 F91 C91 C90 119.43(11) . . ?
 F91 C91 C92 115.77(12) . . ?
 C92 C91 C90 124.77(13) . . ?
 C65 C60 C21 110.85(11) . . ?
 C61 C60 C65 120.49(12) . . ?
 C61 C60 C21 128.63(12) . . ?
 C91 C90 B1 120.17(11) . . ?
 C95 C90 C91 113.31(12) . . ?
 C95 C90 B1 125.79(11) . . ?
 C65 C64 H64 120.7 . . ?
 C63 C64 C65 118.51(14) . . ?
 C63 C64 H64 120.7 . . ?
 C72 C71 H71 120.5 . . ?
 C72 C71 C70 118.95(14) . . ?
 C70 C71 H71 120.5 . . ?
 F111 C111 C110 121.38(11) . . ?
 F111 C111 C112 114.60(12) . . ?
 C112 C111 C110 124.02(12) . . ?
 C14 C23 C25 111.41(11) . . ?
 C14 C23 C24 110.21(11) . . ?
 C14 C23 C22 103.07(10) . . ?
 C25 C23 C24 109.13(11) . . ?
 C25 C23 C22 112.61(11) . . ?
 C24 C23 C22 110.29(11) . . ?
 C64 C63 H63 119.6 . . ?
 C62 C63 C64 120.83(14) . . ?
 C62 C63 H63 119.6 . . ?
 C13 C14 C23 127.15(11) . . ?
 C13 C14 C15 120.38(11) . . ?
 C15 C14 C23 112.37(11) . . ?
 C30 C35 C45 108.76(12) . . ?
 C34 C35 C45 131.31(15) . . ?
 C34 C35 C30 119.84(16) . . ?
 C53 C54 H54 120.7 . . ?
 C53 C54 C55 118.56(13) . . ?
 C55 C54 H54 120.7 . . ?
 F81 C81 C80 119.17(12) . . ?
 F81 C81 C82 115.93(12) . . ?
 C82 C81 C80 124.89(12) . . ?
 C51 C52 H52 119.6 . . ?
 C51 C52 C53 120.83(13) . . ?
 C53 C52 H52 119.6 . . ?
 C52 C51 H51 120.8 . . ?
 C52 C51 C50 118.44(13) . . ?
 C50 C51 H51 120.8 . . ?
 C81 C80 B1 119.34(11) . . ?
 C85 C80 C81 113.39(12) . . ?
 C85 C80 B1 126.67(11) . . ?
 C111 C110 C115 113.23(12) . . ?
 C111 C110 B1 126.38(11) . . ?
 C115 C110 B1 119.97(11) . . ?
 C45 C44 H44 120.5 . . ?
 C43 C44 H44 120.5 . . ?
 C43 C44 C45 119.03(16) . . ?
 C54 C53 C52 121.06(13) . . ?
 C54 C53 H53 119.5 . . ?
 C52 C53 H53 119.5 . . ?
 F102 C102 C103 119.91(13) . . ?
 F102 C102 C101 120.67(14) . . ?
 C103 C102 C101 119.42(14) . . ?
 F94 C94 C93 120.05(13) . . ?
 F94 C94 C95 120.05(13) . . ?
 C93 C94 C95 119.90(13) . . ?
 C71 C72 H72 120.0 . . ?
 C73 C72 C71 120.06(15) . . ?
 C73 C72 H72 120.0 . . ?
 F92 C92 C91 120.71(13) . . ?
 F92 C92 C93 120.00(12) . . ?
 C91 C92 C93 119.23(13) . . ?
 F93 C93 C94 120.60(14) . . ?
 F93 C93 C92 120.55(14) . . ?
 C94 C93 C92 118.84(12) . . ?
 C63 C62 H62 119.6 . . ?
 C63 C62 C61 120.72(14) . . ?
 C61 C62 H62 119.6 . . ?
 C73 C74 H74 119.7 . . ?
 C75 C74 H74 119.7 . . ?
 C75 C74 C73 120.66(15) . . ?
 C14 C13 H13 120.5 . . ?
 C12 C13 C14 119.05(11) . . ?
 C12 C13 H13 120.5 . . ?
 C60 C21 C22 114.97(11) . . ?
 C50 C21 C60 101.32(10) . . ?
 C50 C21 C22 114.41(10) . . ?
 C50 C21 C15 113.46(10) . . ?
 C15 C21 C60 110.15(10) . . ?
 C15 C21 C22 102.90(10) . . ?
 C23 C25 H25A 109.5 . . ?
 C23 C25 H25B 109.5 . . ?
 C23 C25 H25C 109.5 . . ?
 H25A C25 H25B 109.5 . . ?
 H25A C25 H25C 109.5 . . ?
 H25B C25 H25C 109.5 . . ?
 C72 C73 C74 120.36(14) . . ?
 C72 C73 H73 119.8 . . ?
 C74 C73 H73 119.8 . . ?
 C40 C41 H41 120.8 . . ?
 C40 C41 C42 118.44(15) . . ?
 C42 C41 H41 120.8 . . ?
 C23 C24 H24A 109.5 . . ?
 C23 C24 H24B 109.5 . . ?
 C23 C24 H24C 109.5 . . ?
 H24A C24 H24B 109.5 . . ?
 H24A C24 H24C 109.5 . . ?
 H24B C24 H24C 109.5 . . ?
 C71 C70 Te1 114.41(10) . . ?
 C75 C70 Te1 123.99(10) . . ?
 C75 C70 C71 121.57(13) . . ?
 C44 C45 C35 130.45(15) . . ?
 C44 C45 C40 120.71(15) . . ?
 C40 C45 C35 108.78(12) . . ?
 F103 C103 C102 119.96(15) . . ?
 F103 C103 C104 120.93(15) . . ?
 C102 C103 C104 119.10(13) . . ?
 C105 C100 C101 113.38(12) . . ?
 C105 C100 B1 127.82(11) . . ?
 C101 C100 B1 118.55(11) . . ?
 C13 C12 C11 120.77(12) . . ?
 C13 C12 C18 126.87(11) . . ?
 C11 C12 C18 112.21(11) . . ?
 F104 C104 C103 119.99(13) . . ?
 F104 C104 C105 120.67(14) . . ?
 C103 C104 C105 119.33(13) . . ?
 F84 C84 C85 120.40(13) . . ?
 F84 C84 C83 119.49(13) . . ?
 C83 C84 C85 120.11(12) . . ?
 F112 C112 C111 120.25(12) . . ?
 F112 C112 C113 119.72(12) . . ?
 C113 C112 C111 120.01(13) . . ?
 C11 C16 C40 112.47(11) . . ?
 C11 C16 C17 102.43(10) . . ?
 C11 C16 C30 115.37(11) . . ?
 C40 C16 C17 113.76(11) . . ?
 C30 C16 C40 101.33(11) . . ?
 C30 C16 C17 111.97(11) . . ?
 F85 C85 C80 121.10(12) . . ?
 F85 C85 C84 115.24(11) . . ?
 C84 C85 C80 123.67(12) . . ?
 F95 C95 C90 121.23(12) . . ?
 F95 C95 C94 114.88(12) . . ?
 C94 C95 C90 123.89(13) . . ?
 F114 C114 C115 121.06(13) . . ?
 F114 C114 C113 119.17(12) . . ?
 C115 C114 C113 119.76(12) . . ?
 C12 C11 C16 111.52(11) . . ?
 C12 C11 C10 120.24(11) . . ?
 C10 C11 C16 128.23(11) . . ?
 H20A C20 H20B 109.5 . . ?
 H20A C20 H20C 109.5 . . ?
 H20B C20 H20C 109.5 . . ?
 C18 C20 H20A 109.5 . . ?
 C18 C20 H20B 109.5 . . ?
 C18 C20 H20C 109.5 . . ?
 C60 C61 C62 118.72(14) . . ?
 C60 C61 H61 120.6 . . ?
 C62 C61 H61 120.6 . . ?
 C33 C32 H32 119.9 . . ?
 C33 C32 C31 120.19(17) . . ?
 C31 C32 H32 119.9 . . ?
 C41 C40 C45 120.16(13) . . ?
 C41 C40 C16 129.50(12) . . ?
 C45 C40 C16 110.33(12) . . ?
 F82 C82 C81 121.08(12) . . ?
 F82 C82 C83 119.76(12) . . ?
 C81 C82 C83 119.15(13) . . ?
 C51 C50 C21 128.26(12) . . ?
 C51 C50 C55 120.82(12) . . ?
 C55 C50 C21 110.91(11) . . ?
 C41 C42 H42 119.4 . . ?
 C43 C42 C41 121.15(17) . . ?
 C43 C42 H42 119.4 . . ?
 H19A C19 H19B 109.5 . . ?
 H19A C19 H19C 109.5 . . ?
 H19B C19 H19C 109.5 . . ?
 C18 C19 H19A 109.5 . . ?
 C18 C19 H19B 109.5 . . ?
 C18 C19 H19C 109.5 . . ?
 C23 C22 H22A 110.0 . . ?
 C23 C22 H22B 110.0 . . ?
 C21 C22 C23 108.66(10) . . ?
 C21 C22 H22A 110.0 . . ?
 C21 C22 H22B 110.0 . . ?
 H22A C22 H22B 108.3 . . ?
 F115 C115 C110 119.53(12) . . ?
 F115 C115 C114 115.97(12) . . ?
 C114 C115 C110 124.50(13) . . ?
 C14 C15 C21 111.21(11) . . ?
 C14 C15 C10 120.74(11) . . ?
 C10 C15 C21 127.98(11) . . ?
 C11 C10 Te1 119.37(9) . . ?
 C15 C10 Te1 120.28(9) . . ?
 C15 C10 C11 118.71(11) . . ?
 C12 C18 C20 111.87(11) . . ?
 C12 C18 C19 110.43(11) . . ?
 C12 C18 C17 102.69(10) . . ?
 C20 C18 C17 111.99(12) . . ?
 C19 C18 C20 109.26(12) . . ?
 C19 C18 C17 110.49(12) . . ?
 F105 C105 C100 120.94(12) . . ?
 F105 C105 C104 114.77(12) . . ?
 C104 C105 C100 124.29(13) . . ?
 F101 C101 C102 115.93(12) . . ?
 F101 C101 C100 119.67(11) . . ?
 C102 C101 C100 124.39(13) . . ?
 C16 C17 H17A 109.9 . . ?
 C16 C17 H17B 109.9 . . ?
 C18 C17 C16 108.76(10) . . ?
 C18 C17 H17A 109.9 . . ?
 C18 C17 H17B 109.9 . . ?
 H17A C17 H17B 108.3 . . ?
 C35 C30 C16 110.53(13) . . ?
 C31 C30 C35 121.32(14) . . ?
 C31 C30 C16 128.13(13) . . ?
 C32 C33 H33 119.2 . . ?
 C34 C33 C32 121.67(16) . . ?
 C34 C33 H33 119.2 . . ?
 F83 C83 C84 120.60(13) . . ?
 F83 C83 C82 120.61(13) . . ?
 C84 C83 C82 118.78(13) . . ?
 C54 C55 C65 131.31(12) . . ?
 C54 C55 C50 120.25(12) . . ?
 C50 C55 C65 108.41(11) . . ?
 C44 C43 C42 120.45(15) . . ?
 C44 C43 H43 119.8 . . ?
 C42 C43 H43 119.8 . . ?
 C32 C31 H31 120.9 . . ?
 C30 C31 C32 118.27(16) . . ?
 C30 C31 H31 120.9 . . ?
 C74 C75 C70 118.35(14) . . ?
 C74 C75 H75 120.8 . . ?
 C70 C75 H75 120.8 . . ?
 F113 C113 C112 120.93(13) . . ?
 F113 C113 C114 120.62(13) . . ?
 C112 C113 C114 118.42(12) . . ?
 C90 B1 C80 113.47(10) . . ?
 C90 B1 C110 101.23(10) . . ?
 C90 B1 C100 114.72(10) . . ?
 C80 B1 C110 114.91(10) . . ?
 C100 B1 C80 100.57(10) . . ?
 C100 B1 C110 112.59(10) . . ?
 Cl2 C1 H1A 109.1 . . ?
 Cl2 C1 H1B 109.1 . . ?
 Cl1 C1 Cl2 112.54(10) . . ?
 Cl1 C1 H1A 109.1 . . ?
 Cl1 C1 H1B 109.1 . . ?
 H1A C1 H1B 107.8 . . ?
 C35 C34 H34 120.7 . . ?
 C33 C34 C35 118.67(17) . . ?
 C33 C34 H34 120.7 . . ?

loop_
  _geom_torsion_atom_site_label_1
  _geom_torsion_atom_site_label_2
  _geom_torsion_atom_site_label_3
  _geom_torsion_atom_site_label_4
  _geom_torsion
  _geom_torsion_site_symmetry_1
  _geom_torsion_site_symmetry_2
  _geom_torsion_site_symmetry_3
  _geom_torsion_site_symmetry_4
  _geom_torsion_publ_flag
 Te1 C70 C75 C74 -176.79(12) . . . . ?
 F111 C111 C110 C115 177.60(12) . . . . ?
 F111 C111 C110 B1 5.1(2) . . . . ?
 F111 C111 C112 F112 -0.92(19) . . . . ?
 F111 C111 C112 C113 -179.75(12) . . . . ?
 F81 C81 C80 C85 179.50(12) . . . . ?
 F81 C81 C80 B1 7.74(18) . . . . ?
 F81 C81 C82 F82 1.15(19) . . . . ?
 F81 C81 C82 C83 -179.23(12) . . . . ?
 F112 C112 C113 F113 0.9(2) . . . . ?
 F112 C112 C113 C114 -177.24(13) . . . . ?
 F91 C91 C90 C95 -176.00(11) . . . . ?
 F91 C91 C90 B1 -5.24(18) . . . . ?
 F91 C91 C92 F92 -1.23(19) . . . . ?
 F91 C91 C92 C93 175.99(12) . . . . ?
 F114 C114 C115 F115 -0.79(19) . . . . ?
 F114 C114 C115 C110 179.67(12) . . . . ?
 F114 C114 C113 F113 -0.1(2) . . . . ?
 F114 C114 C113 C112 178.01(12) . . . . ?
 F84 C84 C85 F85 0.08(19) . . . . ?
 F84 C84 C85 C80 -179.79(13) . . . . ?
 F84 C84 C83 F83 -0.5(2) . . . . ?
 F84 C84 C83 C82 -179.89(13) . . . . ?
 F92 C92 C93 F93 -1.6(2) . . . . ?
 F92 C92 C93 C94 177.40(13) . . . . ?
 F104 C104 C105 F105 -0.35(19) . . . . ?
 F104 C104 C105 C100 179.22(13) . . . . ?
 F82 C82 C83 F83 0.1(2) . . . . ?
 F82 C82 C83 C84 179.45(13) . . . . ?
 F94 C94 C93 F93 -0.1(2) . . . . ?
 F94 C94 C93 C92 -179.08(13) . . . . ?
 F94 C94 C95 F95 -0.90(18) . . . . ?
 F94 C94 C95 C90 179.05(12) . . . . ?
 F103 C103 C104 F104 -0.5(2) . . . . ?
 F103 C103 C104 C105 179.15(14) . . . . ?
 F102 C102 C103 F103 0.8(2) . . . . ?
 F102 C102 C103 C104 -178.05(13) . . . . ?
 F102 C102 C101 F101 0.1(2) . . . . ?
 F102 C102 C101 C100 -179.42(13) . . . . ?
 C65 C60 C21 C50 -0.80(13) . . . . ?
 C65 C60 C21 C22 -124.73(12) . . . . ?
 C65 C60 C21 C15 119.59(12) . . . . ?
 C65 C60 C61 C62 1.1(2) . . . . ?
 C65 C64 C63 C62 0.7(2) . . . . ?
 C91 C90 C95 F95 179.80(11) . . . . ?
 C91 C90 C95 C94 -0.16(19) . . . . ?
 C91 C90 B1 C80 165.89(11) . . . . ?
 C91 C90 B1 C110 -70.44(14) . . . . ?
 C91 C90 B1 C100 51.06(16) . . . . ?
 C91 C92 C93 F93 -178.80(13) . . . . ?
 C91 C92 C93 C94 0.1(2) . . . . ?
 C60 C65 C64 C63 -0.6(2) . . . . ?
 C60 C65 C55 C54 -177.47(14) . . . . ?
 C60 C65 C55 C50 0.53(15) . . . . ?
 C60 C21 C50 C51 179.93(13) . . . . ?
 C60 C21 C50 C55 1.14(13) . . . . ?
 C60 C21 C22 C23 -106.94(12) . . . . ?
 C60 C21 C15 C14 110.07(12) . . . . ?
 C60 C21 C15 C10 -66.74(16) . . . . ?
 C90 C91 C92 F92 -179.44(12) . . . . ?
 C90 C91 C92 C93 -2.2(2) . . . . ?
 C64 C65 C60 C21 -178.58(12) . . . . ?
 C64 C65 C60 C61 -0.3(2) . . . . ?
 C64 C65 C55 C54 1.2(3) . . . . ?
 C64 C65 C55 C50 179.16(14) . . . . ?
 C64 C63 C62 C61 0.0(2) . . . . ?
 C71 C72 C73 C74 1.0(3) . . . . ?
 C71 C70 C75 C74 0.9(2) . . . . ?
 C111 C110 C115 F115 -176.71(12) . . . . ?
 C111 C110 C115 C114 2.81(19) . . . . ?
 C111 C110 B1 C90 101.92(14) . . . . ?
 C111 C110 B1 C80 -135.41(13) . . . . ?
 C111 C110 B1 C100 -21.06(18) . . . . ?
 C111 C112 C113 F113 179.74(13) . . . . ?
 C111 C112 C113 C114 1.6(2) . . . . ?
 C23 C14 C13 C12 177.08(12) . . . . ?
 C23 C14 C15 C21 8.32(15) . . . . ?
 C23 C14 C15 C10 -174.60(11) . . . . ?
 C63 C62 C61 C60 -1.0(2) . . . . ?
 C14 C23 C22 C21 -8.46(14) . . . . ?
 C14 C13 C12 C11 -1.99(19) . . . . ?
 C14 C13 C12 C18 -177.14(12) . . . . ?
 C14 C15 C10 Te1 161.33(10) . . . . ?
 C14 C15 C10 C11 -3.99(18) . . . . ?
 C35 C45 C40 C41 -174.79(13) . . . . ?
 C35 C45 C40 C16 4.28(15) . . . . ?
 C35 C30 C31 C32 -1.9(2) . . . . ?
 C81 C80 C85 F85 179.72(12) . . . . ?
 C81 C80 C85 C84 -0.42(19) . . . . ?
 C81 C80 B1 C90 -55.88(15) . . . . ?
 C81 C80 B1 C110 -171.71(11) . . . . ?
 C81 C80 B1 C100 67.13(14) . . . . ?
 C81 C82 C83 F83 -179.53(13) . . . . ?
 C81 C82 C83 C84 -0.2(2) . . . . ?
 C52 C51 C50 C21 -176.70(13) . . . . ?
 C52 C51 C50 C55 2.0(2) . . . . ?
 C51 C52 C53 C54 -1.0(2) . . . . ?
 C51 C50 C55 C65 -179.98(12) . . . . ?
 C51 C50 C55 C54 -1.7(2) . . . . ?
 C80 C81 C82 F82 -179.46(13) . . . . ?
 C80 C81 C82 C83 0.2(2) . . . . ?
 C110 C111 C112 F112 178.48(13) . . . . ?
 C110 C111 C112 C113 -0.3(2) . . . . ?
 C44 C45 C40 C41 2.6(2) . . . . ?
 C44 C45 C40 C16 -178.33(13) . . . . ?
 C53 C54 C55 C65 177.88(14) . . . . ?
 C53 C54 C55 C50 0.1(2) . . . . ?
 C53 C52 C51 C50 -0.7(2) . . . . ?
 C102 C103 C104 F104 178.35(13) . . . . ?
 C102 C103 C104 C105 -2.0(2) . . . . ?
 C72 C71 C70 Te1 178.77(11) . . . . ?
 C72 C71 C70 C75 0.9(2) . . . . ?
 C92 C91 C90 C95 2.15(19) . . . . ?
 C92 C91 C90 B1 172.90(12) . . . . ?
 C93 C94 C95 F95 178.32(12) . . . . ?
 C93 C94 C95 C90 -1.7(2) . . . . ?
 C13 C14 C15 C21 -175.05(11) . . . . ?
 C13 C14 C15 C10 2.03(19) . . . . ?
 C13 C12 C11 C16 178.76(12) . . . . ?
 C13 C12 C11 C10 -0.01(19) . . . . ?
 C13 C12 C18 C20 -68.99(17) . . . . ?
 C13 C12 C18 C19 52.93(18) . . . . ?
 C13 C12 C18 C17 170.76(13) . . . . ?
 C21 C60 C61 C62 179.00(13) . . . . ?
 C21 C50 C55 C65 -1.08(15) . . . . ?
 C21 C50 C55 C54 177.18(12) . . . . ?
 C21 C15 C10 Te1 -22.13(17) . . . . ?
 C21 C15 C10 C11 172.55(12) . . . . ?
 C25 C23 C14 C13 62.93(17) . . . . ?
 C25 C23 C14 C15 -120.72(13) . . . . ?
 C25 C23 C22 C21 111.72(12) . . . . ?
 C73 C74 C75 C70 -1.8(2) . . . . ?
 C41 C42 C43 C44 1.9(3) . . . . ?
 C24 C23 C14 C13 -58.37(18) . . . . ?
 C24 C23 C14 C15 117.99(13) . . . . ?
 C24 C23 C22 C21 -126.11(12) . . . . ?
 C70 C71 C72 C73 -1.8(2) . . . . ?
 C45 C35 C30 C16 -2.15(16) . . . . ?
 C45 C35 C30 C31 179.14(13) . . . . ?
 C45 C35 C34 C33 -177.16(17) . . . . ?
 C45 C44 C43 C42 -1.3(2) . . . . ?
 C103 C102 C101 F101 -179.83(13) . . . . ?
 C103 C102 C101 C100 0.6(2) . . . . ?
 C103 C104 C105 F105 179.99(13) . . . . ?
 C103 C104 C105 C100 -0.4(2) . . . . ?
 C12 C11 C10 Te1 -162.48(10) . . . . ?
 C12 C11 C10 C15 2.99(18) . . . . ?
 C12 C18 C17 C16 12.76(14) . . . . ?
 C112 C111 C110 C115 -1.76(19) . . . . ?
 C112 C111 C110 B1 -174.30(13) . . . . ?
 C16 C11 C10 Te1 18.97(18) . . . . ?
 C16 C11 C10 C15 -175.57(12) . . . . ?
 C16 C30 C31 C32 179.60(15) . . . . ?
 C85 C80 B1 C90 133.55(13) . . . . ?
 C85 C80 B1 C110 17.72(18) . . . . ?
 C85 C80 B1 C100 -103.44(14) . . . . ?
 C85 C84 C83 F83 179.26(13) . . . . ?
 C85 C84 C83 C82 -0.1(2) . . . . ?
 C95 C90 B1 C80 -24.58(17) . . . . ?
 C95 C90 B1 C110 99.08(14) . . . . ?
 C95 C90 B1 C100 -139.42(13) . . . . ?
 C95 C94 C93 F93 -179.35(13) . . . . ?
 C95 C94 C93 C92 1.7(2) . . . . ?
 C11 C12 C18 C20 115.51(13) . . . . ?
 C11 C12 C18 C19 -122.57(13) . . . . ?
 C11 C12 C18 C17 -4.75(14) . . . . ?
 C11 C16 C40 C41 49.97(18) . . . . ?
 C11 C16 C40 C45 -128.98(12) . . . . ?
 C11 C16 C17 C18 -15.63(14) . . . . ?
 C11 C16 C30 C35 126.15(12) . . . . ?
 C11 C16 C30 C31 -55.24(19) . . . . ?
 C20 C18 C17 C16 -107.41(13) . . . . ?
 C61 C60 C21 C50 -178.85(13) . . . . ?
 C61 C60 C21 C22 57.22(18) . . . . ?
 C61 C60 C21 C15 -58.46(17) . . . . ?
 C32 C33 C34 C35 -0.4(3) . . . . ?
 C40 C41 C42 C43 -0.3(2) . . . . ?
 C40 C16 C11 C12 -109.59(12) . . . . ?
 C40 C16 C11 C10 69.06(17) . . . . ?
 C40 C16 C17 C18 106.02(13) . . . . ?
 C40 C16 C30 C35 4.39(14) . . . . ?
 C40 C16 C30 C31 -177.01(14) . . . . ?
 C82 C81 C80 C85 0.1(2) . . . . ?
 C82 C81 C80 B1 -171.63(13) . . . . ?
 C50 C21 C22 C23 136.37(11) . . . . ?
 C50 C21 C15 C14 -137.15(11) . . . . ?
 C50 C21 C15 C10 46.04(17) . . . . ?
 C42 C41 C40 C45 -1.9(2) . . . . ?
 C42 C41 C40 C16 179.23(14) . . . . ?
 C19 C18 C17 C16 130.54(12) . . . . ?
 C22 C23 C14 C13 -176.07(13) . . . . ?
 C22 C23 C14 C15 0.28(14) . . . . ?
 C22 C21 C50 C51 -55.76(18) . . . . ?
 C22 C21 C50 C55 125.45(12) . . . . ?
 C22 C21 C15 C14 -12.98(14) . . . . ?
 C22 C21 C15 C10 170.21(13) . . . . ?
 C115 C110 B1 C90 -70.16(14) . . . . ?
 C115 C110 B1 C80 52.51(16) . . . . ?
 C115 C110 B1 C100 166.86(11) . . . . ?
 C115 C114 C113 F113 -178.77(12) . . . . ?
 C115 C114 C113 C112 -0.6(2) . . . . ?
 C15 C14 C13 C12 0.99(19) . . . . ?
 C15 C21 C50 C51 61.91(17) . . . . ?
 C15 C21 C50 C55 -116.89(12) . . . . ?
 C15 C21 C22 C23 12.83(13) . . . . ?
 C18 C12 C11 C16 -5.43(15) . . . . ?
 C18 C12 C11 C10 175.80(11) . . . . ?
 C105 C100 C101 F101 177.66(12) . . . . ?
 C105 C100 C101 C102 -2.8(2) . . . . ?
 C105 C100 B1 C90 18.45(19) . . . . ?
 C105 C100 B1 C80 -103.68(14) . . . . ?
 C105 C100 B1 C110 133.52(13) . . . . ?
 C101 C102 C103 F103 -179.23(14) . . . . ?
 C101 C102 C103 C104 1.9(2) . . . . ?
 C101 C100 C105 F105 -177.74(12) . . . . ?
 C101 C100 C105 C104 2.71(19) . . . . ?
 C101 C100 B1 C90 -167.72(11) . . . . ?
 C101 C100 B1 C80 70.15(14) . . . . ?
 C101 C100 B1 C110 -52.65(16) . . . . ?
 C17 C16 C11 C12 12.93(14) . . . . ?
 C17 C16 C11 C10 -168.41(13) . . . . ?
 C17 C16 C40 C41 -65.92(18) . . . . ?
 C17 C16 C40 C45 115.13(13) . . . . ?
 C17 C16 C30 C35 -117.21(13) . . . . ?
 C17 C16 C30 C31 61.40(18) . . . . ?
 C30 C35 C45 C44 -178.39(15) . . . . ?
 C30 C35 C45 C40 -1.34(16) . . . . ?
 C30 C35 C34 C33 -1.0(2) . . . . ?
 C30 C16 C11 C12 134.85(12) . . . . ?
 C30 C16 C11 C10 -46.50(18) . . . . ?
 C30 C16 C40 C41 173.74(14) . . . . ?
 C30 C16 C40 C45 -5.21(14) . . . . ?
 C30 C16 C17 C18 -139.83(12) . . . . ?
 C33 C32 C31 C30 0.6(3) . . . . ?
 C83 C84 C85 F85 -179.70(12) . . . . ?
 C83 C84 C85 C80 0.4(2) . . . . ?
 C55 C65 C60 C21 0.21(15) . . . . ?
 C55 C65 C60 C61 178.45(12) . . . . ?
 C55 C65 C64 C63 -179.07(14) . . . . ?
 C55 C54 C53 C52 1.3(2) . . . . ?
 C43 C44 C45 C35 175.77(15) . . . . ?
 C43 C44 C45 C40 -1.0(2) . . . . ?
 C31 C32 C33 C34 0.6(3) . . . . ?
 C75 C74 C73 C72 0.8(3) . . . . ?
 C113 C114 C115 F115 177.81(12) . . . . ?
 C113 C114 C115 C110 -1.7(2) . . . . ?
 B1 C90 C95 F95 9.7(2) . . . . ?
 B1 C90 C95 C94 -170.30(12) . . . . ?
 B1 C80 C85 F85 -9.2(2) . . . . ?
 B1 C80 C85 C84 170.62(13) . . . . ?
 B1 C110 C115 F115 -3.64(18) . . . . ?
 B1 C110 C115 C114 175.88(12) . . . . ?
 B1 C100 C105 F105 -3.7(2) . . . . ?
 B1 C100 C105 C104 176.80(13) . . . . ?
 B1 C100 C101 F101 2.97(18) . . . . ?
 B1 C100 C101 C102 -177.50(13) . . . . ?
 C34 C35 C45 C44 -1.9(3) . . . . ?
 C34 C35 C45 C40 175.18(16) . . . . ?
 C34 C35 C30 C16 -179.13(14) . . . . ?
 C34 C35 C30 C31 2.1(2) . . . . ?

#===END
_olex2_submission_special_instructions  'No special instructions were received'
data_komorrp230825_0m
_audit_creation_date               2025-05-15
_audit_creation_method
;
Olex2 1.5
(compiled 2025.04.05 svn.rf049d14d for OlexSys, GUI svn.r7224)
;
_shelx_SHELXL_version_number       '2019/3'
_audit_contact_author_address      ?
_audit_contact_author_email        ?
_audit_contact_author_name         ''
_audit_contact_author_phone        ?
_publ_contact_author_id_orcid      ?
_publ_section_references
;
Dolomanov, O.V., Bourhis, L.J., Gildea, R.J, Howard, J.A.K. & Puschmann, H.
 (2009), J. Appl. Cryst. 42, 339-341.

Sheldrick, G.M. (2015). Acta Cryst. A71, 3-8.

Sheldrick, G.M. (2015). Acta Cryst. C71, 3-8.
;
_chemical_name_common              ?
_chemical_name_systematic          ?
_chemical_formula_moiety           'C46 H38 Te, F6 Sb'
_chemical_formula_sum              'C46 H38 F6 Sb Te'
_chemical_formula_weight           954.11
_chemical_melting_point            ?
loop_
  _atom_type_symbol
  _atom_type_description
  _atom_type_scat_dispersion_real
  _atom_type_scat_dispersion_imag
  _atom_type_scat_source
 'C' 'C' 0.0033 0.0016 'International Tables Vol C Tables 4.2.6.8 and 6.1.1.4'
 'H' 'H' 0.0000 0.0000 'International Tables Vol C Tables 4.2.6.8 and 6.1.1.4'
 'F' 'F' 0.0171 0.0103 'International Tables Vol C Tables 4.2.6.8 and 6.1.1.4'
 'Sb' 'Sb' -0.5866 1.5461
 'International Tables Vol C Tables 4.2.6.8 and 6.1.1.4'
 'Te' 'Te' -0.5308 1.6751
 'International Tables Vol C Tables 4.2.6.8 and 6.1.1.4'

_shelx_space_group_comment
;
The symmetry employed for this shelxl refinement is uniquely defined
by the following loop, which should always be used as a source of
symmetry information in preference to the above space-group names.
They are only intended as comments.
;
_space_group_crystal_system        'monoclinic'
_space_group_IT_number             14
_space_group_name_H-M_alt          'P 1 21/c 1'
_space_group_name_Hall             '-P 2ybc'
loop_
  _space_group_symop_operation_xyz
 'x, y, z'
 '-x, y+1/2, -z+1/2'
 '-x, -y, -z'
 'x, -y-1/2, z-1/2'

_cell_length_a                     11.1411(8)
_cell_length_b                     16.9199(14)
_cell_length_c                     20.1869(14)
_cell_angle_alpha                  90
_cell_angle_beta                   99.432(3)
_cell_angle_gamma                  90
_cell_volume                       3753.9(5)
_cell_formula_units_Z              4
_cell_measurement_reflns_used      9599
_cell_measurement_temperature      100(2)
_cell_measurement_theta_max        35.81
_cell_measurement_theta_min        2.56
_shelx_estimated_absorpt_T_max     0.900
_shelx_estimated_absorpt_T_min     0.643
_exptl_absorpt_coefficient_mu      1.560
_exptl_absorpt_correction_T_max    0.7471
_exptl_absorpt_correction_T_min    0.6182
_exptl_absorpt_correction_type     'multi-scan'
_exptl_absorpt_process_details
;
SADABS-2016/2 (Bruker,2016/2) was used for absorption correction.
wR2(int) was 0.1450 before and 0.0703 after correction.
The Ratio of minimum to maximum transmission is 0.8275.
The \l/2 correction factor is Not present.
;
_exptl_absorpt_special_details     ?
_exptl_crystal_colour              'clear dark green'
_exptl_crystal_colour_lustre       clear
_exptl_crystal_colour_modifier     dark
_exptl_crystal_colour_primary      green
_exptl_crystal_density_diffrn      1.688
_exptl_crystal_density_meas        ?
_exptl_crystal_density_method      ?
_exptl_crystal_description         block
_exptl_crystal_F_000               1884
loop_
  _exptl_crystal_face_index_h
  _exptl_crystal_face_index_k
  _exptl_crystal_face_index_l
  _exptl_crystal_face_perp_dist
 -3.00 -3.00 1.00 0.0380
 -3.00 -1.00 -1.00 0.0300
 -3.00 3.00 -1.00 0.0290
 -2.00 -3.00 2.00 0.0660
 -2.00 -3.00 0.00 0.0360
 -2.00 -3.00 -2.00 0.0750
 -2.00 -1.00 0.00 0.0150
 -1.00 -3.00 0.00 0.0520
 -1.00 -2.00 1.00 0.0660
 -1.00 -3.00 -1.00 0.0760
 -1.00 0.00 3.00 0.0940
 -1.00 1.00 3.00 0.0890
 0.00 2.00 3.00 0.0900
 1.00 2.00 -2.00 0.0910
 1.00 3.00 0.00 0.0210
 1.00 1.00 -3.00 0.1270
 1.00 0.00 -3.00 0.1410
 1.00 0.00 -2.00 0.1270
 1.00 -1.00 -3.00 0.1410
 1.00 -2.00 -3.00 0.1300
 2.00 -2.00 -1.00 0.0750
 3.00 2.00 -2.00 0.0600
 3.00 0.00 -1.00 0.0540
 3.00 -1.00 -1.00 0.0560
 3.00 -1.00 0.00 0.0450
 3.00 -2.00 1.00 0.0510
 3.00 -3.00 1.00 0.0490

_exptl_crystal_size_max            0.31
_exptl_crystal_size_mid            0.121
_exptl_crystal_size_min            0.069
_exptl_transmission_factor_max     ?
_exptl_transmission_factor_min     ?
_diffrn_reflns_av_R_equivalents    0.0632
_diffrn_reflns_av_unetI/netI       0.0256
_diffrn_reflns_Laue_measured_fraction_full  0.999
_diffrn_reflns_Laue_measured_fraction_max  0.999
_diffrn_reflns_limit_h_max         14
_diffrn_reflns_limit_h_min         -14
_diffrn_reflns_limit_k_max         21
_diffrn_reflns_limit_k_min         -21
_diffrn_reflns_limit_l_max         26
_diffrn_reflns_limit_l_min         -26
_diffrn_reflns_number              122817
_diffrn_reflns_point_group_measured_fraction_full  0.999
_diffrn_reflns_point_group_measured_fraction_max  0.999
_diffrn_reflns_theta_full          25.242
_diffrn_reflns_theta_max           27.499
_diffrn_reflns_theta_min           2.210
_diffrn_ambient_temperature        100(2)
_diffrn_detector_area_resol_mean   ?
_diffrn_measured_fraction_theta_full  0.999
_diffrn_measured_fraction_theta_max  0.999
_diffrn_measurement_device_type    'Bruker Venture D8'
_diffrn_measurement_method         '\f and \w scans'
_diffrn_radiation_type             MoK\a
_diffrn_radiation_wavelength       0.71073
_diffrn_source                     ?
_diffrn_standards_number           0
_reflns_Friedel_coverage           0.000
_reflns_Friedel_fraction_full      .
_reflns_Friedel_fraction_max       .
_reflns_number_gt                  7773
_reflns_number_total               8623
_reflns_special_details
;
 Reflections were merged by SHELXL according to the crystal
 class for the calculation of statistics and refinement.
 
 _reflns_Friedel_fraction is defined as the number of unique
 Friedel pairs measured divided by the number that would be
 possible theoretically, ignoring centric projections and
 systematic absences.
;
_reflns_threshold_expression       'I > 2\s(I)'
_computing_cell_refinement         'SAINT V8.40B (?, 2016)'
_computing_data_collection         'SAINT V8.40B (?, 2016)'
_computing_data_reduction          'SAINT V8.40B (?, 2016)'
_computing_molecular_graphics      'Olex2 1.5 (Dolomanov et al., 2009)'
_computing_publication_material    'Olex2 1.5 (Dolomanov et al., 2009)'
_computing_structure_refinement    'SHELXL 2019/3 (Sheldrick, 2015)'
_computing_structure_solution      'SHELXT 2018/2 (Sheldrick, 2018)'
_refine_diff_density_max           1.538
_refine_diff_density_min           -1.118
_refine_diff_density_rms           0.151
_refine_ls_extinction_coef         .
_refine_ls_extinction_method       none
_refine_ls_goodness_of_fit_ref     1.207
_refine_ls_hydrogen_treatment      constr
_refine_ls_matrix_type             full
_refine_ls_number_parameters       491
_refine_ls_number_reflns           8623
_refine_ls_number_restraints       0
_refine_ls_R_factor_all            0.0479
_refine_ls_R_factor_gt             0.0417
_refine_ls_restrained_S_all        1.207
_refine_ls_shift/su_max            0.002
_refine_ls_shift/su_mean           0.000
_refine_ls_structure_factor_coef   Fsqd
_refine_ls_weighting_details      
 'w=1/[\s^2^(Fo^2^)+(0.0252P)^2^+14.1654P] where P=(Fo^2^+2Fc^2^)/3'
_refine_ls_weighting_scheme        calc
_refine_ls_wR_factor_gt            0.0929
_refine_ls_wR_factor_ref           0.0949
_refine_special_details            ?
_olex2_refinement_description
;
1. Fixed Uiso
 At 1.2 times of:
  All C(H) groups, All C(H,H) groups
 At 1.5 times of:
  All C(H,H,H) groups
2.a Secondary CH2 refined with riding coordinates:
 C22(H22A,H22B), C17(H17A,H17B)
2.b Aromatic/amide H refined with riding coordinates:
 C13(H13), C73(H73), C72(H72), C74(H74), C71(H71), C75(H75), C61(H61),
 C43(H43), C51(H51), C41(H41), C63(H63), C44(H44), C62(H62), C42(H42), C34(H34),
  C31(H31), C64(H64), C32(H32), C54(H54), C33(H33), C52(H52), C53(H53)
2.c Idealised Me refined as rotating group:
 C25(H25A,H25B,H25C), C24(H24A,H24B,H24C), C20(H20A,H20B,H20C), C19(H19A,H19B,
 H19C)
;
_atom_sites_solution_hydrogens     geom
_atom_sites_solution_primary       dual
_atom_sites_solution_secondary     difmap
loop_
  _atom_site_label
  _atom_site_type_symbol
  _atom_site_fract_x
  _atom_site_fract_y
  _atom_site_fract_z
  _atom_site_U_iso_or_equiv
  _atom_site_adp_type
  _atom_site_occupancy
  _atom_site_site_symmetry_order
  _atom_site_calc_flag
  _atom_site_refinement_flags_posn
  _atom_site_refinement_flags_adp
  _atom_site_refinement_flags_occupancy
  _atom_site_disorder_assembly
  _atom_site_disorder_group
 Te1 Te 0.50166(2) 0.66700(2) 0.74270(2) 0.01629(7) Uani 1 1 d . . . . .
 Sb1 Sb -0.09821(2) 0.63602(2) 0.74809(2) 0.02585(8) Uani 1 1 d . . . . .
 F3 F -0.0233(2) 0.53690(16) 0.74774(15) 0.0352(6) Uani 1 1 d . . . . .
 F1 F -0.2474(2) 0.58441(17) 0.75072(17) 0.0423(7) Uani 1 1 d . . . . .
 F5 F 0.0515(2) 0.68543(17) 0.74573(14) 0.0363(6) Uani 1 1 d . . . . .
 F4 F -0.1301(3) 0.63405(19) 0.65447(14) 0.0429(7) Uani 1 1 d . . . . .
 F2 F -0.0652(3) 0.6349(2) 0.84219(15) 0.0463(8) Uani 1 1 d . . . . .
 F6 F -0.1772(3) 0.73300(18) 0.7492(2) 0.0608(10) Uani 1 1 d . . . . .
 C10 C 0.3452(3) 0.7380(2) 0.74136(17) 0.0147(7) Uani 1 1 d . . . . .
 C14 C 0.2355(3) 0.8301(2) 0.80063(17) 0.0164(7) Uani 1 1 d . . . . .
 C12 C 0.1992(3) 0.8286(2) 0.68032(18) 0.0171(7) Uani 1 1 d . . . . .
 C13 C 0.1767(3) 0.8616(2) 0.74032(18) 0.0183(7) Uani 1 1 d . . . . .
 H13 H 0.122308 0.904877 0.740036 0.022 Uiso 1 1 calc R U . . .
 C73 C 0.3332(4) 0.4046(3) 0.7574(2) 0.0282(9) Uani 1 1 d . . . . .
 H73 H 0.302129 0.352647 0.760175 0.034 Uiso 1 1 calc R U . . .
 C15 C 0.3191(3) 0.7690(2) 0.80157(17) 0.0159(7) Uani 1 1 d . . . . .
 C23 C 0.2225(4) 0.8591(2) 0.87017(18) 0.0200(8) Uani 1 1 d . . . . .
 C11 C 0.2812(3) 0.7668(2) 0.68027(17) 0.0147(7) Uani 1 1 d . . . . .
 C18 C 0.1454(4) 0.8559(2) 0.61019(18) 0.0218(8) Uani 1 1 d . . . . .
 C72 C 0.2543(4) 0.4694(2) 0.74980(19) 0.0232(8) Uani 1 1 d . . . . .
 H72 H 0.169230 0.461551 0.747412 0.028 Uiso 1 1 calc R U . . .
 C74 C 0.4579(4) 0.4168(2) 0.7609(2) 0.0271(9) Uani 1 1 d . . . . .
 H74 H 0.511219 0.372605 0.766555 0.033 Uiso 1 1 calc R U . . .
 C21 C 0.3700(3) 0.7442(2) 0.87348(17) 0.0174(7) Uani 1 1 d . . . . .
 C25 C 0.0939(4) 0.8447(3) 0.8851(2) 0.0305(10) Uani 1 1 d . . . . .
 H25A H 0.035511 0.875978 0.854160 0.046 Uiso 1 1 calc R U . . .
 H25B H 0.090075 0.860458 0.931434 0.046 Uiso 1 1 calc R U . . .
 H25C H 0.073877 0.788478 0.879303 0.046 Uiso 1 1 calc R U . . .
 C70 C 0.4252(3) 0.5558(2) 0.74860(17) 0.0162(7) Uani 1 1 d . . . . .
 C22 C 0.3205(4) 0.8100(2) 0.91628(18) 0.0205(8) Uani 1 1 d . . . . .
 H22A H 0.284466 0.785620 0.953029 0.025 Uiso 1 1 calc R U . . .
 H22B H 0.388026 0.844919 0.936497 0.025 Uiso 1 1 calc R U . . .
 C60 C 0.3311(4) 0.6605(2) 0.88974(17) 0.0230(8) Uani 1 1 d . . . . .
 C24 C 0.2519(5) 0.9475(3) 0.8773(2) 0.0345(11) Uani 1 1 d . . . . .
 H24A H 0.333452 0.957116 0.866772 0.052 Uiso 1 1 calc R U . . .
 H24B H 0.249156 0.964310 0.923507 0.052 Uiso 1 1 calc R U . . .
 H24C H 0.191991 0.977565 0.846277 0.052 Uiso 1 1 calc R U . . .
 C71 C 0.2996(4) 0.5440(2) 0.74579(18) 0.0208(8) Uani 1 1 d . . . . .
 H71 H 0.245939 0.588002 0.741091 0.025 Uiso 1 1 calc R U . . .
 C17 C 0.2121(4) 0.8027(2) 0.56439(18) 0.0222(8) Uani 1 1 d . . . . .
 H17A H 0.151909 0.777155 0.529380 0.027 Uiso 1 1 calc R U . . .
 H17B H 0.267294 0.835274 0.541906 0.027 Uiso 1 1 calc R U . . .
 C20 C 0.0075(4) 0.8453(3) 0.5966(2) 0.0327(10) Uani 1 1 d . . . . .
 H20A H -0.012519 0.789654 0.602624 0.049 Uiso 1 1 calc R U . . .
 H20B H -0.024206 0.861528 0.550429 0.049 Uiso 1 1 calc R U . . .
 H20C H -0.029359 0.877958 0.627983 0.049 Uiso 1 1 calc R U . . .
 C19 C 0.1764(5) 0.9438(3) 0.6009(2) 0.0343(11) Uani 1 1 d . . . . .
 H19A H 0.136846 0.976338 0.631268 0.051 Uiso 1 1 calc R U . . .
 H19B H 0.147243 0.959601 0.554389 0.051 Uiso 1 1 calc R U . . .
 H19C H 0.264707 0.951142 0.611323 0.051 Uiso 1 1 calc R U . . .
 C75 C 0.5051(4) 0.4905(2) 0.7565(2) 0.0265(9) Uani 1 1 d . . . . .
 H75 H 0.590242 0.497872 0.758702 0.032 Uiso 1 1 calc R U . . .
 C16 C 0.2866(3) 0.7383(2) 0.60896(17) 0.0169(7) Uani 1 1 d . . . . .
 C65 C 0.4339(5) 0.6132(3) 0.90986(19) 0.0305(10) Uani 1 1 d . . . . .
 C45 C 0.3235(4) 0.6037(2) 0.57954(18) 0.0271(9) Uani 1 1 d . . . . .
 C61 C 0.2156(5) 0.6312(3) 0.8867(2) 0.0302(10) Uani 1 1 d . . . . .
 H61 H 0.146752 0.664105 0.873406 0.036 Uiso 1 1 calc R U . . .
 C43 C 0.1784(7) 0.4984(3) 0.5677(2) 0.0511(16) Uani 1 1 d . . . . .
 H43 H 0.157577 0.444811 0.557669 0.061 Uiso 1 1 calc R U . . .
 C40 C 0.2354(4) 0.6548(2) 0.59635(17) 0.0222(8) Uani 1 1 d . . . . .
 C51 C 0.5940(4) 0.7947(3) 0.8832(2) 0.0332(10) Uani 1 1 d . . . . .
 H51 H 0.570440 0.847013 0.869628 0.040 Uiso 1 1 calc R U . . .
 C41 C 0.1192(4) 0.6280(3) 0.5991(2) 0.0294(9) Uani 1 1 d . . . . .
 H41 H 0.059476 0.662841 0.611141 0.035 Uiso 1 1 calc R U . . .
 C63 C 0.3035(7) 0.5042(3) 0.9224(2) 0.0551(18) Uani 1 1 d . . . . .
 H63 H 0.292654 0.450267 0.933198 0.066 Uiso 1 1 calc R U . . .
 C44 C 0.2954(6) 0.5236(3) 0.5655(2) 0.0435(14) Uani 1 1 d . . . . .
 H44 H 0.355363 0.488011 0.554859 0.052 Uiso 1 1 calc R U . . .
 C62 C 0.2010(6) 0.5522(3) 0.9034(2) 0.0450(14) Uani 1 1 d . . . . .
 H62 H 0.121665 0.530973 0.901918 0.054 Uiso 1 1 calc R U . . .
 C42 C 0.0909(5) 0.5493(3) 0.5840(2) 0.0412(12) Uani 1 1 d . . . . .
 H42 H 0.010858 0.530371 0.584978 0.049 Uiso 1 1 calc R U . . .
 C50 C 0.5078(4) 0.7371(3) 0.88793(18) 0.0254(9) Uani 1 1 d . . . . .
 C30 C 0.4154(4) 0.7273(3) 0.59463(18) 0.0230(8) Uani 1 1 d . . . . .
 C34 C 0.5484(5) 0.6248(4) 0.5646(2) 0.0451(15) Uani 1 1 d . . . . .
 H34 H 0.562585 0.571157 0.554342 0.054 Uiso 1 1 calc R U . . .
 C35 C 0.4355(4) 0.6478(3) 0.57892(18) 0.0289(10) Uani 1 1 d . . . . .
 C31 C 0.5065(4) 0.7833(3) 0.5950(2) 0.0319(10) Uani 1 1 d . . . . .
 H31 H 0.492638 0.837073 0.604970 0.038 Uiso 1 1 calc R U . . .
 C64 C 0.4188(7) 0.5335(3) 0.9257(2) 0.0511(17) Uani 1 1 d . . . . .
 H64 H 0.487484 0.500376 0.938506 0.061 Uiso 1 1 calc R U . . .
 C32 C 0.6183(5) 0.7589(4) 0.5806(2) 0.0469(15) Uani 1 1 d . . . . .
 H32 H 0.682000 0.796365 0.581163 0.056 Uiso 1 1 calc R U . . .
 C55 C 0.5434(5) 0.6602(3) 0.90908(19) 0.0337(11) Uani 1 1 d . . . . .
 C54 C 0.6667(5) 0.6416(4) 0.9251(2) 0.0495(16) Uani 1 1 d . . . . .
 H54 H 0.691544 0.589795 0.939419 0.059 Uiso 1 1 calc R U . . .
 C33 C 0.6387(5) 0.6795(5) 0.5652(2) 0.0550(19) Uani 1 1 d . . . . .
 H33 H 0.715590 0.663806 0.555125 0.066 Uiso 1 1 calc R U . . .
 C52 C 0.7169(5) 0.7737(4) 0.8988(2) 0.0491(16) Uani 1 1 d . . . . .
 H52 H 0.777340 0.812234 0.894823 0.059 Uiso 1 1 calc R U . . .
 C53 C 0.7521(5) 0.6991(5) 0.9198(3) 0.060(2) Uani 1 1 d . . . . .
 H53 H 0.836257 0.686896 0.930884 0.072 Uiso 1 1 calc R U . . .

loop_
  _atom_site_aniso_label
  _atom_site_aniso_U_11
  _atom_site_aniso_U_22
  _atom_site_aniso_U_33
  _atom_site_aniso_U_23
  _atom_site_aniso_U_13
  _atom_site_aniso_U_12
 Te1 0.01772(12) 0.01742(12) 0.01384(11) 0.00027(9) 0.00296(8) 0.00121(9)
 Sb1 0.01990(13) 0.02014(14) 0.03851(17) -0.00167(11) 0.00779(11) -0.00152(10)
 F3 0.0236(13) 0.0268(14) 0.0556(17) -0.0004(12) 0.0071(12) 0.0080(10)
 F1 0.0195(12) 0.0371(16) 0.073(2) -0.0030(14) 0.0139(13) -0.0055(11)
 F5 0.0334(14) 0.0384(16) 0.0377(15) -0.0005(12) 0.0072(11) -0.0187(12)
 F4 0.0311(14) 0.0585(19) 0.0356(15) 0.0058(14) -0.0054(12) -0.0030(14)
 F2 0.0424(16) 0.066(2) 0.0348(15) -0.0087(14) 0.0198(13) -0.0084(15)
 F6 0.058(2) 0.0231(15) 0.103(3) -0.0026(17) 0.019(2) 0.0123(14)
 C10 0.0188(17) 0.0125(16) 0.0132(16) -0.0004(13) 0.0042(13) -0.0028(13)
 C14 0.0237(18) 0.0147(17) 0.0110(15) -0.0022(13) 0.0037(13) -0.0027(14)
 C12 0.0242(18) 0.0146(17) 0.0125(16) 0.0005(13) 0.0026(14) 0.0007(14)
 C13 0.0255(19) 0.0142(17) 0.0153(17) -0.0017(14) 0.0040(14) 0.0057(15)
 C73 0.040(2) 0.019(2) 0.026(2) 0.0003(16) 0.0056(18) 0.0031(18)
 C15 0.0203(17) 0.0157(17) 0.0112(16) 0.0013(13) 0.0013(13) -0.0038(14)
 C23 0.032(2) 0.0160(18) 0.0122(17) -0.0015(13) 0.0043(15) 0.0038(15)
 C11 0.0215(17) 0.0137(16) 0.0094(15) -0.0015(12) 0.0045(13) -0.0029(13)
 C18 0.035(2) 0.0175(19) 0.0118(17) 0.0018(14) 0.0022(15) 0.0087(16)
 C72 0.0247(19) 0.026(2) 0.0188(18) -0.0008(16) 0.0025(15) -0.0008(16)
 C74 0.035(2) 0.0153(19) 0.031(2) -0.0016(16) 0.0056(18) 0.0095(17)
 C21 0.0242(18) 0.0171(18) 0.0103(16) -0.0003(13) 0.0009(14) 0.0012(14)
 C25 0.029(2) 0.044(3) 0.0186(19) -0.0016(18) 0.0055(16) 0.0109(19)
 C70 0.0201(18) 0.0162(17) 0.0120(16) -0.0018(13) 0.0018(13) 0.0006(14)
 C22 0.028(2) 0.0211(19) 0.0121(16) -0.0047(14) 0.0034(14) 0.0009(15)
 C60 0.046(2) 0.0164(18) 0.0068(15) 0.0000(14) 0.0041(15) 0.0018(17)
 C24 0.069(3) 0.019(2) 0.0157(19) -0.0033(16) 0.005(2) 0.003(2)
 C71 0.030(2) 0.0205(19) 0.0117(17) 0.0018(14) 0.0019(15) 0.0032(16)
 C17 0.032(2) 0.0216(19) 0.0122(17) 0.0039(14) 0.0029(15) 0.0072(16)
 C20 0.033(2) 0.045(3) 0.0179(19) -0.0022(18) -0.0013(17) 0.016(2)
 C19 0.067(3) 0.018(2) 0.017(2) 0.0061(16) 0.006(2) 0.010(2)
 C75 0.029(2) 0.023(2) 0.028(2) -0.0004(16) 0.0053(17) 0.0047(17)
 C16 0.0250(18) 0.0162(18) 0.0094(15) 0.0001(13) 0.0025(13) 0.0017(14)
 C65 0.057(3) 0.023(2) 0.0104(17) -0.0009(15) 0.0024(18) 0.013(2)
 C45 0.053(3) 0.021(2) 0.0055(16) 0.0022(14) 0.0019(16) 0.0112(19)
 C61 0.052(3) 0.026(2) 0.0134(18) -0.0014(16) 0.0090(18) -0.010(2)
 C43 0.109(5) 0.022(2) 0.019(2) -0.0021(18) 0.000(3) -0.017(3)
 C40 0.040(2) 0.0185(19) 0.0059(15) -0.0003(13) -0.0014(15) 0.0000(16)
 C51 0.029(2) 0.053(3) 0.0168(19) -0.0120(19) 0.0024(16) -0.004(2)
 C41 0.040(2) 0.030(2) 0.0151(18) -0.0004(16) -0.0037(17) -0.0093(19)
 C63 0.125(6) 0.021(2) 0.019(2) 0.0049(18) 0.012(3) -0.005(3)
 C44 0.091(4) 0.024(2) 0.0132(19) -0.0003(17) 0.005(2) 0.016(3)
 C62 0.088(4) 0.030(3) 0.019(2) -0.0020(19) 0.016(2) -0.022(3)
 C42 0.063(3) 0.035(3) 0.021(2) 0.0024(19) -0.004(2) -0.020(2)
 C50 0.030(2) 0.036(2) 0.0093(16) -0.0053(16) 0.0005(15) 0.0075(18)
 C30 0.026(2) 0.034(2) 0.0084(16) 0.0033(15) 0.0034(14) 0.0083(17)
 C34 0.052(3) 0.071(4) 0.013(2) 0.007(2) 0.007(2) 0.040(3)
 C35 0.039(2) 0.041(3) 0.0057(16) 0.0077(16) 0.0021(15) 0.019(2)
 C31 0.031(2) 0.050(3) 0.0162(19) 0.0085(18) 0.0063(17) -0.001(2)
 C64 0.108(5) 0.026(3) 0.015(2) 0.0022(18) -0.001(3) 0.025(3)
 C32 0.029(2) 0.089(5) 0.024(2) 0.020(3) 0.0086(19) 0.003(3)
 C55 0.045(3) 0.046(3) 0.0084(17) -0.0078(18) -0.0026(17) 0.020(2)
 C54 0.055(3) 0.072(4) 0.018(2) -0.015(2) -0.006(2) 0.040(3)
 C33 0.035(3) 0.112(6) 0.021(2) 0.020(3) 0.011(2) 0.039(3)
 C52 0.029(2) 0.095(5) 0.023(2) -0.025(3) 0.0048(19) -0.006(3)
 C53 0.029(3) 0.122(6) 0.026(3) -0.026(3) -0.004(2) 0.025(3)

_geom_special_details
;
 All esds (except the esd in the dihedral angle between two l.s. planes)
 are estimated using the full covariance matrix.  The cell esds are taken
 into account individually in the estimation of esds in distances, angles
 and torsion angles; correlations between esds in cell parameters are only
 used when they are defined by crystal symmetry.  An approximate (isotropic)
 treatment of cell esds is used for estimating esds involving l.s. planes.
;
loop_
  _geom_bond_atom_site_label_1
  _geom_bond_atom_site_label_2
  _geom_bond_distance
  _geom_bond_site_symmetry_2
  _geom_bond_publ_flag
 Te1 C10 2.113(4) . ?
 Te1 C70 2.077(4) . ?
 Sb1 F3 1.874(3) . ?
 Sb1 F1 1.886(3) . ?
 Sb1 F5 1.873(3) . ?
 Sb1 F4 1.865(3) . ?
 Sb1 F2 1.875(3) . ?
 Sb1 F6 1.864(3) . ?
 C10 C15 1.398(5) . ?
 C10 C11 1.407(5) . ?
 C14 C13 1.391(5) . ?
 C14 C15 1.389(5) . ?
 C14 C23 1.516(5) . ?
 C12 C13 1.393(5) . ?
 C12 C11 1.389(5) . ?
 C12 C18 1.516(5) . ?
 C13 H13 0.9500 . ?
 C73 H73 0.9500 . ?
 C73 C72 1.398(6) . ?
 C73 C74 1.395(6) . ?
 C15 C21 1.528(5) . ?
 C23 C25 1.531(6) . ?
 C23 C22 1.555(5) . ?
 C23 C24 1.532(6) . ?
 C11 C16 1.529(5) . ?
 C18 C17 1.564(5) . ?
 C18 C20 1.526(6) . ?
 C18 C19 1.544(6) . ?
 C72 H72 0.9500 . ?
 C72 C71 1.366(6) . ?
 C74 H74 0.9500 . ?
 C74 C75 1.363(6) . ?
 C21 C22 1.564(5) . ?
 C21 C60 1.532(5) . ?
 C21 C50 1.521(6) . ?
 C25 H25A 0.9800 . ?
 C25 H25B 0.9800 . ?
 C25 H25C 0.9800 . ?
 C70 C71 1.405(5) . ?
 C70 C75 1.412(5) . ?
 C22 H22A 0.9900 . ?
 C22 H22B 0.9900 . ?
 C60 C65 1.402(6) . ?
 C60 C61 1.372(6) . ?
 C24 H24A 0.9800 . ?
 C24 H24B 0.9800 . ?
 C24 H24C 0.9800 . ?
 C71 H71 0.9500 . ?
 C17 H17A 0.9900 . ?
 C17 H17B 0.9900 . ?
 C17 C16 1.561(5) . ?
 C20 H20A 0.9800 . ?
 C20 H20B 0.9800 . ?
 C20 H20C 0.9800 . ?
 C19 H19A 0.9800 . ?
 C19 H19B 0.9800 . ?
 C19 H19C 0.9800 . ?
 C75 H75 0.9500 . ?
 C16 C40 1.530(5) . ?
 C16 C30 1.521(5) . ?
 C65 C64 1.402(7) . ?
 C65 C55 1.458(7) . ?
 C45 C40 1.391(6) . ?
 C45 C44 1.409(6) . ?
 C45 C35 1.455(7) . ?
 C61 H61 0.9500 . ?
 C61 C62 1.394(6) . ?
 C43 H43 0.9500 . ?
 C43 C44 1.379(9) . ?
 C43 C42 1.380(9) . ?
 C40 C41 1.381(6) . ?
 C51 H51 0.9500 . ?
 C51 C50 1.383(7) . ?
 C51 C52 1.400(7) . ?
 C41 H41 0.9500 . ?
 C41 C42 1.391(6) . ?
 C63 H63 0.9500 . ?
 C63 C62 1.403(9) . ?
 C63 C64 1.368(9) . ?
 C44 H44 0.9500 . ?
 C62 H62 0.9500 . ?
 C42 H42 0.9500 . ?
 C50 C55 1.406(6) . ?
 C30 C35 1.409(6) . ?
 C30 C31 1.387(6) . ?
 C34 H34 0.9500 . ?
 C34 C35 1.392(6) . ?
 C34 C33 1.365(9) . ?
 C31 H31 0.9500 . ?
 C31 C32 1.388(7) . ?
 C64 H64 0.9500 . ?
 C32 H32 0.9500 . ?
 C32 C33 1.406(9) . ?
 C55 C54 1.394(7) . ?
 C54 H54 0.9500 . ?
 C54 C53 1.377(10) . ?
 C33 H33 0.9500 . ?
 C52 H52 0.9500 . ?
 C52 C53 1.368(10) . ?
 C53 H53 0.9500 . ?

loop_
  _geom_angle_atom_site_label_1
  _geom_angle_atom_site_label_2
  _geom_angle_atom_site_label_3
  _geom_angle
  _geom_angle_site_symmetry_1
  _geom_angle_site_symmetry_3
  _geom_angle_publ_flag
 C70 Te1 C10 99.80(14) . . ?
 F3 Sb1 F1 88.90(12) . . ?
 F3 Sb1 F2 88.95(14) . . ?
 F5 Sb1 F3 90.02(12) . . ?
 F5 Sb1 F1 178.91(13) . . ?
 F5 Sb1 F2 90.16(12) . . ?
 F4 Sb1 F3 89.48(13) . . ?
 F4 Sb1 F1 89.89(14) . . ?
 F4 Sb1 F5 90.26(12) . . ?
 F4 Sb1 F2 178.38(15) . . ?
 F2 Sb1 F1 89.67(14) . . ?
 F6 Sb1 F3 178.12(14) . . ?
 F6 Sb1 F1 89.26(14) . . ?
 F6 Sb1 F5 91.81(14) . . ?
 F6 Sb1 F4 90.91(16) . . ?
 F6 Sb1 F2 90.64(16) . . ?
 C15 C10 Te1 119.4(3) . . ?
 C15 C10 C11 119.0(3) . . ?
 C11 C10 Te1 120.5(3) . . ?
 C13 C14 C23 125.7(3) . . ?
 C15 C14 C13 121.0(3) . . ?
 C15 C14 C23 113.2(3) . . ?
 C13 C12 C18 126.1(3) . . ?
 C11 C12 C13 121.0(3) . . ?
 C11 C12 C18 112.9(3) . . ?
 C14 C13 C12 118.8(3) . . ?
 C14 C13 H13 120.6 . . ?
 C12 C13 H13 120.6 . . ?
 C72 C73 H73 120.2 . . ?
 C74 C73 H73 120.2 . . ?
 C74 C73 C72 119.6(4) . . ?
 C10 C15 C21 128.7(3) . . ?
 C14 C15 C10 120.2(3) . . ?
 C14 C15 C21 111.1(3) . . ?
 C14 C23 C25 111.4(3) . . ?
 C14 C23 C22 102.5(3) . . ?
 C14 C23 C24 110.6(3) . . ?
 C25 C23 C22 112.7(3) . . ?
 C25 C23 C24 109.2(4) . . ?
 C24 C23 C22 110.3(3) . . ?
 C10 C11 C16 128.6(3) . . ?
 C12 C11 C10 120.0(3) . . ?
 C12 C11 C16 111.4(3) . . ?
 C12 C18 C17 102.9(3) . . ?
 C12 C18 C20 111.4(3) . . ?
 C12 C18 C19 110.1(3) . . ?
 C20 C18 C17 112.8(3) . . ?
 C20 C18 C19 109.3(4) . . ?
 C19 C18 C17 110.2(3) . . ?
 C73 C72 H72 120.0 . . ?
 C71 C72 C73 119.9(4) . . ?
 C71 C72 H72 120.0 . . ?
 C73 C74 H74 119.2 . . ?
 C75 C74 C73 121.6(4) . . ?
 C75 C74 H74 119.2 . . ?
 C15 C21 C22 102.7(3) . . ?
 C15 C21 C60 112.6(3) . . ?
 C60 C21 C22 113.7(3) . . ?
 C50 C21 C15 114.2(3) . . ?
 C50 C21 C22 112.8(3) . . ?
 C50 C21 C60 101.4(3) . . ?
 C23 C25 H25A 109.5 . . ?
 C23 C25 H25B 109.5 . . ?
 C23 C25 H25C 109.5 . . ?
 H25A C25 H25B 109.5 . . ?
 H25A C25 H25C 109.5 . . ?
 H25B C25 H25C 109.5 . . ?
 C71 C70 Te1 122.8(3) . . ?
 C71 C70 C75 119.9(4) . . ?
 C75 C70 Te1 117.2(3) . . ?
 C23 C22 C21 109.0(3) . . ?
 C23 C22 H22A 109.9 . . ?
 C23 C22 H22B 109.9 . . ?
 C21 C22 H22A 109.9 . . ?
 C21 C22 H22B 109.9 . . ?
 H22A C22 H22B 108.3 . . ?
 C65 C60 C21 110.1(4) . . ?
 C61 C60 C21 128.3(4) . . ?
 C61 C60 C65 121.5(4) . . ?
 C23 C24 H24A 109.5 . . ?
 C23 C24 H24B 109.5 . . ?
 C23 C24 H24C 109.5 . . ?
 H24A C24 H24B 109.5 . . ?
 H24A C24 H24C 109.5 . . ?
 H24B C24 H24C 109.5 . . ?
 C72 C71 C70 120.3(4) . . ?
 C72 C71 H71 119.9 . . ?
 C70 C71 H71 119.9 . . ?
 C18 C17 H17A 110.0 . . ?
 C18 C17 H17B 110.0 . . ?
 H17A C17 H17B 108.3 . . ?
 C16 C17 C18 108.7(3) . . ?
 C16 C17 H17A 110.0 . . ?
 C16 C17 H17B 110.0 . . ?
 C18 C20 H20A 109.5 . . ?
 C18 C20 H20B 109.5 . . ?
 C18 C20 H20C 109.5 . . ?
 H20A C20 H20B 109.5 . . ?
 H20A C20 H20C 109.5 . . ?
 H20B C20 H20C 109.5 . . ?
 C18 C19 H19A 109.5 . . ?
 C18 C19 H19B 109.5 . . ?
 C18 C19 H19C 109.5 . . ?
 H19A C19 H19B 109.5 . . ?
 H19A C19 H19C 109.5 . . ?
 H19B C19 H19C 109.5 . . ?
 C74 C75 C70 118.7(4) . . ?
 C74 C75 H75 120.6 . . ?
 C70 C75 H75 120.6 . . ?
 C11 C16 C17 102.9(3) . . ?
 C11 C16 C40 112.1(3) . . ?
 C40 C16 C17 113.6(3) . . ?
 C30 C16 C11 113.7(3) . . ?
 C30 C16 C17 113.9(3) . . ?
 C30 C16 C40 101.1(3) . . ?
 C60 C65 C64 119.5(5) . . ?
 C60 C65 C55 109.3(4) . . ?
 C64 C65 C55 131.2(5) . . ?
 C40 C45 C44 120.2(5) . . ?
 C40 C45 C35 108.9(4) . . ?
 C44 C45 C35 130.8(5) . . ?
 C60 C61 H61 120.6 . . ?
 C60 C61 C62 118.8(5) . . ?
 C62 C61 H61 120.6 . . ?
 C44 C43 H43 119.2 . . ?
 C44 C43 C42 121.6(5) . . ?
 C42 C43 H43 119.2 . . ?
 C45 C40 C16 110.8(4) . . ?
 C41 C40 C16 128.5(4) . . ?
 C41 C40 C45 120.6(4) . . ?
 C50 C51 H51 121.0 . . ?
 C50 C51 C52 118.0(5) . . ?
 C52 C51 H51 121.0 . . ?
 C40 C41 H41 120.5 . . ?
 C40 C41 C42 119.1(5) . . ?
 C42 C41 H41 120.5 . . ?
 C62 C63 H63 119.4 . . ?
 C64 C63 H63 119.4 . . ?
 C64 C63 C62 121.2(5) . . ?
 C45 C44 H44 120.9 . . ?
 C43 C44 C45 118.1(5) . . ?
 C43 C44 H44 120.9 . . ?
 C61 C62 C63 120.0(6) . . ?
 C61 C62 H62 120.0 . . ?
 C63 C62 H62 120.0 . . ?
 C43 C42 C41 120.3(5) . . ?
 C43 C42 H42 119.8 . . ?
 C41 C42 H42 119.8 . . ?
 C51 C50 C21 128.4(4) . . ?
 C51 C50 C55 120.6(4) . . ?
 C55 C50 C21 111.0(4) . . ?
 C35 C30 C16 110.5(4) . . ?
 C31 C30 C16 128.9(4) . . ?
 C31 C30 C35 120.7(4) . . ?
 C35 C34 H34 120.0 . . ?
 C33 C34 H34 120.0 . . ?
 C33 C34 C35 119.9(5) . . ?
 C30 C35 C45 108.6(4) . . ?
 C34 C35 C45 131.6(5) . . ?
 C34 C35 C30 119.7(5) . . ?
 C30 C31 H31 120.8 . . ?
 C30 C31 C32 118.5(5) . . ?
 C32 C31 H31 120.8 . . ?
 C65 C64 H64 120.5 . . ?
 C63 C64 C65 119.0(5) . . ?
 C63 C64 H64 120.5 . . ?
 C31 C32 H32 119.6 . . ?
 C31 C32 C33 120.9(5) . . ?
 C33 C32 H32 119.6 . . ?
 C50 C55 C65 108.2(4) . . ?
 C54 C55 C65 132.0(5) . . ?
 C54 C55 C50 119.8(5) . . ?
 C55 C54 H54 120.3 . . ?
 C53 C54 C55 119.3(6) . . ?
 C53 C54 H54 120.3 . . ?
 C34 C33 C32 120.3(5) . . ?
 C34 C33 H33 119.9 . . ?
 C32 C33 H33 119.9 . . ?
 C51 C52 H52 119.2 . . ?
 C53 C52 C51 121.6(6) . . ?
 C53 C52 H52 119.2 . . ?
 C54 C53 H53 119.7 . . ?
 C52 C53 C54 120.6(5) . . ?
 C52 C53 H53 119.7 . . ?

loop_
  _geom_torsion_atom_site_label_1
  _geom_torsion_atom_site_label_2
  _geom_torsion_atom_site_label_3
  _geom_torsion_atom_site_label_4
  _geom_torsion
  _geom_torsion_site_symmetry_1
  _geom_torsion_site_symmetry_2
  _geom_torsion_site_symmetry_3
  _geom_torsion_site_symmetry_4
  _geom_torsion_publ_flag
 Te1 C10 C15 C14 164.6(3) . . . . ?
 Te1 C10 C15 C21 -16.4(5) . . . . ?
 Te1 C10 C11 C12 -163.6(3) . . . . ?
 Te1 C10 C11 C16 17.4(5) . . . . ?
 Te1 C70 C71 C72 179.9(3) . . . . ?
 Te1 C70 C75 C74 179.6(3) . . . . ?
 C10 C15 C21 C22 171.4(4) . . . . ?
 C10 C15 C21 C60 -65.9(5) . . . . ?
 C10 C15 C21 C50 49.0(5) . . . . ?
 C10 C11 C16 C17 -171.0(4) . . . . ?
 C10 C11 C16 C40 66.6(5) . . . . ?
 C10 C11 C16 C30 -47.4(5) . . . . ?
 C14 C15 C21 C22 -9.5(4) . . . . ?
 C14 C15 C21 C60 113.2(4) . . . . ?
 C14 C15 C21 C50 -131.9(4) . . . . ?
 C14 C23 C22 C21 -10.1(4) . . . . ?
 C12 C11 C16 C17 9.9(4) . . . . ?
 C12 C11 C16 C40 -112.5(4) . . . . ?
 C12 C11 C16 C30 133.6(3) . . . . ?
 C12 C18 C17 C16 8.5(4) . . . . ?
 C13 C14 C15 C10 -0.3(6) . . . . ?
 C13 C14 C15 C21 -179.4(3) . . . . ?
 C13 C14 C23 C25 66.6(5) . . . . ?
 C13 C14 C23 C22 -172.7(4) . . . . ?
 C13 C14 C23 C24 -55.1(5) . . . . ?
 C13 C12 C11 C10 -1.5(6) . . . . ?
 C13 C12 C11 C16 177.6(3) . . . . ?
 C13 C12 C18 C17 174.9(4) . . . . ?
 C13 C12 C18 C20 -64.0(5) . . . . ?
 C13 C12 C18 C19 57.4(5) . . . . ?
 C73 C72 C71 C70 0.7(6) . . . . ?
 C73 C74 C75 C70 0.4(6) . . . . ?
 C15 C10 C11 C12 4.0(5) . . . . ?
 C15 C10 C11 C16 -175.0(3) . . . . ?
 C15 C14 C13 C12 2.8(6) . . . . ?
 C15 C14 C23 C25 -116.5(4) . . . . ?
 C15 C14 C23 C22 4.2(4) . . . . ?
 C15 C14 C23 C24 121.7(4) . . . . ?
 C15 C21 C22 C23 12.0(4) . . . . ?
 C15 C21 C60 C65 121.9(3) . . . . ?
 C15 C21 C60 C61 -58.3(5) . . . . ?
 C15 C21 C50 C51 59.7(5) . . . . ?
 C15 C21 C50 C55 -121.0(4) . . . . ?
 C23 C14 C13 C12 179.4(4) . . . . ?
 C23 C14 C15 C10 -177.3(3) . . . . ?
 C23 C14 C15 C21 3.5(4) . . . . ?
 C11 C10 C15 C14 -3.1(5) . . . . ?
 C11 C10 C15 C21 175.9(3) . . . . ?
 C11 C12 C13 C14 -1.9(6) . . . . ?
 C11 C12 C18 C17 -2.3(4) . . . . ?
 C11 C12 C18 C20 118.8(4) . . . . ?
 C11 C12 C18 C19 -119.8(4) . . . . ?
 C11 C16 C40 C45 -119.7(3) . . . . ?
 C11 C16 C40 C41 61.0(5) . . . . ?
 C11 C16 C30 C35 118.2(3) . . . . ?
 C11 C16 C30 C31 -62.3(5) . . . . ?
 C18 C12 C13 C14 -178.9(4) . . . . ?
 C18 C12 C11 C10 175.9(3) . . . . ?
 C18 C12 C11 C16 -5.0(4) . . . . ?
 C18 C17 C16 C11 -11.1(4) . . . . ?
 C18 C17 C16 C40 110.4(4) . . . . ?
 C18 C17 C16 C30 -134.6(3) . . . . ?
 C72 C73 C74 C75 -0.6(6) . . . . ?
 C74 C73 C72 C71 0.1(6) . . . . ?
 C21 C60 C65 C64 -178.6(4) . . . . ?
 C21 C60 C65 C55 0.5(4) . . . . ?
 C21 C60 C61 C62 179.5(4) . . . . ?
 C21 C50 C55 C65 0.0(4) . . . . ?
 C21 C50 C55 C54 -179.8(3) . . . . ?
 C25 C23 C22 C21 109.8(4) . . . . ?
 C22 C21 C60 C65 -121.8(3) . . . . ?
 C22 C21 C60 C61 58.0(5) . . . . ?
 C22 C21 C50 C51 -57.1(5) . . . . ?
 C22 C21 C50 C55 122.3(3) . . . . ?
 C60 C21 C22 C23 -110.0(4) . . . . ?
 C60 C21 C50 C51 -179.0(4) . . . . ?
 C60 C21 C50 C55 0.3(4) . . . . ?
 C60 C65 C64 C63 -1.3(6) . . . . ?
 C60 C65 C55 C50 -0.3(4) . . . . ?
 C60 C65 C55 C54 179.4(4) . . . . ?
 C60 C61 C62 C63 -0.5(6) . . . . ?
 C24 C23 C22 C21 -127.9(3) . . . . ?
 C71 C70 C75 C74 0.3(6) . . . . ?
 C17 C16 C40 C45 124.1(3) . . . . ?
 C17 C16 C40 C41 -55.1(5) . . . . ?
 C17 C16 C30 C35 -124.4(3) . . . . ?
 C17 C16 C30 C31 55.1(5) . . . . ?
 C20 C18 C17 C16 -111.6(4) . . . . ?
 C19 C18 C17 C16 125.9(4) . . . . ?
 C75 C70 C71 C72 -0.9(5) . . . . ?
 C16 C40 C41 C42 178.4(4) . . . . ?
 C16 C30 C35 C45 2.0(4) . . . . ?
 C16 C30 C35 C34 -179.6(3) . . . . ?
 C16 C30 C31 C32 179.6(4) . . . . ?
 C65 C60 C61 C62 -0.7(6) . . . . ?
 C65 C55 C54 C53 -179.7(4) . . . . ?
 C45 C40 C41 C42 -0.8(6) . . . . ?
 C61 C60 C65 C64 1.6(6) . . . . ?
 C61 C60 C65 C55 -179.3(3) . . . . ?
 C40 C16 C30 C35 -2.2(4) . . . . ?
 C40 C16 C30 C31 177.3(4) . . . . ?
 C40 C45 C44 C43 1.3(6) . . . . ?
 C40 C45 C35 C30 -0.8(4) . . . . ?
 C40 C45 C35 C34 -179.1(4) . . . . ?
 C40 C41 C42 C43 1.1(6) . . . . ?
 C51 C50 C55 C65 179.4(4) . . . . ?
 C51 C50 C55 C54 -0.4(6) . . . . ?
 C51 C52 C53 C54 1.1(7) . . . . ?
 C44 C45 C40 C16 -179.7(3) . . . . ?
 C44 C45 C40 C41 -0.4(6) . . . . ?
 C44 C45 C35 C30 178.1(4) . . . . ?
 C44 C45 C35 C34 -0.1(7) . . . . ?
 C44 C43 C42 C41 -0.2(7) . . . . ?
 C62 C63 C64 C65 0.2(7) . . . . ?
 C42 C43 C44 C45 -1.0(7) . . . . ?
 C50 C21 C22 C23 135.3(3) . . . . ?
 C50 C21 C60 C65 -0.5(4) . . . . ?
 C50 C21 C60 C61 179.3(4) . . . . ?
 C50 C51 C52 C53 -1.5(7) . . . . ?
 C50 C55 C54 C53 0.0(6) . . . . ?
 C30 C16 C40 C45 1.7(4) . . . . ?
 C30 C16 C40 C41 -177.5(4) . . . . ?
 C30 C31 C32 C33 0.7(7) . . . . ?
 C35 C45 C40 C16 -0.6(4) . . . . ?
 C35 C45 C40 C41 178.7(3) . . . . ?
 C35 C45 C44 C43 -177.6(4) . . . . ?
 C35 C30 C31 C32 -1.0(6) . . . . ?
 C35 C34 C33 C32 0.3(7) . . . . ?
 C31 C30 C35 C45 -177.6(3) . . . . ?
 C31 C30 C35 C34 0.9(6) . . . . ?
 C31 C32 C33 C34 -0.4(7) . . . . ?
 C64 C65 C55 C50 178.7(4) . . . . ?
 C64 C65 C55 C54 -1.6(8) . . . . ?
 C64 C63 C62 C61 0.7(7) . . . . ?
 C55 C65 C64 C63 179.8(4) . . . . ?
 C55 C54 C53 C52 -0.3(7) . . . . ?
 C33 C34 C35 C45 177.5(4) . . . . ?
 C33 C34 C35 C30 -0.6(6) . . . . ?
 C52 C51 C50 C21 -179.6(4) . . . . ?
 C52 C51 C50 C55 1.1(6) . . . . ?

#===END
data_komorrp240424
_audit_creation_date               2025-05-15
_audit_creation_method
;
Olex2 1.5
(compiled 2025.04.05 svn.rf049d14d for OlexSys, GUI svn.r7224)
;
_shelx_SHELXL_version_number       '2019/3'
_audit_contact_author_address      ?
_audit_contact_author_email        ?
_audit_contact_author_name         ''
_audit_contact_author_phone        ?
_publ_contact_author_id_orcid      ?
_publ_section_references
;
Dolomanov, O.V., Bourhis, L.J., Gildea, R.J, Howard, J.A.K. & Puschmann, H.
 (2009), J. Appl. Cryst. 42, 339-341.

Sheldrick, G.M. (2015). Acta Cryst. A71, 3-8.

Sheldrick, G.M. (2015). Acta Cryst. C71, 3-8.
;
_chemical_name_common              ?
_chemical_name_systematic          ?
_chemical_formula_moiety           'C46 H38 F2 Te, 1[C7H16]'
_chemical_formula_sum              'C53 H54 F2 Te'
_chemical_formula_weight           856.56
_chemical_melting_point            ?
loop_
  _atom_type_symbol
  _atom_type_description
  _atom_type_scat_dispersion_real
  _atom_type_scat_dispersion_imag
  _atom_type_scat_source
 'C' 'C' 0.0033 0.0016 'International Tables Vol C Tables 4.2.6.8 and 6.1.1.4'
 'H' 'H' 0.0000 0.0000 'International Tables Vol C Tables 4.2.6.8 and 6.1.1.4'
 'F' 'F' 0.0171 0.0103 'International Tables Vol C Tables 4.2.6.8 and 6.1.1.4'
 'Te' 'Te' -0.5308 1.6751
 'International Tables Vol C Tables 4.2.6.8 and 6.1.1.4'

_shelx_space_group_comment
;
The symmetry employed for this shelxl refinement is uniquely defined
by the following loop, which should always be used as a source of
symmetry information in preference to the above space-group names.
They are only intended as comments.
;
_space_group_crystal_system        'monoclinic'
_space_group_IT_number             14
_space_group_name_H-M_alt          'P 1 21/n 1'
_space_group_name_Hall             '-P 2yn'
loop_
  _space_group_symop_operation_xyz
 'x, y, z'
 '-x+1/2, y+1/2, -z+1/2'
 '-x, -y, -z'
 'x-1/2, -y-1/2, z-1/2'

_cell_length_a                     13.4502(15)
_cell_length_b                     14.2357(13)
_cell_length_c                     20.890(2)
_cell_angle_alpha                  90
_cell_angle_beta                   100.045(4)
_cell_angle_gamma                  90
_cell_volume                       3938.5(7)
_cell_formula_units_Z              4
_cell_measurement_reflns_used      4532
_cell_measurement_temperature      100(2)
_cell_measurement_theta_max        36.34
_cell_measurement_theta_min        2.10
_shelx_estimated_absorpt_T_max     ?
_shelx_estimated_absorpt_T_min     ?
_exptl_absorpt_coefficient_mu      0.803
_exptl_absorpt_correction_T_max    0.7466
_exptl_absorpt_correction_T_min    0.5754
_exptl_absorpt_correction_type     'multi-scan'
_exptl_absorpt_process_details
;
SADABS-2016/2 (Bruker,2016/2) was used for absorption correction.
wR2(int) was 0.0476 before and 0.0077 after correction.
The Ratio of minimum to maximum transmission is 0.7707.
The \l/2 correction factor is Not present.
;
_exptl_absorpt_special_details     ?
_exptl_crystal_colour              'colourless'
_exptl_crystal_density_diffrn      1.490
_exptl_crystal_density_meas        ?
_exptl_crystal_density_method      ?
_exptl_crystal_description         'block'
_exptl_crystal_F_000               1788
_exptl_crystal_size_max            0.11
_exptl_crystal_size_mid            0.10
_exptl_crystal_size_min            0.08
_exptl_transmission_factor_max     ?
_exptl_transmission_factor_min     ?
_diffrn_reflns_av_R_equivalents    0.0445
_diffrn_reflns_av_unetI/netI       0.0271
_diffrn_reflns_Laue_measured_fraction_full  0.998
_diffrn_reflns_Laue_measured_fraction_max  0.998
_diffrn_reflns_limit_h_max         22
_diffrn_reflns_limit_h_min         -22
_diffrn_reflns_limit_k_max         23
_diffrn_reflns_limit_k_min         -23
_diffrn_reflns_limit_l_max         34
_diffrn_reflns_limit_l_min         -32
_diffrn_reflns_number              159971
_diffrn_reflns_point_group_measured_fraction_full  0.998
_diffrn_reflns_point_group_measured_fraction_max  0.998
_diffrn_reflns_theta_full          25.242
_diffrn_reflns_theta_max           36.342
_diffrn_reflns_theta_min           2.100
_diffrn_ambient_temperature        100(2)
_diffrn_detector_area_resol_mean   ?
_diffrn_measured_fraction_theta_full  0.998
_diffrn_measured_fraction_theta_max  0.998
_diffrn_measurement_device_type    'Bruker Venture D8'
_diffrn_measurement_method         '\f and \w scans'
_diffrn_radiation_type             MoK\a
_diffrn_radiation_wavelength       0.71073
_diffrn_source                     ?
_reflns_Friedel_coverage           0.000
_reflns_Friedel_fraction_full      .
_reflns_Friedel_fraction_max       .
_reflns_number_gt                  15558
_reflns_number_total               19096
_reflns_special_details
;
 Reflections were merged by SHELXL according to the crystal
 class for the calculation of statistics and refinement.
 
 Structure factors included contributions from the .fab file.
 
 _reflns_Friedel_fraction is defined as the number of unique
 Friedel pairs measured divided by the number that would be
 possible theoretically, ignoring centric projections and
 systematic absences.
;
_reflns_threshold_expression       'I > 2\s(I)'
_computing_cell_refinement         'SAINT V8.40B (?, 2016)'
_computing_data_collection         'SAINT V8.40B (?, 2016)'
_computing_data_reduction          'SAINT V8.40B (?, 2016)'
_computing_molecular_graphics      'Olex2 1.5 (Dolomanov et al., 2009)'
_computing_publication_material    'Olex2 1.5 (Dolomanov et al., 2009)'
_computing_structure_refinement    'SHELXL 2019/3 (Sheldrick, 2015)'
_computing_structure_solution      'SHELXT 2018/2 (Sheldrick, 2018)'
_refine_diff_density_max           2.715
_refine_diff_density_min           -1.857
_refine_diff_density_rms           0.111
_refine_ls_extinction_coef         .
_refine_ls_extinction_method       none
_refine_ls_goodness_of_fit_ref     1.081
_refine_ls_hydrogen_treatment      constr
_refine_ls_matrix_type             full
_refine_ls_number_parameters       501
_refine_ls_number_reflns           19096
_refine_ls_number_restraints       63
_refine_ls_R_factor_all            0.0667
_refine_ls_R_factor_gt             0.0552
_refine_ls_restrained_S_all        1.080
_refine_ls_shift/su_max            0.001
_refine_ls_shift/su_mean           0.000
_refine_ls_structure_factor_coef   Fsqd
_refine_ls_weighting_details      
 'w=1/[\s^2^(Fo^2^)+(0.0442P)^2^+7.4190P] where P=(Fo^2^+2Fc^2^)/3'
_refine_ls_weighting_scheme        calc
_refine_ls_wR_factor_gt            0.1259
_refine_ls_wR_factor_ref           0.1318
_refine_special_details            ?
_olex2_refinement_description
;
1. Fixed Uiso
 At 1.2 times of:
  All C(H) groups, All C(H,H) groups
 At 1.5 times of:
  All C(H,H,H) groups
2. Restrained distances
 C70-C75 = C75-C74 = C74-C73 = C73-C72 = C72-C71 = C71-C70
 1.39 with sigma of 0.01
 C70A-C75A = C75A-C74A = C74A-C73A = C73A-C72A = C72A-C71A = C71A-C70A
 1.39 with sigma of 0.01
 Te1-C70 \\sim Te1-C70A
 with sigma of 0.02
 C70-C75 \\sim C70A-C75A
 with sigma of 0.02
 C70-C71 \\sim C70A-C71A
 with sigma of 0.02
 C75-C74 \\sim C75A-C74A
 with sigma of 0.02
 C71-C72 \\sim C71A-C72A
 with sigma of 0.02
 C72-C73 \\sim C72A-C73A
 with sigma of 0.02
 C74-C73 \\sim C74A-C73A
 with sigma of 0.02
 Te1-C75 \\sim Te1-C75A
 with sigma of 0.04
 Te1-C71 \\sim Te1-C71A
 with sigma of 0.04
 C70-C72 \\sim C70A-C72A
 with sigma of 0.04
 C70-C74 \\sim C70A-C74A
 with sigma of 0.04
 C75-C71 \\sim C75A-C71A
 with sigma of 0.04
 C75-C73 \\sim C75A-C73A
 with sigma of 0.04
 C71-C73 \\sim C71A-C73A
 with sigma of 0.04
 C72-C74 \\sim C72A-C74A
 with sigma of 0.04
 C70-C74 \\sim C75-C73 \\sim C74-C72 \\sim C73-C71 \\sim C72-C70 \\sim C71-C75
 with sigma of 0.02
 C70A-C74A \\sim C75A-C73A \\sim C74A-C72A \\sim C73A-C71A \\sim C72A-C70A
\\sim C71A-C75A
 with sigma of 0.02
3. Restrained planarity
 C70, C75, C74, C73, C72, C71
 with sigma of 0.1
 C70A, C75A, C74A, C73A, C72A, C71A
 with sigma of 0.1
4. Others
 Sof(C75A)=Sof(H75A)=Sof(C70A)=Sof(C71A)=Sof(H71A)=Sof(C72A)=Sof(H72A)=
 Sof(C73A)=Sof(H73A)=Sof(C74A)=Sof(H74A)=1-FVAR(1)
 Sof(C70)=Sof(C75)=Sof(H75)=Sof(C71)=Sof(H71)=Sof(C72)=Sof(H72)=Sof(C74)=
 Sof(H74)=Sof(C73)=Sof(H73)=FVAR(1)
5.a Secondary CH2 refined with riding coordinates:
 C22(H22A,H22B), C17(H17A,H17B)
5.b Aromatic/amide H refined with riding coordinates:
 C64(H64), C42(H42), C43(H43), C33(H33), C54(H54), C34(H34), C13(H13),
 C41(H41), C61(H61), C63(H63), C62(H62), C53(H53), C51(H51), C32(H32), C52(H52),
  C75(H75), C71(H71), C44(H44), C72(H72), C74(H74), C73(H73), C31(H31),
 C75A(H75A), C71A(H71A), C72A(H72A), C73A(H73A), C74A(H74A)
5.c Idealised Me refined as rotating group:
 C20(H20A,H20B,H20C), C24(H24A,H24B,H24C), C25(H25A,H25B,H25C), C19(H19A,H19B,
 H19C)
;
_atom_sites_solution_hydrogens     geom
_atom_sites_solution_primary       dual
_atom_sites_solution_secondary     difmap
loop_
  _atom_site_label
  _atom_site_type_symbol
  _atom_site_fract_x
  _atom_site_fract_y
  _atom_site_fract_z
  _atom_site_U_iso_or_equiv
  _atom_site_adp_type
  _atom_site_occupancy
  _atom_site_site_symmetry_order
  _atom_site_calc_flag
  _atom_site_refinement_flags_posn
  _atom_site_refinement_flags_adp
  _atom_site_refinement_flags_occupancy
  _atom_site_disorder_assembly
  _atom_site_disorder_group
 Te1 Te 0.42908(2) 0.74996(2) 0.21614(2) 0.02143(4) Uani 1 1 d D . . . .
 F1 F 0.45618(12) 0.88576(12) 0.23416(8) 0.0361(3) Uani 1 1 d . . . . .
 F2 F 0.41988(11) 0.61059(11) 0.22496(8) 0.0326(3) Uani 1 1 d . . . . .
 C35 C 0.22027(13) 0.81654(13) 0.11350(9) 0.0165(3) Uani 1 1 d . . . . .
 C45 C 0.21071(14) 0.71407(14) 0.11505(9) 0.0182(3) Uani 1 1 d . . . . .
 C23 C 0.41370(16) 0.76289(15) 0.48209(9) 0.0212(3) Uani 1 1 d . . . . .
 C15 C 0.40828(13) 0.75206(13) 0.36505(8) 0.0160(3) Uani 1 1 d . . . . .
 C64 C 0.75170(18) 0.60612(19) 0.37684(12) 0.0313(5) Uani 1 1 d . . . . .
 H64 H 0.821124 0.622135 0.381197 0.038 Uiso 1 1 calc R U . . .
 C55 C 0.68918(15) 0.77644(17) 0.38886(10) 0.0230(4) Uani 1 1 d . . . . .
 C12 C 0.19973(13) 0.78072(14) 0.33538(9) 0.0174(3) Uani 1 1 d . . . . .
 C14 C 0.35089(14) 0.76562(13) 0.41436(9) 0.0171(3) Uani 1 1 d . . . . .
 C42 C 0.1861(2) 0.52639(16) 0.14316(13) 0.0347(6) Uani 1 1 d . . . . .
 H42 H 0.176641 0.461898 0.152136 0.042 Uiso 1 1 calc R U . . .
 C43 C 0.2120(2) 0.55210(16) 0.08407(13) 0.0325(5) Uani 1 1 d . . . . .
 H43 H 0.222185 0.504881 0.053749 0.039 Uiso 1 1 calc R U . . .
 C33 C 0.24667(19) 0.97215(17) 0.07704(12) 0.0303(5) Uani 1 1 d . . . . .
 H33 H 0.261352 1.013821 0.044411 0.036 Uiso 1 1 calc R U . . .
 C70 C 0.5865(5) 0.7238(7) 0.2287(6) 0.0168(15) Uani 0.48(5) 1 d D . P A 1
 C10 C 0.36009(13) 0.75637(13) 0.29969(8) 0.0154(3) Uani 1 1 d . . . . .
 C54 C 0.77344(17) 0.8339(2) 0.39024(11) 0.0301(5) Uani 1 1 d . . . . .
 H54 H 0.838733 0.807728 0.391515 0.036 Uiso 1 1 calc R U . . .
 C34 C 0.24081(16) 0.87626(15) 0.06478(10) 0.0228(4) Uani 1 1 d . . . . .
 H34 H 0.250618 0.851984 0.023982 0.027 Uiso 1 1 calc R U . . .
 C50 C 0.59312(14) 0.81439(15) 0.38962(9) 0.0201(3) Uani 1 1 d . . . . .
 C13 C 0.24735(14) 0.78018(15) 0.40011(9) 0.0193(3) Uani 1 1 d . . . . .
 H13 H 0.209595 0.789628 0.434001 0.023 Uiso 1 1 calc R U . . .
 C21 C 0.51880(14) 0.73505(13) 0.39516(9) 0.0184(3) Uani 1 1 d . . . . .
 C40 C 0.18908(13) 0.68751(14) 0.17549(9) 0.0180(3) Uani 1 1 d . . . . .
 C41 C 0.17387(17) 0.59391(15) 0.18950(11) 0.0266(4) Uani 1 1 d . . . . .
 H41 H 0.155539 0.576227 0.229722 0.032 Uiso 1 1 calc R U . . .
 C61 C 0.54650(17) 0.55836(16) 0.36573(12) 0.0271(4) Uani 1 1 d . . . . .
 H61 H 0.477439 0.541729 0.362725 0.033 Uiso 1 1 calc R U . . .
 C16 C 0.18325(13) 0.77348(14) 0.21861(9) 0.0175(3) Uani 1 1 d . . . . .
 C30 C 0.20588(13) 0.85235(13) 0.17358(9) 0.0169(3) Uani 1 1 d . . . . .
 C63 C 0.7202(2) 0.5137(2) 0.36553(16) 0.0407(6) Uani 1 1 d . . . . .
 H63 H 0.768503 0.466082 0.362205 0.049 Uiso 1 1 calc R U . . .
 C60 C 0.57757(14) 0.65063(15) 0.37683(9) 0.0205(3) Uani 1 1 d . . . . .
 C18 C 0.08708(14) 0.79088(16) 0.31229(10) 0.0213(3) Uani 1 1 d . . . . .
 C62 C 0.6188(2) 0.49035(19) 0.35903(15) 0.0369(5) Uani 1 1 d . . . . .
 H62 H 0.598205 0.427200 0.349907 0.044 Uiso 1 1 calc R U . . .
 C22 C 0.51073(16) 0.71666(17) 0.46867(9) 0.0232(4) Uani 1 1 d . . . . .
 H22A H 0.509001 0.648294 0.477079 0.028 Uiso 1 1 calc R U . . .
 H22B H 0.570011 0.743720 0.497542 0.028 Uiso 1 1 calc R U . . .
 C17 C 0.07663(16) 0.7836(2) 0.23743(11) 0.0334(5) Uani 1 1 d . . . . .
 H17A H 0.042939 0.840587 0.216844 0.040 Uiso 1 1 calc R U . . .
 H17B H 0.034649 0.728473 0.221517 0.040 Uiso 1 1 calc R U . . .
 C65 C 0.67976(15) 0.67477(16) 0.38168(10) 0.0219(3) Uani 1 1 d . . . . .
 C53 C 0.7591(2) 0.9304(2) 0.38969(13) 0.0371(6) Uani 1 1 d . . . . .
 H53 H 0.815577 0.971004 0.391311 0.045 Uiso 1 1 calc R U . . .
 C51 C 0.57930(17) 0.91058(16) 0.38702(11) 0.0255(4) Uani 1 1 d . . . . .
 H51 H 0.514030 0.936965 0.385407 0.031 Uiso 1 1 calc R U . . .
 C20 C 0.03038(17) 0.7113(2) 0.33942(13) 0.0325(5) Uani 1 1 d . . . . .
 H20A H 0.056000 0.650723 0.327041 0.049 Uiso 1 1 calc R U . . .
 H20B H -0.041850 0.716163 0.321677 0.049 Uiso 1 1 calc R U . . .
 H20C H 0.040648 0.716013 0.386916 0.049 Uiso 1 1 calc R U . . .
 C24 C 0.4334(2) 0.86216(18) 0.51043(11) 0.0316(5) Uani 1 1 d . . . . .
 H24A H 0.466698 0.900090 0.481209 0.047 Uiso 1 1 calc R U . . .
 H24B H 0.476947 0.858197 0.553152 0.047 Uiso 1 1 calc R U . . .
 H24C H 0.369077 0.891475 0.515010 0.047 Uiso 1 1 calc R U . . .
 C32 C 0.2313(2) 1.00792(15) 0.13648(12) 0.0311(5) Uani 1 1 d . . . . .
 H32 H 0.235281 1.073758 0.143902 0.037 Uiso 1 1 calc R U . . .
 C11 C 0.25428(13) 0.76935(12) 0.28503(8) 0.0153(3) Uani 1 1 d . . . . .
 C52 C 0.6635(2) 0.96835(19) 0.38679(13) 0.0341(5) Uani 1 1 d . . . . .
 H52 H 0.654924 1.034587 0.384628 0.041 Uiso 1 1 calc R U . . .
 C75 C 0.6206(6) 0.6328(7) 0.2216(6) 0.0205(17) Uani 0.48(5) 1 d D . P A 1
 H75 H 0.575574 0.581178 0.220271 0.025 Uiso 0.48(5) 1 calc R U P A 1
 C25 C 0.3657(2) 0.7041(2) 0.52979(11) 0.0342(5) Uani 1 1 d . . . . .
 H25A H 0.301290 0.732452 0.535266 0.051 Uiso 1 1 calc R U . . .
 H25B H 0.411128 0.702036 0.571890 0.051 Uiso 1 1 calc R U . . .
 H25C H 0.353824 0.640158 0.512816 0.051 Uiso 1 1 calc R U . . .
 C71 C 0.6527(8) 0.7990(7) 0.2314(9) 0.0307(18) Uani 0.48(5) 1 d D . P A 1
 H71 H 0.630330 0.860764 0.238710 0.037 Uiso 0.48(5) 1 calc R U P A 1
 C44 C 0.22302(17) 0.64568(15) 0.06883(10) 0.0246(4) Uani 1 1 d . . . . .
 H44 H 0.238657 0.663212 0.027841 0.030 Uiso 1 1 calc R U . . .
 C72 C 0.7519(7) 0.7838(8) 0.2233(9) 0.031(2) Uani 0.48(5) 1 d D . P A 1
 H72 H 0.796214 0.835618 0.222689 0.037 Uiso 0.48(5) 1 calc R U P A 1
 C19 C 0.0485(2) 0.8853(2) 0.33332(16) 0.0404(6) Uani 1 1 d . . . . .
 H19A H 0.061549 0.889365 0.380876 0.061 Uiso 1 1 calc R U . . .
 H19B H -0.024262 0.890206 0.317307 0.061 Uiso 1 1 calc R U . . .
 H19C H 0.083525 0.936556 0.315223 0.061 Uiso 1 1 calc R U . . .
 C74 C 0.7217(7) 0.6179(8) 0.2164(6) 0.0282(18) Uani 0.48(5) 1 d D . P A 1
 H74 H 0.746169 0.555823 0.212934 0.034 Uiso 0.48(5) 1 calc R U P A 1
 C73 C 0.7860(8) 0.6937(8) 0.2163(9) 0.0334(18) Uani 0.48(5) 1 d D . P A 1
 H73 H 0.854124 0.683599 0.211378 0.040 Uiso 0.48(5) 1 calc R U P A 1
 C31 C 0.21009(17) 0.94816(15) 0.18540(11) 0.0247(4) Uani 1 1 d . . . . .
 H31 H 0.198803 0.972640 0.225826 0.030 Uiso 1 1 calc R U . . .
 C75A C 0.6285(10) 0.6528(18) 0.2220(7) 0.045(3) Uani 0.52(5) 1 d D . P A 2
 H75A H 0.587918 0.597946 0.219913 0.054 Uiso 0.52(5) 1 calc R U P A 2
 C70A C 0.5879(5) 0.7402(15) 0.2321(7) 0.035(3) Uani 0.52(5) 1 d D . P A 2
 C71A C 0.6462(8) 0.8206(19) 0.2334(7) 0.037(3) Uani 0.52(5) 1 d D . P A 2
 H71A H 0.616876 0.880597 0.237097 0.044 Uiso 0.52(5) 1 calc R U P A 2
 C72A C 0.7479(8) 0.813(3) 0.2293(8) 0.057(4) Uani 0.52(5) 1 d D . P A 2
 H72A H 0.789809 0.867008 0.234146 0.068 Uiso 0.52(5) 1 calc R U P A 2
 C73A C 0.7875(6) 0.727(3) 0.2181(7) 0.056(5) Uani 0.52(5) 1 d D . P A 2
 H73A H 0.855912 0.722501 0.212457 0.067 Uiso 0.52(5) 1 calc R U P A 2
 C74A C 0.7294(9) 0.647(2) 0.2149(7) 0.053(4) Uani 0.52(5) 1 d D . P A 2
 H74A H 0.758034 0.587299 0.207838 0.063 Uiso 0.52(5) 1 calc R U P A 2

loop_
  _atom_site_aniso_label
  _atom_site_aniso_U_11
  _atom_site_aniso_U_22
  _atom_site_aniso_U_33
  _atom_site_aniso_U_23
  _atom_site_aniso_U_13
  _atom_site_aniso_U_12
 Te1 0.01404(5) 0.03638(8) 0.01280(5) 0.00060(4) -0.00062(3) -0.00064(5)
 F1 0.0346(8) 0.0359(8) 0.0375(8) 0.0107(6) 0.0056(6) -0.0073(6)
 F2 0.0254(6) 0.0335(7) 0.0377(8) -0.0126(6) 0.0024(6) 0.0008(5)
 C35 0.0158(7) 0.0167(7) 0.0148(7) 0.0021(5) -0.0034(5) -0.0015(5)
 C45 0.0163(7) 0.0185(8) 0.0171(7) 0.0002(6) -0.0042(6) -0.0008(6)
 C23 0.0232(8) 0.0259(9) 0.0131(7) 0.0012(6) -0.0008(6) 0.0019(7)
 C15 0.0156(6) 0.0171(7) 0.0140(6) 0.0020(5) -0.0008(5) 0.0002(6)
 C64 0.0219(9) 0.0393(13) 0.0318(11) 0.0026(9) 0.0021(8) 0.0106(9)
 C55 0.0176(7) 0.0317(10) 0.0181(8) -0.0013(7) -0.0011(6) -0.0009(7)
 C12 0.0149(7) 0.0204(7) 0.0163(7) 0.0023(6) 0.0011(5) 0.0018(6)
 C14 0.0183(7) 0.0178(8) 0.0139(7) 0.0012(5) -0.0004(5) 0.0004(5)
 C42 0.0374(12) 0.0161(9) 0.0424(13) 0.0043(8) -0.0164(10) -0.0061(8)
 C43 0.0369(12) 0.0203(9) 0.0335(11) -0.0078(8) -0.0129(9) 0.0037(8)
 C33 0.0341(11) 0.0251(10) 0.0278(10) 0.0116(8) -0.0050(8) -0.0076(8)
 C70 0.013(2) 0.027(3) 0.011(3) -0.0029(18) 0.0023(17) -0.0092(19)
 C10 0.0144(6) 0.0175(7) 0.0134(6) 0.0010(5) 0.0001(5) 0.0009(5)
 C54 0.0186(8) 0.0459(14) 0.0253(10) -0.0060(9) 0.0023(7) -0.0047(8)
 C34 0.0236(8) 0.0257(9) 0.0168(8) 0.0049(6) -0.0025(6) -0.0044(7)
 C50 0.0179(7) 0.0255(9) 0.0154(7) -0.0027(6) -0.0010(6) -0.0023(6)
 C13 0.0169(7) 0.0250(8) 0.0158(7) 0.0011(6) 0.0024(6) 0.0028(6)
 C21 0.0165(7) 0.0216(8) 0.0152(7) 0.0005(6) -0.0025(5) 0.0007(6)
 C40 0.0148(7) 0.0202(8) 0.0159(7) 0.0027(6) -0.0057(5) -0.0023(6)
 C41 0.0247(9) 0.0210(9) 0.0293(10) 0.0083(7) -0.0084(7) -0.0080(7)
 C61 0.0247(9) 0.0242(10) 0.0314(10) 0.0025(8) 0.0021(8) 0.0008(7)
 C16 0.0130(6) 0.0236(8) 0.0143(7) 0.0032(6) -0.0019(5) 0.0004(6)
 C30 0.0153(7) 0.0172(7) 0.0157(7) 0.0006(5) -0.0040(5) 0.0005(5)
 C63 0.0347(13) 0.0354(13) 0.0523(17) 0.0053(12) 0.0081(12) 0.0156(11)
 C60 0.0172(7) 0.0243(9) 0.0182(8) 0.0028(6) -0.0018(6) 0.0033(6)
 C18 0.0139(7) 0.0289(10) 0.0205(8) 0.0030(7) 0.0014(6) 0.0035(6)
 C62 0.0392(13) 0.0249(11) 0.0466(15) 0.0036(10) 0.0077(11) 0.0053(9)
 C22 0.0222(8) 0.0299(10) 0.0153(7) 0.0018(7) -0.0028(6) 0.0032(7)
 C17 0.0138(8) 0.0647(17) 0.0206(9) 0.0060(10) -0.0005(7) 0.0042(9)
 C65 0.0184(8) 0.0286(10) 0.0174(8) 0.0022(7) -0.0009(6) 0.0041(7)
 C53 0.0332(12) 0.0439(15) 0.0357(12) -0.0105(11) 0.0102(10) -0.0200(11)
 C51 0.0275(9) 0.0241(9) 0.0255(9) -0.0031(7) 0.0060(7) -0.0006(7)
 C20 0.0201(9) 0.0426(14) 0.0337(12) 0.0104(10) 0.0014(8) -0.0039(9)
 C24 0.0362(12) 0.0340(12) 0.0219(9) -0.0080(8) -0.0019(8) 0.0030(9)
 C32 0.0380(12) 0.0148(8) 0.0350(11) 0.0022(8) -0.0091(9) -0.0022(8)
 C11 0.0139(6) 0.0175(7) 0.0133(6) 0.0019(5) -0.0009(5) 0.0015(5)
 C52 0.0398(13) 0.0287(11) 0.0360(12) -0.0080(9) 0.0130(10) -0.0103(10)
 C75 0.011(2) 0.030(3) 0.020(3) -0.0067(19) 0.0032(17) 0.0021(18)
 C25 0.0336(11) 0.0509(16) 0.0176(9) 0.0079(9) 0.0034(8) 0.0000(11)
 C71 0.035(5) 0.032(4) 0.024(3) 0.003(2) 0.001(2) -0.004(2)
 C44 0.0271(9) 0.0231(9) 0.0202(8) -0.0051(7) -0.0053(7) 0.0042(7)
 C72 0.015(2) 0.047(5) 0.030(5) -0.001(3) 0.005(2) -0.010(3)
 C19 0.0261(11) 0.0376(14) 0.0536(17) -0.0067(12) -0.0039(10) 0.0143(10)
 C74 0.021(2) 0.042(4) 0.021(3) -0.008(3) 0.0022(19) 0.001(2)
 C73 0.018(3) 0.054(5) 0.029(3) 0.000(4) 0.005(2) -0.002(3)
 C31 0.0275(9) 0.0192(8) 0.0238(9) -0.0028(7) -0.0059(7) 0.0045(7)
 C75A 0.028(3) 0.077(8) 0.029(3) -0.003(5) 0.003(3) -0.005(4)
 C70A 0.015(3) 0.069(7) 0.018(3) -0.005(4) -0.003(2) 0.005(3)
 C71A 0.013(2) 0.075(7) 0.023(3) 0.001(5) 0.003(2) -0.019(3)
 C72A 0.025(3) 0.122(13) 0.024(3) -0.003(7) 0.004(2) -0.028(5)
 C73A 0.013(2) 0.131(16) 0.025(3) -0.001(8) 0.003(2) -0.002(5)
 C74A 0.025(4) 0.093(12) 0.041(4) 0.001(6) 0.011(3) 0.019(5)

_geom_special_details
;
 All esds (except the esd in the dihedral angle between two l.s. planes)
 are estimated using the full covariance matrix.  The cell esds are taken
 into account individually in the estimation of esds in distances, angles
 and torsion angles; correlations between esds in cell parameters are only
 used when they are defined by crystal symmetry.  An approximate (isotropic)
 treatment of cell esds is used for estimating esds involving l.s. planes.
;
loop_
  _geom_bond_atom_site_label_1
  _geom_bond_atom_site_label_2
  _geom_bond_distance
  _geom_bond_site_symmetry_2
  _geom_bond_publ_flag
 Te1 F1 1.9909(17) . ?
 Te1 F2 1.9985(17) . ?
 Te1 C70 2.121(7) . ?
 Te1 C10 2.1167(18) . ?
 Te1 C70A 2.109(7) . ?
 C35 C45 1.465(3) . ?
 C35 C34 1.390(3) . ?
 C35 C30 1.399(3) . ?
 C45 C40 1.397(3) . ?
 C45 C44 1.401(3) . ?
 C23 C14 1.517(3) . ?
 C23 C22 1.531(3) . ?
 C23 C24 1.537(3) . ?
 C23 C25 1.528(3) . ?
 C15 C14 1.404(3) . ?
 C15 C10 1.407(2) . ?
 C15 C21 1.529(3) . ?
 C64 H64 0.9500 . ?
 C64 C63 1.390(4) . ?
 C64 C65 1.391(3) . ?
 C55 C54 1.394(3) . ?
 C55 C50 1.403(3) . ?
 C55 C65 1.458(3) . ?
 C12 C13 1.392(3) . ?
 C12 C18 1.515(3) . ?
 C12 C11 1.393(3) . ?
 C14 C13 1.388(3) . ?
 C42 H42 0.9500 . ?
 C42 C43 1.389(4) . ?
 C42 C41 1.394(4) . ?
 C43 H43 0.9500 . ?
 C43 C44 1.384(3) . ?
 C33 H33 0.9500 . ?
 C33 C34 1.388(3) . ?
 C33 C32 1.390(4) . ?
 C70 C75 1.391(7) . ?
 C70 C71 1.387(7) . ?
 C10 C11 1.415(2) . ?
 C54 H54 0.9500 . ?
 C54 C53 1.387(4) . ?
 C34 H34 0.9500 . ?
 C50 C21 1.526(3) . ?
 C50 C51 1.382(3) . ?
 C13 H13 0.9500 . ?
 C21 C60 1.524(3) . ?
 C21 C22 1.580(3) . ?
 C40 C41 1.387(3) . ?
 C40 C16 1.530(3) . ?
 C41 H41 0.9500 . ?
 C61 H61 0.9500 . ?
 C61 C60 1.386(3) . ?
 C61 C62 1.396(4) . ?
 C16 C30 1.529(3) . ?
 C16 C17 1.558(3) . ?
 C16 C11 1.542(2) . ?
 C30 C31 1.386(3) . ?
 C63 H63 0.9500 . ?
 C63 C62 1.387(4) . ?
 C60 C65 1.403(3) . ?
 C18 C17 1.549(3) . ?
 C18 C20 1.529(3) . ?
 C18 C19 1.532(3) . ?
 C62 H62 0.9500 . ?
 C22 H22A 0.9900 . ?
 C22 H22B 0.9900 . ?
 C17 H17A 0.9900 . ?
 C17 H17B 0.9900 . ?
 C53 H53 0.9500 . ?
 C53 C52 1.387(4) . ?
 C51 H51 0.9500 . ?
 C51 C52 1.400(3) . ?
 C20 H20A 0.9800 . ?
 C20 H20B 0.9800 . ?
 C20 H20C 0.9800 . ?
 C24 H24A 0.9800 . ?
 C24 H24B 0.9800 . ?
 C24 H24C 0.9800 . ?
 C32 H32 0.9500 . ?
 C32 C31 1.397(3) . ?
 C52 H52 0.9500 . ?
 C75 H75 0.9500 . ?
 C75 C74 1.400(6) . ?
 C25 H25A 0.9800 . ?
 C25 H25B 0.9800 . ?
 C25 H25C 0.9800 . ?
 C71 H71 0.9500 . ?
 C71 C72 1.390(7) . ?
 C44 H44 0.9500 . ?
 C72 H72 0.9500 . ?
 C72 C73 1.380(7) . ?
 C19 H19A 0.9800 . ?
 C19 H19B 0.9800 . ?
 C19 H19C 0.9800 . ?
 C74 H74 0.9500 . ?
 C74 C73 1.383(7) . ?
 C73 H73 0.9500 . ?
 C31 H31 0.9500 . ?
 C75A H75A 0.9500 . ?
 C75A C70A 1.390(7) . ?
 C75A C74A 1.393(7) . ?
 C70A C71A 1.384(7) . ?
 C71A H71A 0.9500 . ?
 C71A C72A 1.390(7) . ?
 C72A H72A 0.9500 . ?
 C72A C73A 1.371(7) . ?
 C73A H73A 0.9500 . ?
 C73A C74A 1.379(7) . ?
 C74A H74A 0.9500 . ?

loop_
  _geom_angle_atom_site_label_1
  _geom_angle_atom_site_label_2
  _geom_angle_atom_site_label_3
  _geom_angle
  _geom_angle_site_symmetry_1
  _geom_angle_site_symmetry_3
  _geom_angle_publ_flag
 F1 Te1 F2 163.49(7) . . ?
 F1 Te1 C70 90.1(3) . . ?
 F1 Te1 C10 83.94(7) . . ?
 F1 Te1 C70A 83.5(6) . . ?
 F2 Te1 C70 83.7(3) . . ?
 F2 Te1 C10 85.62(7) . . ?
 F2 Te1 C70A 89.9(6) . . ?
 C10 Te1 C70 118.5(3) . . ?
 C70A Te1 C10 116.8(4) . . ?
 C34 C35 C45 130.86(18) . . ?
 C34 C35 C30 120.68(18) . . ?
 C30 C35 C45 108.46(16) . . ?
 C40 C45 C35 108.80(17) . . ?
 C40 C45 C44 120.21(19) . . ?
 C44 C45 C35 130.94(19) . . ?
 C14 C23 C22 101.20(16) . . ?
 C14 C23 C24 111.49(17) . . ?
 C14 C23 C25 113.10(18) . . ?
 C22 C23 C24 111.76(19) . . ?
 C25 C23 C22 110.79(19) . . ?
 C25 C23 C24 108.43(19) . . ?
 C14 C15 C10 119.13(16) . . ?
 C14 C15 C21 109.85(15) . . ?
 C10 C15 C21 131.02(17) . . ?
 C63 C64 H64 120.6 . . ?
 C63 C64 C65 118.8(2) . . ?
 C65 C64 H64 120.6 . . ?
 C54 C55 C50 121.4(2) . . ?
 C54 C55 C65 129.8(2) . . ?
 C50 C55 C65 108.65(18) . . ?
 C13 C12 C18 125.11(17) . . ?
 C13 C12 C11 121.29(16) . . ?
 C11 C12 C18 113.58(16) . . ?
 C15 C14 C23 113.13(16) . . ?
 C13 C14 C23 125.36(18) . . ?
 C13 C14 C15 121.51(17) . . ?
 C43 C42 H42 119.5 . . ?
 C43 C42 C41 120.9(2) . . ?
 C41 C42 H42 119.5 . . ?
 C42 C43 H43 119.6 . . ?
 C44 C43 C42 120.8(2) . . ?
 C44 C43 H43 119.6 . . ?
 C34 C33 H33 119.6 . . ?
 C34 C33 C32 120.8(2) . . ?
 C32 C33 H33 119.6 . . ?
 C75 C70 Te1 119.4(5) . . ?
 C71 C70 Te1 119.3(6) . . ?
 C71 C70 C75 120.1(6) . . ?
 C15 C10 Te1 127.18(13) . . ?
 C15 C10 C11 119.44(16) . . ?
 C11 C10 Te1 113.35(12) . . ?
 C55 C54 H54 121.0 . . ?
 C53 C54 C55 118.0(2) . . ?
 C53 C54 H54 121.0 . . ?
 C35 C34 H34 120.7 . . ?
 C33 C34 C35 118.6(2) . . ?
 C33 C34 H34 120.7 . . ?
 C55 C50 C21 109.42(18) . . ?
 C51 C50 C55 119.9(2) . . ?
 C51 C50 C21 130.63(19) . . ?
 C12 C13 H13 120.5 . . ?
 C14 C13 C12 118.93(17) . . ?
 C14 C13 H13 120.5 . . ?
 C15 C21 C22 101.49(15) . . ?
 C50 C21 C15 117.02(16) . . ?
 C50 C21 C22 110.68(16) . . ?
 C60 C21 C15 122.10(16) . . ?
 C60 C21 C50 100.92(16) . . ?
 C60 C21 C22 103.89(15) . . ?
 C45 C40 C16 110.86(16) . . ?
 C41 C40 C45 120.8(2) . . ?
 C41 C40 C16 128.30(19) . . ?
 C42 C41 H41 120.8 . . ?
 C40 C41 C42 118.4(2) . . ?
 C40 C41 H41 120.8 . . ?
 C60 C61 H61 120.7 . . ?
 C60 C61 C62 118.6(2) . . ?
 C62 C61 H61 120.7 . . ?
 C40 C16 C17 111.51(18) . . ?
 C40 C16 C11 114.33(15) . . ?
 C30 C16 C40 100.89(15) . . ?
 C30 C16 C17 112.21(17) . . ?
 C30 C16 C11 115.01(15) . . ?
 C11 C16 C17 103.27(15) . . ?
 C35 C30 C16 110.98(16) . . ?
 C31 C30 C35 120.72(18) . . ?
 C31 C30 C16 128.28(18) . . ?
 C64 C63 H63 119.7 . . ?
 C62 C63 C64 120.6(2) . . ?
 C62 C63 H63 119.7 . . ?
 C61 C60 C21 129.44(19) . . ?
 C61 C60 C65 120.48(19) . . ?
 C65 C60 C21 109.47(18) . . ?
 C12 C18 C17 102.98(16) . . ?
 C12 C18 C20 110.32(17) . . ?
 C12 C18 C19 111.26(19) . . ?
 C20 C18 C17 111.2(2) . . ?
 C20 C18 C19 109.1(2) . . ?
 C19 C18 C17 111.9(2) . . ?
 C61 C62 H62 119.5 . . ?
 C63 C62 C61 120.9(3) . . ?
 C63 C62 H62 119.5 . . ?
 C23 C22 C21 108.18(15) . . ?
 C23 C22 H22A 110.1 . . ?
 C23 C22 H22B 110.1 . . ?
 C21 C22 H22A 110.1 . . ?
 C21 C22 H22B 110.1 . . ?
 H22A C22 H22B 108.4 . . ?
 C16 C17 H17A 109.8 . . ?
 C16 C17 H17B 109.8 . . ?
 C18 C17 C16 109.60(16) . . ?
 C18 C17 H17A 109.8 . . ?
 C18 C17 H17B 109.8 . . ?
 H17A C17 H17B 108.2 . . ?
 C64 C65 C55 131.0(2) . . ?
 C64 C65 C60 120.5(2) . . ?
 C60 C65 C55 108.47(18) . . ?
 C54 C53 H53 119.6 . . ?
 C54 C53 C52 120.8(2) . . ?
 C52 C53 H53 119.6 . . ?
 C50 C51 H51 120.7 . . ?
 C50 C51 C52 118.6(2) . . ?
 C52 C51 H51 120.7 . . ?
 C18 C20 H20A 109.5 . . ?
 C18 C20 H20B 109.5 . . ?
 C18 C20 H20C 109.5 . . ?
 H20A C20 H20B 109.5 . . ?
 H20A C20 H20C 109.5 . . ?
 H20B C20 H20C 109.5 . . ?
 C23 C24 H24A 109.5 . . ?
 C23 C24 H24B 109.5 . . ?
 C23 C24 H24C 109.5 . . ?
 H24A C24 H24B 109.5 . . ?
 H24A C24 H24C 109.5 . . ?
 H24B C24 H24C 109.5 . . ?
 C33 C32 H32 119.6 . . ?
 C33 C32 C31 120.8(2) . . ?
 C31 C32 H32 119.6 . . ?
 C12 C11 C10 119.63(16) . . ?
 C12 C11 C16 110.46(15) . . ?
 C10 C11 C16 129.91(16) . . ?
 C53 C52 C51 121.0(2) . . ?
 C53 C52 H52 119.5 . . ?
 C51 C52 H52 119.5 . . ?
 C70 C75 H75 120.2 . . ?
 C70 C75 C74 119.5(6) . . ?
 C74 C75 H75 120.2 . . ?
 C23 C25 H25A 109.5 . . ?
 C23 C25 H25B 109.5 . . ?
 C23 C25 H25C 109.5 . . ?
 H25A C25 H25B 109.5 . . ?
 H25A C25 H25C 109.5 . . ?
 H25B C25 H25C 109.5 . . ?
 C70 C71 H71 120.1 . . ?
 C70 C71 C72 119.8(6) . . ?
 C72 C71 H71 120.1 . . ?
 C45 C44 H44 120.7 . . ?
 C43 C44 C45 118.7(2) . . ?
 C43 C44 H44 120.7 . . ?
 C71 C72 H72 119.9 . . ?
 C73 C72 C71 120.2(6) . . ?
 C73 C72 H72 119.9 . . ?
 C18 C19 H19A 109.5 . . ?
 C18 C19 H19B 109.5 . . ?
 C18 C19 H19C 109.5 . . ?
 H19A C19 H19B 109.5 . . ?
 H19A C19 H19C 109.5 . . ?
 H19B C19 H19C 109.5 . . ?
 C75 C74 H74 120.1 . . ?
 C73 C74 C75 119.9(6) . . ?
 C73 C74 H74 120.1 . . ?
 C72 C73 C74 120.4(6) . . ?
 C72 C73 H73 119.8 . . ?
 C74 C73 H73 119.8 . . ?
 C30 C31 C32 118.4(2) . . ?
 C30 C31 H31 120.8 . . ?
 C32 C31 H31 120.8 . . ?
 C70A C75A H75A 120.4 . . ?
 C70A C75A C74A 119.3(6) . . ?
 C74A C75A H75A 120.4 . . ?
 C75A C70A Te1 116.7(6) . . ?
 C71A C70A Te1 120.2(6) . . ?
 C71A C70A C75A 120.4(6) . . ?
 C70A C71A H71A 120.2 . . ?
 C70A C71A C72A 119.6(7) . . ?
 C72A C71A H71A 120.2 . . ?
 C71A C72A H72A 120.1 . . ?
 C73A C72A C71A 119.8(6) . . ?
 C73A C72A H72A 120.1 . . ?
 C72A C73A H73A 119.5 . . ?
 C72A C73A C74A 120.9(6) . . ?
 C74A C73A H73A 119.5 . . ?
 C75A C74A H74A 120.1 . . ?
 C73A C74A C75A 119.7(6) . . ?
 C73A C74A H74A 120.1 . . ?

loop_
  _geom_torsion_atom_site_label_1
  _geom_torsion_atom_site_label_2
  _geom_torsion_atom_site_label_3
  _geom_torsion_atom_site_label_4
  _geom_torsion
  _geom_torsion_site_symmetry_1
  _geom_torsion_site_symmetry_2
  _geom_torsion_site_symmetry_3
  _geom_torsion_site_symmetry_4
  _geom_torsion_publ_flag
 Te1 C70 C75 C74 166.8(9) . . . . ?
 Te1 C70 C71 C72 -164.0(12) . . . . ?
 Te1 C10 C11 C12 -176.02(14) . . . . ?
 Te1 C10 C11 C16 4.0(2) . . . . ?
 Te1 C70A C71A C72A -165.6(11) . . . . ?
 C35 C45 C40 C41 178.52(17) . . . . ?
 C35 C45 C40 C16 -0.2(2) . . . . ?
 C35 C45 C44 C43 178.2(2) . . . . ?
 C35 C30 C31 C32 -1.4(3) . . . . ?
 C45 C35 C34 C33 -179.3(2) . . . . ?
 C45 C35 C30 C16 -1.2(2) . . . . ?
 C45 C35 C30 C31 -179.48(17) . . . . ?
 C45 C40 C41 C42 3.5(3) . . . . ?
 C45 C40 C16 C30 -0.53(18) . . . . ?
 C45 C40 C16 C17 118.78(18) . . . . ?
 C45 C40 C16 C11 -124.55(17) . . . . ?
 C23 C14 C13 C12 -179.90(19) . . . . ?
 C15 C14 C13 C12 0.4(3) . . . . ?
 C15 C10 C11 C12 2.1(3) . . . . ?
 C15 C10 C11 C16 -177.92(18) . . . . ?
 C15 C21 C60 C61 -40.2(3) . . . . ?
 C15 C21 C60 C65 148.87(18) . . . . ?
 C15 C21 C22 C23 -23.5(2) . . . . ?
 C64 C63 C62 C61 -2.0(5) . . . . ?
 C55 C54 C53 C52 -1.0(4) . . . . ?
 C55 C50 C21 C15 -151.23(17) . . . . ?
 C55 C50 C21 C60 -16.3(2) . . . . ?
 C55 C50 C21 C22 93.20(19) . . . . ?
 C55 C50 C51 C52 -3.0(3) . . . . ?
 C12 C18 C17 C16 -2.2(3) . . . . ?
 C14 C23 C22 C21 24.2(2) . . . . ?
 C14 C15 C10 Te1 174.53(13) . . . . ?
 C14 C15 C10 C11 -3.3(3) . . . . ?
 C14 C15 C21 C50 -107.42(19) . . . . ?
 C14 C15 C21 C60 127.77(19) . . . . ?
 C14 C15 C21 C22 13.1(2) . . . . ?
 C42 C43 C44 C45 2.0(3) . . . . ?
 C43 C42 C41 C40 -0.6(3) . . . . ?
 C33 C32 C31 C30 0.7(3) . . . . ?
 C70 C75 C74 C73 -2.0(13) . . . . ?
 C70 C71 C72 C73 -4(3) . . . . ?
 C10 C15 C14 C23 -177.68(17) . . . . ?
 C10 C15 C14 C13 2.1(3) . . . . ?
 C10 C15 C21 C50 72.1(3) . . . . ?
 C10 C15 C21 C60 -52.8(3) . . . . ?
 C10 C15 C21 C22 -167.4(2) . . . . ?
 C54 C55 C50 C21 -173.93(19) . . . . ?
 C54 C55 C50 C51 4.7(3) . . . . ?
 C54 C55 C65 C64 2.9(4) . . . . ?
 C54 C55 C65 C60 -174.3(2) . . . . ?
 C54 C53 C52 C51 2.6(4) . . . . ?
 C34 C35 C45 C40 -179.80(19) . . . . ?
 C34 C35 C45 C44 2.6(3) . . . . ?
 C34 C35 C30 C16 179.35(16) . . . . ?
 C34 C35 C30 C31 1.1(3) . . . . ?
 C34 C33 C32 C31 0.3(4) . . . . ?
 C50 C55 C54 C53 -2.6(3) . . . . ?
 C50 C55 C65 C64 178.3(2) . . . . ?
 C50 C55 C65 C60 1.1(2) . . . . ?
 C50 C21 C60 C61 -172.1(2) . . . . ?
 C50 C21 C60 C65 17.0(2) . . . . ?
 C50 C21 C22 C23 101.43(19) . . . . ?
 C50 C51 C52 C53 -0.5(4) . . . . ?
 C13 C12 C18 C17 -178.3(2) . . . . ?
 C13 C12 C18 C20 -59.5(3) . . . . ?
 C13 C12 C18 C19 61.8(3) . . . . ?
 C13 C12 C11 C10 0.4(3) . . . . ?
 C13 C12 C11 C16 -179.60(18) . . . . ?
 C21 C15 C14 C23 1.9(2) . . . . ?
 C21 C15 C14 C13 -178.38(18) . . . . ?
 C21 C15 C10 Te1 -4.9(3) . . . . ?
 C21 C15 C10 C11 177.30(18) . . . . ?
 C21 C50 C51 C52 175.3(2) . . . . ?
 C21 C60 C65 C64 170.44(19) . . . . ?
 C21 C60 C65 C55 -12.0(2) . . . . ?
 C40 C45 C44 C43 0.9(3) . . . . ?
 C40 C16 C30 C35 1.08(18) . . . . ?
 C40 C16 C30 C31 179.16(18) . . . . ?
 C40 C16 C17 C18 126.4(2) . . . . ?
 C40 C16 C11 C12 -124.33(18) . . . . ?
 C40 C16 C11 C10 55.7(3) . . . . ?
 C41 C42 C43 C44 -2.1(4) . . . . ?
 C41 C40 C16 C30 -179.09(18) . . . . ?
 C41 C40 C16 C17 -59.8(3) . . . . ?
 C41 C40 C16 C11 56.9(3) . . . . ?
 C61 C60 C65 C64 -1.4(3) . . . . ?
 C61 C60 C65 C55 176.15(19) . . . . ?
 C16 C40 C41 C42 -178.11(19) . . . . ?
 C16 C30 C31 C32 -179.35(19) . . . . ?
 C30 C35 C45 C40 0.9(2) . . . . ?
 C30 C35 C45 C44 -176.68(19) . . . . ?
 C30 C35 C34 C33 0.0(3) . . . . ?
 C30 C16 C17 C18 -121.3(2) . . . . ?
 C30 C16 C11 C12 119.58(18) . . . . ?
 C30 C16 C11 C10 -60.4(3) . . . . ?
 C63 C64 C65 C55 -175.4(2) . . . . ?
 C63 C64 C65 C60 1.6(4) . . . . ?
 C60 C21 C22 C23 -151.00(17) . . . . ?
 C60 C61 C62 C63 2.2(4) . . . . ?
 C18 C12 C13 C14 176.83(19) . . . . ?
 C18 C12 C11 C10 -178.22(17) . . . . ?
 C18 C12 C11 C16 1.8(2) . . . . ?
 C62 C61 C60 C21 -170.5(2) . . . . ?
 C62 C61 C60 C65 -0.4(3) . . . . ?
 C22 C23 C14 C15 -16.5(2) . . . . ?
 C22 C23 C14 C13 163.8(2) . . . . ?
 C22 C21 C60 C61 73.2(3) . . . . ?
 C22 C21 C60 C65 -97.72(18) . . . . ?
 C17 C16 C30 C35 -117.72(19) . . . . ?
 C17 C16 C30 C31 60.4(3) . . . . ?
 C17 C16 C11 C12 -3.0(2) . . . . ?
 C17 C16 C11 C10 177.0(2) . . . . ?
 C65 C64 C63 C62 0.1(4) . . . . ?
 C65 C55 C54 C53 172.3(2) . . . . ?
 C65 C55 C50 C21 10.2(2) . . . . ?
 C65 C55 C50 C51 -171.15(19) . . . . ?
 C51 C50 C21 C15 30.3(3) . . . . ?
 C51 C50 C21 C60 165.2(2) . . . . ?
 C51 C50 C21 C22 -85.2(3) . . . . ?
 C20 C18 C17 C16 -120.4(2) . . . . ?
 C24 C23 C14 C15 102.5(2) . . . . ?
 C24 C23 C14 C13 -77.2(3) . . . . ?
 C24 C23 C22 C21 -94.5(2) . . . . ?
 C32 C33 C34 C35 -0.7(3) . . . . ?
 C11 C12 C13 C14 -1.6(3) . . . . ?
 C11 C12 C18 C17 0.3(3) . . . . ?
 C11 C12 C18 C20 119.1(2) . . . . ?
 C11 C12 C18 C19 -119.7(2) . . . . ?
 C11 C16 C30 C35 124.63(17) . . . . ?
 C11 C16 C30 C31 -57.3(3) . . . . ?
 C11 C16 C17 C18 3.2(3) . . . . ?
 C75 C70 C71 C72 4(2) . . . . ?
 C75 C74 C73 C72 2(2) . . . . ?
 C25 C23 C14 C15 -135.0(2) . . . . ?
 C25 C23 C14 C13 45.3(3) . . . . ?
 C25 C23 C22 C21 144.41(18) . . . . ?
 C71 C70 C75 C74 -0.8(13) . . . . ?
 C71 C72 C73 C74 1(3) . . . . ?
 C44 C45 C40 C41 -3.6(3) . . . . ?
 C44 C45 C40 C16 177.69(17) . . . . ?
 C19 C18 C17 C16 117.3(2) . . . . ?
 C75A C70A C71A C72A -5(2) . . . . ?
 C70A C75A C74A C73A 0.1(13) . . . . ?
 C70A C71A C72A C73A 6(2) . . . . ?
 C71A C72A C73A C74A -4(2) . . . . ?
 C72A C73A C74A C75A 1(2) . . . . ?
 C74A C75A C70A Te1 163.3(10) . . . . ?
 C74A C75A C70A C71A 1.7(13) . . . . ?

_smtbx_masks_special_details
;
A solvent mask was calculated and 242 electrons were 
found in a volume of 788\%A^3^ in 1 void per unit cell. 
This is consistent with the presence of 
1[C7H16] per Asymmetric Unit 
which account for 232 electrons 
per unit cell.
;
loop_
  _smtbx_masks_void_nr
  _smtbx_masks_void_average_x
  _smtbx_masks_void_average_y
  _smtbx_masks_void_average_z
  _smtbx_masks_void_volume
  _smtbx_masks_void_count_electrons
  _smtbx_masks_void_content
 1 0.000 -0.920 0.500 393.5 120.7 '2 heptane'
 2 0.500 -0.797 0.000 393.5 120.7 '2 heptane'

_smtbx_masks_void_probe_radius     1.2
_smtbx_masks_void_truncation_radius  1.2
#===END
data_komorrp240503
_audit_creation_date               2025-05-15
_audit_creation_method
;
Olex2 1.5
(compiled 2025.04.05 svn.rf049d14d for OlexSys, GUI svn.r7224)
;
_shelx_SHELXL_version_number       '2019/3'
_audit_contact_author_address      ?
_audit_contact_author_email        ?
_audit_contact_author_name         ''
_audit_contact_author_phone        ?
_publ_contact_author_id_orcid      ?
_publ_section_references
;
Dolomanov, O.V., Bourhis, L.J., Gildea, R.J, Howard, J.A.K. & Puschmann, H.
 (2009), J. Appl. Cryst. 42, 339-341.

Sheldrick, G.M. (2015). Acta Cryst. A71, 3-8.

Sheldrick, G.M. (2015). Acta Cryst. C71, 3-8.
;
_chemical_name_common              ?
_chemical_name_systematic          ?
_chemical_formula_moiety           'C93 H78 Cl2 F4 K Te2, B C24 F20'
_chemical_formula_sum              'C117 H78 B Cl2 F24 K Te2'
_chemical_formula_weight           2315.80
_chemical_melting_point            ?
loop_
  _atom_type_symbol
  _atom_type_description
  _atom_type_scat_dispersion_real
  _atom_type_scat_dispersion_imag
  _atom_type_scat_source
 'C' 'C' 0.0033 0.0016 'International Tables Vol C Tables 4.2.6.8 and 6.1.1.4'
 'H' 'H' 0.0000 0.0000 'International Tables Vol C Tables 4.2.6.8 and 6.1.1.4'
 'B' 'B' 0.0013 0.0007 'International Tables Vol C Tables 4.2.6.8 and 6.1.1.4'
 'Cl' 'Cl' 0.1484 0.1585 'International Tables Vol C Tables 4.2.6.8 and 6.1.1.4'
 'F' 'F' 0.0171 0.0103 'International Tables Vol C Tables 4.2.6.8 and 6.1.1.4'
 'K' 'K' 0.2009 0.2494 'International Tables Vol C Tables 4.2.6.8 and 6.1.1.4'
 'Te' 'Te' -0.5308 1.6751
 'International Tables Vol C Tables 4.2.6.8 and 6.1.1.4'

_shelx_space_group_comment
;
The symmetry employed for this shelxl refinement is uniquely defined
by the following loop, which should always be used as a source of
symmetry information in preference to the above space-group names.
They are only intended as comments.
;
_space_group_crystal_system        'monoclinic'
_space_group_IT_number             14
_space_group_name_H-M_alt          'P 1 21/c 1'
_space_group_name_Hall             '-P 2ybc'
loop_
  _space_group_symop_operation_xyz
 'x, y, z'
 '-x, y+1/2, -z+1/2'
 '-x, -y, -z'
 'x, -y-1/2, z-1/2'

_cell_length_a                     20.8910(6)
_cell_length_b                     27.5986(7)
_cell_length_c                     17.3844(4)
_cell_angle_alpha                  90
_cell_angle_beta                   104.0930(10)
_cell_angle_gamma                  90
_cell_volume                       9721.5(4)
_cell_formula_units_Z              4
_cell_measurement_reflns_used      3342
_cell_measurement_temperature      100(2)
_cell_measurement_theta_max        25.01
_cell_measurement_theta_min        1.90
_shelx_estimated_absorpt_T_max     0.974
_shelx_estimated_absorpt_T_min     0.935
_exptl_absorpt_coefficient_mu      0.797
_exptl_absorpt_correction_T_max    0.7461
_exptl_absorpt_correction_T_min    0.6984
_exptl_absorpt_correction_type     'multi-scan'
_exptl_absorpt_process_details
;
SADABS-2016/2 (Bruker,2016/2) was used for absorption correction.
wR2(int) was 0.1182 before and 0.0755 after correction.
The Ratio of minimum to maximum transmission is 0.9361.
The \l/2 correction factor is Not present.
;
_exptl_absorpt_special_details     ?
_exptl_crystal_colour              'colorless'
_exptl_crystal_density_diffrn      1.582
_exptl_crystal_density_meas        ?
_exptl_crystal_density_method      ?
_exptl_crystal_description         'block'
_exptl_crystal_F_000               4632
_exptl_crystal_size_max            0.085
_exptl_crystal_size_mid            0.053
_exptl_crystal_size_min            0.033
_exptl_transmission_factor_max     ?
_exptl_transmission_factor_min     ?
_diffrn_reflns_av_R_equivalents    0.0942
_diffrn_reflns_av_unetI/netI       0.0488
_diffrn_reflns_Laue_measured_fraction_full  0.999
_diffrn_reflns_Laue_measured_fraction_max  0.999
_diffrn_reflns_limit_h_max         24
_diffrn_reflns_limit_h_min         -24
_diffrn_reflns_limit_k_max         32
_diffrn_reflns_limit_k_min         -32
_diffrn_reflns_limit_l_max         20
_diffrn_reflns_limit_l_min         -20
_diffrn_reflns_number              173568
_diffrn_reflns_point_group_measured_fraction_full  0.999
_diffrn_reflns_point_group_measured_fraction_max  0.999
_diffrn_reflns_theta_full          25.005
_diffrn_reflns_theta_max           25.005
_diffrn_reflns_theta_min           1.907
_diffrn_ambient_temperature        100(2)
_diffrn_detector_area_resol_mean   ?
_diffrn_measured_fraction_theta_full  0.999
_diffrn_measured_fraction_theta_max  0.999
_diffrn_measurement_device_type    'Bruker Venture D8'
_diffrn_measurement_method         '\f and \w scans'
_diffrn_radiation_type             MoK\a
_diffrn_radiation_wavelength       0.71073
_diffrn_source                     ?
_reflns_Friedel_coverage           0.000
_reflns_Friedel_fraction_full      .
_reflns_Friedel_fraction_max       .
_reflns_number_gt                  13754
_reflns_number_total               17120
_reflns_special_details
;
 Reflections were merged by SHELXL according to the crystal
 class for the calculation of statistics and refinement.
 
 _reflns_Friedel_fraction is defined as the number of unique
 Friedel pairs measured divided by the number that would be
 possible theoretically, ignoring centric projections and
 systematic absences.
;
_reflns_threshold_expression       'I > 2\s(I)'
_computing_cell_refinement         'SAINT V8.40B (?, 2016)'
_computing_data_collection         'SAINT V8.40B (?, 2016)'
_computing_data_reduction          'SAINT V8.40B (?, 2016)'
_computing_molecular_graphics      'Olex2 1.5 (Dolomanov et al., 2009)'
_computing_publication_material    'Olex2 1.5 (Dolomanov et al., 2009)'
_computing_structure_refinement    'SHELXL 2019/3 (Sheldrick, 2015)'
_computing_structure_solution      'SHELXT 2018/2 (Sheldrick, 2018)'
_refine_diff_density_max           2.668
_refine_diff_density_min           -0.671
_refine_diff_density_rms           0.101
_refine_ls_extinction_coef         .
_refine_ls_extinction_method       none
_refine_ls_goodness_of_fit_ref     1.055
_refine_ls_hydrogen_treatment      constr
_refine_ls_matrix_type             full
_refine_ls_number_parameters       1332
_refine_ls_number_reflns           17120
_refine_ls_number_restraints       0
_refine_ls_R_factor_all            0.0601
_refine_ls_R_factor_gt             0.0445
_refine_ls_restrained_S_all        1.055
_refine_ls_shift/su_max            0.001
_refine_ls_shift/su_mean           0.000
_refine_ls_structure_factor_coef   Fsqd
_refine_ls_weighting_details      
 'w=1/[\s^2^(Fo^2^)+(0.0642P)^2^+12.2910P] where P=(Fo^2^+2Fc^2^)/3'
_refine_ls_weighting_scheme        calc
_refine_ls_wR_factor_gt            0.1144
_refine_ls_wR_factor_ref           0.1220
_refine_special_details            ?
_olex2_refinement_description
;
1. Fixed Uiso
 At 1.2 times of:
  All C(H) groups, All C(H,H) groups
 At 1.5 times of:
  All C(H,H,H) groups
2.a Secondary CH2 refined with riding coordinates:
 C22(H22A,H22B), C17(H17A,H17B), C87(H87A,H87B), C92(H92A,H92B), C1(H1A,H1B)
2.b Aromatic/amide H refined with riding coordinates:
 C33(H33), C34(H34), C44(H44), C13(H13), C134(H134), C83(H83), C61(H61),
 C131(H131), C62(H62), C43(H43), C32(H32), C124(H124), C31(H31), C101(H101),
 C52(H52), C102(H102), C41(H41), C64(H64), C42(H42), C63(H63), C143(H143),
 C111(H111), C113(H113), C141(H141), C104(H104), C54(H54), C142(H142),
 C133(H133), C112(H112), C53(H53), C51(H51), C114(H114), C103(H103), C71(H71),
 C145(H145), C144(H144), C75(H75), C132(H132), C123(H123), C121(H121),
 C122(H122), C72(H72), C74(H74), C73(H73)
2.c Idealised Me refined as rotating group:
 C25(H25A,H25B,H25C), C20(H20A,H20B,H20C), C19(H19A,H19B,H19C), C24(H24A,H24B,
 H24C), C90(H90A,H90B,H90C), C89(H89A,H89B,H89C), C94(H94A,H94B,H94C), C95(H95A,
 H95B,H95C)
;
_atom_sites_solution_hydrogens     geom
_atom_sites_solution_primary       dual
_atom_sites_solution_secondary     difmap
loop_
  _atom_site_label
  _atom_site_type_symbol
  _atom_site_fract_x
  _atom_site_fract_y
  _atom_site_fract_z
  _atom_site_U_iso_or_equiv
  _atom_site_adp_type
  _atom_site_occupancy
  _atom_site_site_symmetry_order
  _atom_site_calc_flag
  _atom_site_refinement_flags_posn
  _atom_site_refinement_flags_adp
  _atom_site_refinement_flags_occupancy
  _atom_site_disorder_assembly
  _atom_site_disorder_group
 Te1 Te 0.28573(2) 0.40557(2) 0.78186(2) 0.02213(8) Uani 1 1 d . . . . .
 Te2 Te 0.24602(2) 0.35779(2) 0.29488(2) 0.02270(8) Uani 1 1 d . . . . .
 K1 K 0.25912(5) 0.40643(4) 0.53218(5) 0.0318(2) Uani 1 1 d . . . . .
 Cl1 Cl 0.31888(8) 0.31083(5) 0.63279(9) 0.0632(4) Uani 1 1 d . . . . .
 Cl2 Cl 0.19563(11) 0.29632(6) 0.51151(10) 0.0881(6) Uani 1 1 d . . . . .
 F165 F 0.22900(10) 0.58964(7) 0.41173(12) 0.0207(5) Uani 1 1 d . . . . .
 F171 F 0.14145(10) 0.65080(7) 0.31439(12) 0.0217(5) Uani 1 1 d . . . . .
 F151 F 0.26775(10) 0.62710(8) 0.56594(12) 0.0226(5) Uani 1 1 d . . . . .
 F155 F 0.08194(10) 0.70920(7) 0.40807(12) 0.0208(4) Uani 1 1 d . . . . .
 F175 F 0.25390(11) 0.80022(7) 0.37849(12) 0.0227(5) Uani 1 1 d . . . . .
 F172 F 0.08834(11) 0.68352(8) 0.16903(12) 0.0269(5) Uani 1 1 d . . . . .
 F154 F 0.00521(10) 0.66314(8) 0.48364(13) 0.0269(5) Uani 1 1 d . . . . .
 F161 F 0.35764(11) 0.73116(8) 0.41188(14) 0.0271(5) Uani 1 1 d . . . . .
 F181 F 0.16555(10) 0.78345(7) 0.48186(12) 0.0226(5) Uani 1 1 d . . . . .
 F174 F 0.20409(11) 0.83004(8) 0.23110(13) 0.0280(5) Uani 1 1 d . . . . .
 F152 F 0.18821(11) 0.57844(8) 0.63652(13) 0.0270(5) Uani 1 1 d . . . . .
 F1 F 0.30761(12) 0.39397(8) 0.89713(13) 0.0313(5) Uani 1 1 d . . . . .
 F3 F 0.27595(12) 0.40019(8) 0.39219(13) 0.0309(5) Uani 1 1 d . . . . .
 F185 F 0.36749(11) 0.69791(8) 0.56417(13) 0.0296(5) Uani 1 1 d . . . . .
 F164 F 0.31758(11) 0.53871(8) 0.36224(13) 0.0275(5) Uani 1 1 d . . . . .
 F163 F 0.43122(11) 0.58067(9) 0.34476(14) 0.0328(6) Uani 1 1 d . . . . .
 F162 F 0.44924(11) 0.67802(9) 0.36903(14) 0.0330(6) Uani 1 1 d . . . . .
 F153 F 0.05545(11) 0.59545(9) 0.59649(13) 0.0301(5) Uani 1 1 d . . . . .
 F173 F 0.11985(12) 0.77306(8) 0.12450(13) 0.0328(6) Uani 1 1 d . . . . .
 F4 F 0.23608(12) 0.32281(8) 0.19385(14) 0.0341(6) Uani 1 1 d . . . . .
 F2 F 0.24126(13) 0.42388(9) 0.66815(13) 0.0358(6) Uani 1 1 d . . . . .
 F182 F 0.20565(12) 0.84430(8) 0.60354(13) 0.0323(6) Uani 1 1 d . . . . .
 F184 F 0.40600(13) 0.75881(10) 0.68298(15) 0.0435(7) Uani 1 1 d . . . . .
 F183 F 0.32620(15) 0.83307(9) 0.70559(14) 0.0451(7) Uani 1 1 d . . . . .
 C81 C 0.18712(17) 0.44705(13) 0.2150(2) 0.0148(7) Uani 1 1 d . . . . .
 C15 C 0.21075(17) 0.49664(13) 0.8309(2) 0.0163(7) Uani 1 1 d . . . . .
 C130 C 0.41623(17) 0.41630(13) 0.2822(2) 0.0199(8) Uani 1 1 d . . . . .
 C82 C 0.17771(16) 0.48879(12) 0.16878(19) 0.0143(7) Uani 1 1 d . . . . .
 C14 C 0.20846(17) 0.54655(13) 0.8461(2) 0.0160(7) Uani 1 1 d . . . . .
 C33 C 0.49158(19) 0.36777(14) 0.8413(3) 0.0276(9) Uani 1 1 d . . . . .
 H33 H 0.514963 0.338045 0.852160 0.033 Uiso 1 1 calc R U . . .
 C11 C 0.31906(17) 0.50962(13) 0.8059(2) 0.0165(7) Uani 1 1 d . . . . .
 C21 C 0.14665(17) 0.47274(13) 0.8391(2) 0.0158(7) Uani 1 1 d . . . . .
 C10 C 0.26599(17) 0.47814(13) 0.8084(2) 0.0165(7) Uani 1 1 d . . . . .
 C84 C 0.28635(17) 0.48201(13) 0.14859(19) 0.0153(7) Uani 1 1 d . . . . .
 C55 C 0.09098(18) 0.39742(13) 0.8471(2) 0.0210(8) Uani 1 1 d . . . . .
 C175 C 0.21336(17) 0.76914(13) 0.3296(2) 0.0183(8) Uani 1 1 d . . . . .
 C22 C 0.11868(18) 0.51284(13) 0.8864(2) 0.0186(8) Uani 1 1 d . . . . .
 H22A H 0.069855 0.513082 0.869979 0.022 Uiso 1 1 calc R U . . .
 H22B H 0.132325 0.505986 0.943950 0.022 Uiso 1 1 calc R U . . .
 C154 C 0.07050(18) 0.65312(13) 0.5023(2) 0.0200(8) Uani 1 1 d . . . . .
 C153 C 0.09555(19) 0.61940(13) 0.5597(2) 0.0213(8) Uani 1 1 d . . . . .
 C34 C 0.47487(19) 0.38522(14) 0.7642(2) 0.0256(9) Uani 1 1 d . . . . .
 H34 H 0.486677 0.367905 0.722440 0.031 Uiso 1 1 calc R U . . .
 C135 C 0.45581(18) 0.37572(13) 0.2830(2) 0.0186(8) Uani 1 1 d . . . . .
 C165 C 0.28239(18) 0.61474(13) 0.4023(2) 0.0185(8) Uani 1 1 d . . . . .
 C12 C 0.31563(17) 0.55820(13) 0.8241(2) 0.0180(8) Uani 1 1 d . . . . .
 C93 C 0.34525(18) 0.49942(14) 0.1196(2) 0.0203(8) Uani 1 1 d . . . . .
 C110 C 0.13543(18) 0.44593(14) 0.3372(2) 0.0211(8) Uani 1 1 d . . . . .
 C160 C 0.28910(17) 0.66342(13) 0.4181(2) 0.0172(7) Uani 1 1 d . . . . .
 C152 C 0.16236(19) 0.61107(13) 0.5800(2) 0.0207(8) Uani 1 1 d . . . . .
 C44 C 0.4125(2) 0.44302(16) 0.5971(2) 0.0285(9) Uani 1 1 d . . . . .
 H44 H 0.437909 0.416601 0.585836 0.034 Uiso 1 1 calc R U . . .
 C162 C 0.39415(18) 0.65622(15) 0.3800(2) 0.0228(8) Uani 1 1 d . . . . .
 C163 C 0.38535(19) 0.60764(14) 0.3669(2) 0.0226(8) Uani 1 1 d . . . . .
 C151 C 0.20217(18) 0.63644(13) 0.5416(2) 0.0183(8) Uani 1 1 d . . . . .
 C80 C 0.24755(18) 0.42217(13) 0.2283(2) 0.0171(7) Uani 1 1 d . . . . .
 C40 C 0.37369(18) 0.49276(14) 0.6909(2) 0.0221(8) Uani 1 1 d . . . . .
 C161 C 0.34636(18) 0.68315(13) 0.4029(2) 0.0211(8) Uani 1 1 d . . . . .
 C172 C 0.13024(18) 0.71206(14) 0.2214(2) 0.0197(8) Uani 1 1 d . . . . .
 C164 C 0.32821(19) 0.58662(13) 0.3770(2) 0.0203(8) Uani 1 1 d . . . . .
 C30 C 0.42308(18) 0.45414(14) 0.8114(2) 0.0218(8) Uani 1 1 d . . . . .
 C35 C 0.44032(18) 0.42877(15) 0.7494(2) 0.0239(8) Uani 1 1 d . . . . .
 C155 C 0.11191(18) 0.67733(13) 0.4642(2) 0.0180(8) Uani 1 1 d . . . . .
 C13 C 0.26041(18) 0.57718(13) 0.8432(2) 0.0189(8) Uani 1 1 d . . . . .
 H13 H 0.258004 0.610760 0.854157 0.023 Uiso 1 1 calc R U . . .
 C65 C 0.06108(18) 0.41945(14) 0.7696(2) 0.0211(8) Uani 1 1 d . . . . .
 C60 C 0.09655(17) 0.46135(14) 0.7610(2) 0.0195(8) Uani 1 1 d . . . . .
 C16 C 0.38339(18) 0.49927(14) 0.7806(2) 0.0209(8) Uani 1 1 d . . . . .
 C134 C 0.50892(19) 0.36625(15) 0.3466(2) 0.0256(9) Uani 1 1 d . . . . .
 H134 H 0.535657 0.338394 0.346672 0.031 Uiso 1 1 calc R U . . .
 C174 C 0.18805(19) 0.78591(13) 0.2524(2) 0.0203(8) Uani 1 1 d . . . . .
 C23 C 0.14593(18) 0.56225(13) 0.8687(2) 0.0191(8) Uani 1 1 d . . . . .
 C83 C 0.22704(17) 0.50627(13) 0.1360(2) 0.0167(7) Uani 1 1 d . . . . .
 H83 H 0.220119 0.534931 0.104772 0.020 Uiso 1 1 calc R U . . .
 C61 C 0.08200(19) 0.48694(15) 0.6904(2) 0.0248(9) Uani 1 1 d . . . . .
 H61 H 0.108565 0.513520 0.682444 0.030 Uiso 1 1 calc R U . . .
 C171 C 0.15731(18) 0.69655(13) 0.2971(2) 0.0179(8) Uani 1 1 d . . . . .
 C181 C 0.22610(18) 0.77644(13) 0.5296(2) 0.0189(8) Uani 1 1 d . . . . .
 C150 C 0.17948(18) 0.66968(13) 0.4811(2) 0.0168(7) Uani 1 1 d . . . . .
 C131 C 0.4289(2) 0.44779(15) 0.3461(3) 0.0314(10) Uani 1 1 d . . . . .
 H131 H 0.401876 0.475413 0.346510 0.038 Uiso 1 1 calc R U . . .
 C45 C 0.41056(18) 0.45358(14) 0.6748(2) 0.0224(8) Uani 1 1 d . . . . .
 C62 C 0.0271(2) 0.47261(16) 0.6310(2) 0.0298(9) Uani 1 1 d . . . . .
 H62 H 0.014903 0.490664 0.583136 0.036 Uiso 1 1 calc R U . . .
 C105 C 0.07306(19) 0.37530(15) 0.3064(3) 0.0276(9) Uani 1 1 d . . . . .
 C125 C 0.43193(19) 0.34942(15) 0.2081(2) 0.0247(9) Uani 1 1 d . . . . .
 C88 C 0.11173(18) 0.51303(13) 0.1625(2) 0.0190(8) Uani 1 1 d . . . . .
 C86 C 0.12580(17) 0.43765(13) 0.2477(2) 0.0188(8) Uani 1 1 d . . . . .
 C173 C 0.14575(18) 0.75705(14) 0.1986(2) 0.0216(8) Uani 1 1 d . . . . .
 C25 C 0.09872(19) 0.59002(15) 0.8020(2) 0.0253(9) Uani 1 1 d . . . . .
 H25A H 0.059717 0.600058 0.819865 0.038 Uiso 1 1 calc R U . . .
 H25B H 0.085138 0.569030 0.755400 0.038 Uiso 1 1 calc R U . . .
 H25C H 0.121108 0.618733 0.788075 0.038 Uiso 1 1 calc R U . . .
 C115 C 0.10118(19) 0.41058(15) 0.3687(2) 0.0259(9) Uani 1 1 d . . . . .
 C18 C 0.37820(18) 0.58644(14) 0.8239(2) 0.0215(8) Uani 1 1 d . . . . .
 C17 C 0.42480(19) 0.54578(14) 0.8108(2) 0.0257(9) Uani 1 1 d . . . . .
 H17A H 0.457500 0.538640 0.861110 0.031 Uiso 1 1 calc R U . . .
 H17B H 0.448955 0.556205 0.771191 0.031 Uiso 1 1 calc R U . . .
 C43 C 0.3765(2) 0.47181(16) 0.5363(2) 0.0299(9) Uani 1 1 d . . . . .
 H43 H 0.378233 0.465580 0.483117 0.036 Uiso 1 1 calc R U . . .
 C91 C 0.36913(18) 0.42253(15) 0.2008(2) 0.0261(9) Uani 1 1 d . . . . .
 C185 C 0.32500(19) 0.73399(14) 0.5695(2) 0.0229(8) Uani 1 1 d . . . . .
 C183 C 0.3067(2) 0.80259(14) 0.6447(2) 0.0293(9) Uani 1 1 d . . . . .
 C32 C 0.47496(19) 0.39271(15) 0.9027(2) 0.0282(9) Uani 1 1 d . . . . .
 H32 H 0.486343 0.379570 0.954738 0.034 Uiso 1 1 calc R U . . .
 C87 C 0.07496(18) 0.47596(13) 0.2015(2) 0.0205(8) Uani 1 1 d . . . . .
 H87A H 0.040647 0.459510 0.160465 0.025 Uiso 1 1 calc R U . . .
 H87B H 0.053051 0.492585 0.238634 0.025 Uiso 1 1 calc R U . . .
 C182 C 0.2457(2) 0.80819(13) 0.5918(2) 0.0243(8) Uani 1 1 d . . . . .
 C124 C 0.4546(2) 0.30729(16) 0.1801(3) 0.0353(10) Uani 1 1 d . . . . .
 H124 H 0.490244 0.289408 0.211851 0.042 Uiso 1 1 calc R U . . .
 C31 C 0.44174(19) 0.43685(15) 0.8891(2) 0.0259(9) Uani 1 1 d . . . . .
 H31 H 0.432042 0.454692 0.931616 0.031 Uiso 1 1 calc R U . . .
 C101 C 0.0692(2) 0.36264(15) 0.1676(3) 0.0299(9) Uani 1 1 d . . . . .
 H101 H 0.082339 0.371271 0.120812 0.036 Uiso 1 1 calc R U . . .
 C52 C 0.1640(2) 0.37212(15) 0.9966(2) 0.0284(9) Uani 1 1 d . . . . .
 H52 H 0.188793 0.363354 1.048115 0.034 Uiso 1 1 calc R U . . .
 C102 C 0.0275(2) 0.32319(16) 0.1676(3) 0.0375(11) Uani 1 1 d . . . . .
 H102 H 0.011453 0.305010 0.120383 0.045 Uiso 1 1 calc R U . . .
 C100 C 0.09119(19) 0.38900(14) 0.2365(2) 0.0237(8) Uani 1 1 d . . . . .
 C41 C 0.33528(19) 0.52024(15) 0.6300(2) 0.0241(8) Uani 1 1 d . . . . .
 H41 H 0.307911 0.545525 0.640874 0.029 Uiso 1 1 calc R U . . .
 C170 C 0.19929(17) 0.72411(12) 0.3558(2) 0.0150(7) Uani 1 1 d . . . . .
 C20 C 0.3657(2) 0.62544(15) 0.7591(2) 0.0264(9) Uani 1 1 d . . . . .
 H20A H 0.406664 0.643200 0.761097 0.040 Uiso 1 1 calc R U . . .
 H20B H 0.331858 0.647992 0.767745 0.040 Uiso 1 1 calc R U . . .
 H20C H 0.350466 0.610057 0.707032 0.040 Uiso 1 1 calc R U . . .
 C140 C 0.33583(19) 0.32003(14) 0.3381(2) 0.0253(9) Uani 1 1 d . . . . .
 C180 C 0.26453(18) 0.73799(13) 0.5139(2) 0.0175(7) Uani 1 1 d . . . . .
 C64 C 0.00801(19) 0.40491(16) 0.7094(2) 0.0286(9) Uani 1 1 d . . . . .
 H64 H -0.015891 0.376353 0.714802 0.034 Uiso 1 1 calc R U . . .
 C50 C 0.14500(18) 0.42590(13) 0.8859(2) 0.0194(8) Uani 1 1 d . . . . .
 C19 C 0.4050(2) 0.61147(16) 0.9039(2) 0.0316(10) Uani 1 1 d . . . . .
 H19A H 0.408765 0.587775 0.946723 0.047 Uiso 1 1 calc R U . . .
 H19B H 0.374790 0.637434 0.910492 0.047 Uiso 1 1 calc R U . . .
 H19C H 0.448563 0.625209 0.905540 0.047 Uiso 1 1 calc R U . . .
 C42 C 0.33795(19) 0.50976(15) 0.5527(2) 0.0266(9) Uani 1 1 d . . . . .
 H42 H 0.313067 0.528791 0.510264 0.032 Uiso 1 1 calc R U . . .
 C24 C 0.1622(2) 0.59518(13) 0.9417(2) 0.0225(8) Uani 1 1 d . . . . .
 H24A H 0.179738 0.626040 0.927906 0.034 Uiso 1 1 calc R U . . .
 H24B H 0.195200 0.579411 0.984099 0.034 Uiso 1 1 calc R U . . .
 H24C H 0.122027 0.601166 0.959912 0.034 Uiso 1 1 calc R U . . .
 C70 C 0.2093(2) 0.35490(15) 0.7725(3) 0.0306(10) Uani 1 1 d . . . . .
 C63 C -0.0096(2) 0.43266(17) 0.6412(2) 0.0317(10) Uani 1 1 d . . . . .
 H63 H -0.047433 0.424058 0.600882 0.038 Uiso 1 1 calc R U . . .
 C143 C 0.4373(2) 0.25771(18) 0.4076(3) 0.0415(12) Uani 1 1 d . . . . .
 H143 H 0.471774 0.236147 0.431768 0.050 Uiso 1 1 calc R U . . .
 C111 C 0.16617(19) 0.48402(15) 0.3826(2) 0.0247(8) Uani 1 1 d . . . . .
 H111 H 0.191002 0.507047 0.361403 0.030 Uiso 1 1 calc R U . . .
 C113 C 0.1258(2) 0.45424(19) 0.4920(2) 0.0383(11) Uani 1 1 d . . . . .
 H113 H 0.121550 0.457970 0.544824 0.046 Uiso 1 1 calc R U . . .
 C141 C 0.3761(2) 0.33119(16) 0.4121(3) 0.0312(10) Uani 1 1 d . . . . .
 H141 H 0.368789 0.359790 0.439184 0.037 Uiso 1 1 calc R U . . .
 C184 C 0.3461(2) 0.76518(15) 0.6323(2) 0.0297(9) Uani 1 1 d . . . . .
 C104 C 0.0320(2) 0.33518(15) 0.3063(3) 0.0350(10) Uani 1 1 d . . . . .
 H104 H 0.020150 0.325295 0.353326 0.042 Uiso 1 1 calc R U . . .
 C90 C 0.1222(2) 0.56215(14) 0.2058(3) 0.0281(9) Uani 1 1 d . . . . .
 H90A H 0.144343 0.556966 0.261770 0.042 Uiso 1 1 calc R U . . .
 H90B H 0.079375 0.577685 0.202035 0.042 Uiso 1 1 calc R U . . .
 H90C H 0.149595 0.583034 0.181305 0.042 Uiso 1 1 calc R U . . .
 C54 C 0.0740(2) 0.35601(15) 0.8829(3) 0.0295(9) Uani 1 1 d . . . . .
 H54 H 0.037712 0.336546 0.856565 0.035 Uiso 1 1 calc R U . . .
 C120 C 0.3786(2) 0.37508(18) 0.1613(2) 0.0326(10) Uani 1 1 d . . . . .
 C85 C 0.29828(17) 0.43992(13) 0.1948(2) 0.0186(8) Uani 1 1 d . . . . .
 C142 C 0.4272(2) 0.29991(17) 0.4459(3) 0.0381(11) Uani 1 1 d . . . . .
 H142 H 0.455582 0.307560 0.495950 0.046 Uiso 1 1 calc R U . . .
 C133 C 0.5221(2) 0.39791(18) 0.4095(2) 0.0339(10) Uani 1 1 d . . . . .
 H133 H 0.558850 0.392200 0.453008 0.041 Uiso 1 1 calc R U . . .
 C112 C 0.1601(2) 0.48811(17) 0.4607(2) 0.0317(10) Uani 1 1 d . . . . .
 H112 H 0.180009 0.514674 0.492386 0.038 Uiso 1 1 calc R U . . .
 C89 C 0.0744(2) 0.52175(17) 0.0770(2) 0.0312(10) Uani 1 1 d . . . . .
 H89A H 0.098584 0.545220 0.052519 0.047 Uiso 1 1 calc R U . . .
 H89B H 0.030385 0.534503 0.075764 0.047 Uiso 1 1 calc R U . . .
 H89C H 0.070183 0.491154 0.047577 0.047 Uiso 1 1 calc R U . . .
 C53 C 0.1113(2) 0.34359(15) 0.9583(3) 0.0341(10) Uani 1 1 d . . . . .
 H53 H 0.100444 0.315318 0.983597 0.041 Uiso 1 1 calc R U . . .
 C51 C 0.18094(19) 0.41330(14) 0.9605(2) 0.0235(8) Uani 1 1 d . . . . .
 H51 H 0.217137 0.432724 0.987093 0.028 Uiso 1 1 calc R U . . .
 C114 C 0.0968(2) 0.41428(17) 0.4475(3) 0.0325(10) Uani 1 1 d . . . . .
 H114 H 0.074714 0.390164 0.470288 0.039 Uiso 1 1 calc R U . . .
 C103 C 0.0094(2) 0.31056(16) 0.2365(3) 0.0434(12) Uani 1 1 d . . . . .
 H103 H -0.019693 0.283950 0.235343 0.052 Uiso 1 1 calc R U . . .
 C71 C 0.2208(3) 0.31824(16) 0.8293(3) 0.0412(12) Uani 1 1 d . . . . .
 H71 H 0.254632 0.321748 0.876592 0.049 Uiso 1 1 calc R U . . .
 C145 C 0.3458(2) 0.27830(17) 0.2992(3) 0.0409(12) Uani 1 1 d . . . . .
 H145 H 0.317955 0.270754 0.248764 0.049 Uiso 1 1 calc R U . . .
 C144 C 0.3973(3) 0.24717(19) 0.3346(3) 0.0496(13) Uani 1 1 d . . . . .
 H144 H 0.404593 0.218450 0.307880 0.060 Uiso 1 1 calc R U . . .
 C75 C 0.1586(2) 0.35121(19) 0.7035(3) 0.0429(12) Uani 1 1 d . . . . .
 H75 H 0.151214 0.376310 0.664985 0.051 Uiso 1 1 calc R U . . .
 C94 C 0.3333(2) 0.49715(19) 0.0301(2) 0.0376(11) Uani 1 1 d . . . . .
 H94A H 0.322698 0.463790 0.012164 0.056 Uiso 1 1 calc R U . . .
 H94B H 0.373140 0.507720 0.014510 0.056 Uiso 1 1 calc R U . . .
 H94C H 0.296426 0.518468 0.005790 0.056 Uiso 1 1 calc R U . . .
 C132 C 0.4826(2) 0.43797(18) 0.4101(3) 0.0406(11) Uani 1 1 d . . . . .
 H132 H 0.491961 0.459124 0.454572 0.049 Uiso 1 1 calc R U . . .
 C123 C 0.4234(3) 0.2922(2) 0.1039(3) 0.0540(15) Uani 1 1 d . . . . .
 H123 H 0.438263 0.263575 0.083243 0.065 Uiso 1 1 calc R U . . .
 B1 B 0.2333(2) 0.69926(14) 0.4425(2) 0.0166(8) Uani 1 1 d . . . . .
 C121 C 0.3480(2) 0.3592(2) 0.0864(3) 0.0544(16) Uani 1 1 d . . . . .
 H121 H 0.311518 0.376450 0.055091 0.065 Uiso 1 1 calc R U . . .
 C92 C 0.3994(2) 0.4672(2) 0.1631(4) 0.0608(18) Uani 1 1 d . . . . .
 H92A H 0.429523 0.485805 0.205643 0.073 Uiso 1 1 calc R U . . .
 H92B H 0.425062 0.455145 0.126154 0.073 Uiso 1 1 calc R U . . .
 C122 C 0.3709(3) 0.3179(2) 0.0573(3) 0.0615(18) Uani 1 1 d . . . . .
 H122 H 0.350709 0.307030 0.005220 0.074 Uiso 1 1 calc R U . . .
 C72 C 0.1830(3) 0.27699(19) 0.8164(4) 0.0630(17) Uani 1 1 d . . . . .
 H72 H 0.191615 0.251245 0.853808 0.076 Uiso 1 1 calc R U . . .
 C74 C 0.1191(3) 0.3098(2) 0.6926(4) 0.0640(18) Uani 1 1 d . . . . .
 H74 H 0.083446 0.306729 0.647018 0.077 Uiso 1 1 calc R U . . .
 C95 C 0.3597(3) 0.5533(2) 0.1410(4) 0.0561(15) Uani 1 1 d . . . . .
 H95A H 0.323441 0.573305 0.110792 0.084 Uiso 1 1 calc R U . . .
 H95B H 0.400973 0.562812 0.127937 0.084 Uiso 1 1 calc R U . . .
 H95C H 0.363782 0.557970 0.197901 0.084 Uiso 1 1 calc R U . . .
 C1 C 0.2488(4) 0.2720(2) 0.5973(4) 0.077(2) Uani 1 1 d . . . . .
 H1A H 0.264178 0.239634 0.585046 0.092 Uiso 1 1 calc R U . . .
 H1B H 0.224526 0.268107 0.639138 0.092 Uiso 1 1 calc R U . . .
 C73 C 0.1324(4) 0.2732(3) 0.7490(5) 0.080(2) Uani 1 1 d . . . . .
 H73 H 0.105926 0.244743 0.740869 0.096 Uiso 1 1 calc R U . . .

loop_
  _atom_site_aniso_label
  _atom_site_aniso_U_11
  _atom_site_aniso_U_22
  _atom_site_aniso_U_33
  _atom_site_aniso_U_23
  _atom_site_aniso_U_13
  _atom_site_aniso_U_12
 Te1 0.02199(14) 0.02211(14) 0.02478(14) -0.00169(10) 0.01054(11) -0.00072(10)
 Te2 0.02396(15) 0.02237(14) 0.02463(14) 0.00717(10) 0.01148(11) 0.00428(10)
 K1 0.0350(5) 0.0402(5) 0.0223(4) 0.0009(4) 0.0109(4) 0.0017(4)
 Cl1 0.0844(11) 0.0511(8) 0.0589(9) 0.0133(7) 0.0268(8) 0.0130(7)
 Cl2 0.1357(17) 0.0619(10) 0.0580(10) -0.0034(8) 0.0066(10) -0.0310(11)
 F165 0.0235(11) 0.0171(10) 0.0235(11) -0.0015(9) 0.0094(9) -0.0004(9)
 F171 0.0268(12) 0.0179(10) 0.0189(11) 0.0022(9) 0.0024(9) -0.0031(9)
 F151 0.0199(11) 0.0254(11) 0.0224(11) 0.0067(9) 0.0048(9) 0.0061(9)
 F155 0.0172(11) 0.0236(11) 0.0214(11) 0.0062(9) 0.0044(9) 0.0029(9)
 F175 0.0277(12) 0.0188(11) 0.0197(11) 0.0012(9) 0.0022(9) -0.0050(9)
 F172 0.0282(12) 0.0304(12) 0.0178(11) -0.0018(9) -0.0027(9) -0.0084(10)
 F154 0.0169(11) 0.0378(13) 0.0273(12) 0.0040(10) 0.0080(9) -0.0006(10)
 F161 0.0228(12) 0.0244(12) 0.0355(13) 0.0011(10) 0.0099(10) -0.0027(9)
 F181 0.0225(11) 0.0222(11) 0.0221(11) -0.0008(9) 0.0037(9) 0.0048(9)
 F174 0.0386(13) 0.0220(11) 0.0227(11) 0.0087(9) 0.0062(10) -0.0057(10)
 F152 0.0335(13) 0.0279(12) 0.0205(11) 0.0114(10) 0.0082(10) 0.0039(10)
 F1 0.0340(13) 0.0332(13) 0.0251(12) 0.0067(10) 0.0042(10) 0.0031(11)
 F3 0.0416(14) 0.0322(13) 0.0215(12) 0.0035(10) 0.0123(10) 0.0109(11)
 F185 0.0248(12) 0.0285(12) 0.0285(12) -0.0015(10) -0.0071(10) 0.0083(10)
 F164 0.0357(13) 0.0220(11) 0.0272(12) -0.0036(10) 0.0126(10) 0.0053(10)
 F163 0.0268(13) 0.0420(14) 0.0333(13) -0.0032(11) 0.0143(11) 0.0120(11)
 F162 0.0201(12) 0.0429(14) 0.0394(14) -0.0016(11) 0.0139(10) -0.0039(10)
 F153 0.0273(12) 0.0399(14) 0.0265(12) 0.0093(10) 0.0131(10) -0.0037(10)
 F173 0.0437(14) 0.0343(13) 0.0156(11) 0.0079(10) -0.0018(10) -0.0038(11)
 F4 0.0420(15) 0.0259(12) 0.0325(13) 0.0021(10) 0.0051(11) 0.0063(11)
 F2 0.0489(16) 0.0372(14) 0.0224(12) -0.0027(11) 0.0106(11) -0.0012(12)
 F182 0.0501(16) 0.0228(12) 0.0261(12) -0.0033(10) 0.0134(11) 0.0076(11)
 F184 0.0396(15) 0.0435(15) 0.0332(14) -0.0051(12) -0.0185(12) -0.0025(12)
 F183 0.0699(19) 0.0326(14) 0.0244(13) -0.0125(11) -0.0048(12) -0.0042(13)
 C81 0.0126(17) 0.0195(18) 0.0132(16) -0.0019(14) 0.0048(14) -0.0024(14)
 C15 0.0135(18) 0.0233(19) 0.0116(16) 0.0007(14) 0.0017(14) -0.0009(15)
 C130 0.0135(18) 0.0208(19) 0.027(2) 0.0055(16) 0.0082(15) 0.0028(15)
 C82 0.0120(17) 0.0176(17) 0.0120(16) -0.0026(14) 0.0007(13) 0.0011(14)
 C14 0.0161(18) 0.0180(18) 0.0139(17) 0.0023(14) 0.0036(14) 0.0002(14)
 C33 0.0155(19) 0.022(2) 0.044(3) 0.0086(18) 0.0051(18) -0.0012(16)
 C11 0.0157(18) 0.0235(19) 0.0102(16) 0.0012(14) 0.0029(14) -0.0023(15)
 C21 0.0147(18) 0.0185(18) 0.0152(17) -0.0041(14) 0.0059(14) -0.0025(14)
 C10 0.0177(18) 0.0170(18) 0.0144(17) -0.0003(14) 0.0029(14) 0.0030(14)
 C84 0.0134(17) 0.0223(18) 0.0109(16) -0.0029(14) 0.0041(13) -0.0031(14)
 C55 0.0195(19) 0.0213(19) 0.025(2) -0.0044(16) 0.0101(16) -0.0036(15)
 C175 0.0173(18) 0.0205(19) 0.0176(18) -0.0011(15) 0.0053(15) -0.0002(15)
 C22 0.0165(18) 0.0212(19) 0.0205(18) -0.0013(15) 0.0088(15) -0.0006(15)
 C154 0.019(2) 0.0245(19) 0.0160(18) -0.0057(15) 0.0039(15) -0.0001(16)
 C153 0.029(2) 0.0214(19) 0.0172(18) 0.0018(16) 0.0127(16) -0.0042(16)
 C34 0.020(2) 0.026(2) 0.033(2) 0.0037(18) 0.0085(17) 0.0002(16)
 C135 0.0175(18) 0.0225(19) 0.0178(18) 0.0047(15) 0.0081(15) 0.0021(15)
 C165 0.0204(19) 0.0206(19) 0.0150(17) 0.0029(15) 0.0049(15) 0.0029(15)
 C12 0.0171(18) 0.0241(19) 0.0126(17) 0.0022(15) 0.0030(14) -0.0025(15)
 C93 0.0141(18) 0.029(2) 0.0184(18) 0.0032(16) 0.0047(15) -0.0024(15)
 C110 0.0194(19) 0.026(2) 0.0209(19) 0.0037(16) 0.0116(15) 0.0037(16)
 C160 0.0178(18) 0.0211(18) 0.0129(17) 0.0004(14) 0.0042(14) 0.0012(15)
 C152 0.029(2) 0.0193(18) 0.0149(18) -0.0002(15) 0.0067(16) 0.0011(16)
 C44 0.023(2) 0.036(2) 0.030(2) 0.0007(18) 0.0135(18) 0.0037(18)
 C162 0.0139(19) 0.034(2) 0.0209(19) 0.0027(17) 0.0050(15) -0.0007(16)
 C163 0.023(2) 0.028(2) 0.0169(18) -0.0022(16) 0.0042(16) 0.0078(16)
 C151 0.0206(19) 0.0208(19) 0.0130(17) -0.0014(15) 0.0028(15) 0.0016(15)
 C80 0.0189(19) 0.0179(18) 0.0142(17) 0.0038(14) 0.0035(14) 0.0009(15)
 C40 0.0163(19) 0.032(2) 0.0207(19) 0.0040(16) 0.0095(15) -0.0016(16)
 C161 0.0197(19) 0.0203(19) 0.0221(19) 0.0019(15) 0.0028(16) -0.0001(15)
 C172 0.0184(19) 0.0241(19) 0.0163(18) -0.0029(15) 0.0033(15) -0.0012(15)
 C164 0.025(2) 0.0220(19) 0.0131(17) 0.0008(15) 0.0036(15) 0.0043(16)
 C30 0.0147(18) 0.027(2) 0.025(2) 0.0064(17) 0.0070(15) 0.0015(16)
 C35 0.0165(19) 0.030(2) 0.027(2) 0.0017(17) 0.0090(16) -0.0038(16)
 C155 0.023(2) 0.0157(17) 0.0155(17) -0.0026(14) 0.0058(15) -0.0004(15)
 C13 0.0207(19) 0.0178(18) 0.0180(18) 0.0004(15) 0.0042(15) -0.0017(15)
 C65 0.0157(18) 0.027(2) 0.0224(19) -0.0046(16) 0.0089(15) 0.0013(16)
 C60 0.0149(18) 0.027(2) 0.0183(18) -0.0057(16) 0.0069(15) -0.0018(15)
 C16 0.0140(18) 0.030(2) 0.0208(19) 0.0059(16) 0.0081(15) 0.0032(16)
 C134 0.019(2) 0.036(2) 0.024(2) 0.0103(18) 0.0088(16) 0.0054(17)
 C174 0.025(2) 0.0177(18) 0.0194(19) 0.0053(15) 0.0082(16) 0.0022(16)
 C23 0.0190(19) 0.0241(19) 0.0156(17) 0.0000(15) 0.0066(15) 0.0007(15)
 C83 0.0190(19) 0.0171(17) 0.0143(17) 0.0024(14) 0.0043(14) 0.0018(15)
 C61 0.022(2) 0.034(2) 0.0200(19) -0.0010(17) 0.0075(16) 0.0012(17)
 C171 0.0178(18) 0.0190(18) 0.0188(18) 0.0000(15) 0.0078(15) 0.0006(15)
 C181 0.023(2) 0.0180(18) 0.0160(18) 0.0045(15) 0.0053(15) -0.0005(15)
 C150 0.0201(19) 0.0158(17) 0.0148(17) -0.0042(14) 0.0051(15) 0.0007(15)
 C131 0.024(2) 0.027(2) 0.046(3) -0.010(2) 0.016(2) -0.0017(17)
 C45 0.0152(19) 0.029(2) 0.025(2) 0.0032(17) 0.0087(16) -0.0018(16)
 C62 0.025(2) 0.046(3) 0.0182(19) -0.0054(18) 0.0049(16) 0.0057(19)
 C105 0.020(2) 0.028(2) 0.039(2) 0.0104(18) 0.0146(18) 0.0043(17)
 C125 0.022(2) 0.032(2) 0.023(2) -0.0022(17) 0.0114(16) 0.0042(17)
 C88 0.0174(19) 0.0222(19) 0.0199(18) 0.0037(15) 0.0091(15) 0.0053(15)
 C86 0.0161(18) 0.0225(19) 0.0202(18) 0.0001(15) 0.0088(15) -0.0016(15)
 C173 0.0207(19) 0.030(2) 0.0140(18) 0.0058(16) 0.0034(15) 0.0039(16)
 C25 0.019(2) 0.032(2) 0.026(2) 0.0030(17) 0.0063(16) 0.0079(17)
 C115 0.0164(19) 0.035(2) 0.029(2) 0.0064(18) 0.0120(17) 0.0043(17)
 C18 0.0194(19) 0.0230(19) 0.023(2) 0.0008(16) 0.0078(16) -0.0055(16)
 C17 0.018(2) 0.030(2) 0.029(2) 0.0044(18) 0.0058(16) -0.0057(17)
 C43 0.028(2) 0.042(2) 0.020(2) 0.0017(18) 0.0082(17) -0.0033(19)
 C91 0.0151(19) 0.038(2) 0.027(2) 0.0150(18) 0.0078(16) 0.0103(17)
 C185 0.023(2) 0.0218(19) 0.0215(19) 0.0018(16) 0.0004(16) 0.0003(16)
 C183 0.046(3) 0.023(2) 0.0155(19) -0.0048(16) 0.0007(18) -0.0055(19)
 C32 0.020(2) 0.034(2) 0.028(2) 0.0141(18) 0.0008(17) -0.0018(17)
 C87 0.0156(18) 0.0242(19) 0.0230(19) 0.0029(16) 0.0071(15) 0.0019(15)
 C182 0.037(2) 0.0166(18) 0.0205(19) 0.0016(15) 0.0096(17) 0.0021(17)
 C124 0.025(2) 0.039(3) 0.044(3) -0.013(2) 0.013(2) 0.0040(19)
 C31 0.019(2) 0.035(2) 0.023(2) 0.0051(17) 0.0027(16) -0.0005(17)
 C101 0.024(2) 0.030(2) 0.038(2) -0.0048(19) 0.0101(18) -0.0018(17)
 C52 0.029(2) 0.034(2) 0.024(2) 0.0075(18) 0.0091(17) -0.0006(18)
 C102 0.031(2) 0.026(2) 0.055(3) -0.009(2) 0.009(2) -0.0019(19)
 C100 0.0180(19) 0.0216(19) 0.034(2) 0.0006(17) 0.0116(17) 0.0006(16)
 C41 0.020(2) 0.030(2) 0.0221(19) 0.0044(17) 0.0052(16) 0.0045(17)
 C170 0.0141(17) 0.0168(17) 0.0154(17) -0.0008(14) 0.0062(14) 0.0025(14)
 C20 0.024(2) 0.029(2) 0.029(2) 0.0046(18) 0.0113(17) -0.0047(17)
 C140 0.025(2) 0.028(2) 0.026(2) 0.0095(17) 0.0113(17) 0.0049(17)
 C180 0.0206(19) 0.0154(17) 0.0162(17) 0.0041(14) 0.0040(15) -0.0025(15)
 C64 0.019(2) 0.036(2) 0.032(2) -0.0146(19) 0.0073(17) -0.0072(17)
 C50 0.0178(19) 0.0237(19) 0.0200(18) -0.0046(16) 0.0110(15) -0.0035(15)
 C19 0.026(2) 0.038(2) 0.029(2) 0.0014(19) 0.0026(18) -0.0102(19)
 C42 0.023(2) 0.036(2) 0.0193(19) 0.0072(17) 0.0019(16) -0.0004(18)
 C24 0.026(2) 0.0187(19) 0.026(2) 0.0003(16) 0.0130(17) 0.0014(16)
 C70 0.031(2) 0.028(2) 0.037(2) -0.0097(19) 0.0167(19) -0.0060(18)
 C63 0.021(2) 0.047(3) 0.025(2) -0.018(2) 0.0005(17) 0.0021(19)
 C143 0.040(3) 0.041(3) 0.046(3) 0.022(2) 0.016(2) 0.020(2)
 C111 0.020(2) 0.031(2) 0.023(2) -0.0002(17) 0.0054(16) 0.0044(17)
 C113 0.027(2) 0.072(3) 0.019(2) 0.006(2) 0.0115(18) 0.012(2)
 C141 0.026(2) 0.033(2) 0.037(2) 0.0080(19) 0.0102(19) -0.0032(18)
 C184 0.031(2) 0.031(2) 0.021(2) 0.0046(17) -0.0080(17) -0.0039(18)
 C104 0.029(2) 0.028(2) 0.054(3) 0.010(2) 0.021(2) 0.0018(19)
 C90 0.028(2) 0.023(2) 0.037(2) 0.0012(18) 0.0162(19) 0.0043(17)
 C54 0.026(2) 0.028(2) 0.035(2) -0.0030(18) 0.0087(18) -0.0109(18)
 C120 0.019(2) 0.059(3) 0.022(2) -0.002(2) 0.0089(17) 0.008(2)
 C85 0.0143(18) 0.0243(19) 0.0182(18) 0.0017(15) 0.0056(14) 0.0035(15)
 C142 0.030(2) 0.047(3) 0.036(2) 0.016(2) 0.005(2) 0.001(2)
 C133 0.018(2) 0.061(3) 0.023(2) -0.004(2) 0.0044(17) 0.001(2)
 C112 0.028(2) 0.044(3) 0.023(2) -0.0015(19) 0.0062(18) 0.008(2)
 C89 0.021(2) 0.047(3) 0.027(2) 0.010(2) 0.0082(17) 0.0093(19)
 C53 0.038(3) 0.026(2) 0.043(3) 0.0068(19) 0.019(2) -0.0085(19)
 C51 0.023(2) 0.025(2) 0.023(2) -0.0013(16) 0.0058(16) -0.0013(16)
 C114 0.024(2) 0.049(3) 0.030(2) 0.013(2) 0.0152(18) 0.004(2)
 C103 0.027(2) 0.025(2) 0.082(4) 0.005(2) 0.021(2) -0.0010(19)
 C71 0.052(3) 0.026(2) 0.056(3) -0.002(2) 0.033(3) -0.002(2)
 C145 0.048(3) 0.041(3) 0.032(2) 0.003(2) 0.007(2) 0.025(2)
 C144 0.062(3) 0.043(3) 0.045(3) 0.006(2) 0.016(3) 0.029(3)
 C75 0.030(2) 0.060(3) 0.043(3) -0.025(2) 0.016(2) -0.012(2)
 C94 0.023(2) 0.069(3) 0.024(2) 0.007(2) 0.0110(18) -0.005(2)
 C132 0.027(2) 0.054(3) 0.042(3) -0.023(2) 0.011(2) -0.012(2)
 C123 0.042(3) 0.063(3) 0.061(3) -0.035(3) 0.021(3) 0.002(3)
 B1 0.015(2) 0.0143(19) 0.019(2) 0.0007(16) 0.0025(16) 0.0018(16)
 C121 0.027(3) 0.104(5) 0.030(3) -0.019(3) 0.003(2) 0.012(3)
 C92 0.032(3) 0.078(4) 0.080(4) 0.057(3) 0.029(3) 0.021(3)
 C122 0.034(3) 0.111(5) 0.039(3) -0.042(3) 0.008(2) -0.001(3)
 C72 0.095(5) 0.033(3) 0.078(4) -0.008(3) 0.054(4) -0.018(3)
 C74 0.044(3) 0.082(5) 0.070(4) -0.043(4) 0.023(3) -0.031(3)
 C95 0.053(3) 0.059(3) 0.069(4) -0.027(3) 0.038(3) -0.033(3)
 C1 0.116(6) 0.048(4) 0.075(4) 0.016(3) 0.040(4) 0.004(4)
 C73 0.086(5) 0.068(4) 0.107(6) -0.041(4) 0.061(5) -0.049(4)

_geom_special_details
;
 All esds (except the esd in the dihedral angle between two l.s. planes)
 are estimated using the full covariance matrix.  The cell esds are taken
 into account individually in the estimation of esds in distances, angles
 and torsion angles; correlations between esds in cell parameters are only
 used when they are defined by crystal symmetry.  An approximate (isotropic)
 treatment of cell esds is used for estimating esds involving l.s. planes.
;
loop_
  _geom_bond_atom_site_label_1
  _geom_bond_atom_site_label_2
  _geom_bond_distance
  _geom_bond_site_symmetry_2
  _geom_bond_publ_flag
 Te1 F1 1.970(2) . ?
 Te1 F2 2.033(2) . ?
 Te1 C10 2.118(3) . ?
 Te1 C70 2.099(4) . ?
 Te2 F3 2.026(2) . ?
 Te2 F4 1.970(2) . ?
 Te2 C80 2.126(3) . ?
 Te2 C140 2.118(4) . ?
 K1 Cl1 3.2427(17) . ?
 K1 Cl2 3.3002(19) . ?
 K1 F3 2.548(2) . ?
 K1 F2 2.527(2) . ?
 K1 C44 3.286(4) . ?
 K1 C43 3.032(4) . ?
 K1 C42 3.269(4) . ?
 K1 C113 3.007(4) . ?
 K1 C112 3.107(4) . ?
 K1 C114 3.358(4) . ?
 Cl1 C1 1.797(8) . ?
 Cl2 C1 1.761(7) . ?
 F165 C165 1.357(4) . ?
 F171 C171 1.358(4) . ?
 F151 C151 1.357(4) . ?
 F155 C155 1.349(4) . ?
 F175 C175 1.351(4) . ?
 F172 C172 1.351(4) . ?
 F154 C154 1.352(4) . ?
 F161 C161 1.348(4) . ?
 F181 C181 1.347(4) . ?
 F174 C174 1.339(4) . ?
 F152 C152 1.345(4) . ?
 F185 C185 1.352(4) . ?
 F164 C164 1.355(4) . ?
 F163 C163 1.341(4) . ?
 F162 C162 1.352(4) . ?
 F153 C153 1.345(4) . ?
 F173 C173 1.345(4) . ?
 F182 C182 1.349(4) . ?
 F184 C184 1.354(5) . ?
 F183 C183 1.335(4) . ?
 C81 C82 1.391(5) . ?
 C81 C80 1.406(5) . ?
 C81 C86 1.545(5) . ?
 C15 C14 1.405(5) . ?
 C15 C21 1.530(5) . ?
 C15 C10 1.402(5) . ?
 C130 C135 1.390(5) . ?
 C130 C131 1.384(6) . ?
 C130 C91 1.524(5) . ?
 C82 C83 1.381(5) . ?
 C82 C88 1.512(5) . ?
 C14 C13 1.386(5) . ?
 C14 C23 1.516(5) . ?
 C33 H33 0.9500 . ?
 C33 C34 1.386(6) . ?
 C33 C32 1.384(6) . ?
 C11 C10 1.418(5) . ?
 C11 C12 1.384(5) . ?
 C11 C16 1.539(5) . ?
 C21 C22 1.574(5) . ?
 C21 C60 1.531(5) . ?
 C21 C50 1.533(5) . ?
 C84 C93 1.516(5) . ?
 C84 C83 1.378(5) . ?
 C84 C85 1.400(5) . ?
 C55 C65 1.471(5) . ?
 C55 C50 1.406(5) . ?
 C55 C54 1.388(5) . ?
 C175 C174 1.396(5) . ?
 C175 C170 1.379(5) . ?
 C22 H22A 0.9900 . ?
 C22 H22B 0.9900 . ?
 C22 C23 1.538(5) . ?
 C154 C153 1.371(5) . ?
 C154 C155 1.383(5) . ?
 C153 C152 1.373(6) . ?
 C34 H34 0.9500 . ?
 C34 C35 1.393(6) . ?
 C135 C134 1.387(5) . ?
 C135 C125 1.469(5) . ?
 C165 C160 1.372(5) . ?
 C165 C164 1.385(5) . ?
 C12 C13 1.379(5) . ?
 C12 C18 1.523(5) . ?
 C93 C94 1.517(5) . ?
 C93 C92 1.490(6) . ?
 C93 C95 1.545(6) . ?
 C110 C86 1.536(5) . ?
 C110 C115 1.398(5) . ?
 C110 C111 1.376(6) . ?
 C160 C161 1.397(5) . ?
 C160 B1 1.661(5) . ?
 C152 C151 1.378(5) . ?
 C44 H44 0.9500 . ?
 C44 C45 1.392(5) . ?
 C44 C43 1.387(6) . ?
 C162 C163 1.365(6) . ?
 C162 C161 1.379(5) . ?
 C163 C164 1.376(6) . ?
 C151 C150 1.389(5) . ?
 C80 C85 1.415(5) . ?
 C40 C16 1.533(5) . ?
 C40 C45 1.395(5) . ?
 C40 C41 1.388(5) . ?
 C172 C171 1.369(5) . ?
 C172 C173 1.366(5) . ?
 C30 C35 1.404(5) . ?
 C30 C16 1.520(5) . ?
 C30 C31 1.396(5) . ?
 C35 C45 1.465(6) . ?
 C155 C150 1.386(5) . ?
 C13 H13 0.9500 . ?
 C65 C60 1.401(5) . ?
 C65 C64 1.386(5) . ?
 C60 C61 1.384(5) . ?
 C16 C17 1.565(5) . ?
 C134 H134 0.9500 . ?
 C134 C133 1.374(6) . ?
 C174 C173 1.374(5) . ?
 C23 C25 1.532(5) . ?
 C23 C24 1.531(5) . ?
 C83 H83 0.9500 . ?
 C61 H61 0.9500 . ?
 C61 C62 1.401(6) . ?
 C171 C170 1.398(5) . ?
 C181 C182 1.374(5) . ?
 C181 C180 1.397(5) . ?
 C150 B1 1.658(5) . ?
 C131 H131 0.9500 . ?
 C131 C132 1.401(7) . ?
 C62 H62 0.9500 . ?
 C62 C63 1.378(6) . ?
 C105 C115 1.468(6) . ?
 C105 C100 1.410(5) . ?
 C105 C104 1.400(6) . ?
 C125 C124 1.388(6) . ?
 C125 C120 1.400(6) . ?
 C88 C87 1.533(5) . ?
 C88 C90 1.540(5) . ?
 C88 C89 1.520(5) . ?
 C86 C87 1.574(5) . ?
 C86 C100 1.515(5) . ?
 C25 H25A 0.9800 . ?
 C25 H25B 0.9800 . ?
 C25 H25C 0.9800 . ?
 C115 C114 1.399(6) . ?
 C18 C17 1.539(5) . ?
 C18 C20 1.534(5) . ?
 C18 C19 1.530(6) . ?
 C17 H17A 0.9900 . ?
 C17 H17B 0.9900 . ?
 C43 H43 0.9500 . ?
 C43 C42 1.392(6) . ?
 C91 C120 1.514(6) . ?
 C91 C85 1.535(5) . ?
 C91 C92 1.598(6) . ?
 C185 C180 1.396(5) . ?
 C185 C184 1.377(6) . ?
 C183 C182 1.387(6) . ?
 C183 C184 1.370(6) . ?
 C32 H32 0.9500 . ?
 C32 C31 1.393(6) . ?
 C87 H87A 0.9900 . ?
 C87 H87B 0.9900 . ?
 C124 H124 0.9500 . ?
 C124 C123 1.390(7) . ?
 C31 H31 0.9500 . ?
 C101 H101 0.9500 . ?
 C101 C102 1.395(6) . ?
 C101 C100 1.381(6) . ?
 C52 H52 0.9500 . ?
 C52 C53 1.386(6) . ?
 C52 C51 1.385(6) . ?
 C102 H102 0.9500 . ?
 C102 C103 1.386(7) . ?
 C41 H41 0.9500 . ?
 C41 C42 1.390(5) . ?
 C170 B1 1.651(5) . ?
 C20 H20A 0.9800 . ?
 C20 H20B 0.9800 . ?
 C20 H20C 0.9800 . ?
 C140 C141 1.390(6) . ?
 C140 C145 1.377(6) . ?
 C180 B1 1.647(5) . ?
 C64 H64 0.9500 . ?
 C64 C63 1.383(6) . ?
 C50 C51 1.376(5) . ?
 C19 H19A 0.9800 . ?
 C19 H19B 0.9800 . ?
 C19 H19C 0.9800 . ?
 C42 H42 0.9500 . ?
 C24 H24A 0.9800 . ?
 C24 H24B 0.9800 . ?
 C24 H24C 0.9800 . ?
 C70 C71 1.392(7) . ?
 C70 C75 1.397(7) . ?
 C63 H63 0.9500 . ?
 C143 H143 0.9500 . ?
 C143 C142 1.383(7) . ?
 C143 C144 1.370(7) . ?
 C111 H111 0.9500 . ?
 C111 C112 1.398(5) . ?
 C113 H113 0.9500 . ?
 C113 C112 1.369(6) . ?
 C113 C114 1.397(7) . ?
 C141 H141 0.9500 . ?
 C141 C142 1.387(6) . ?
 C104 H104 0.9500 . ?
 C104 C103 1.370(7) . ?
 C90 H90A 0.9800 . ?
 C90 H90B 0.9800 . ?
 C90 H90C 0.9800 . ?
 C54 H54 0.9500 . ?
 C54 C53 1.395(6) . ?
 C120 C121 1.376(6) . ?
 C142 H142 0.9500 . ?
 C133 H133 0.9500 . ?
 C133 C132 1.381(7) . ?
 C112 H112 0.9500 . ?
 C89 H89A 0.9800 . ?
 C89 H89B 0.9800 . ?
 C89 H89C 0.9800 . ?
 C53 H53 0.9500 . ?
 C51 H51 0.9500 . ?
 C114 H114 0.9500 . ?
 C103 H103 0.9500 . ?
 C71 H71 0.9500 . ?
 C71 C72 1.373(7) . ?
 C145 H145 0.9500 . ?
 C145 C144 1.397(6) . ?
 C144 H144 0.9500 . ?
 C75 H75 0.9500 . ?
 C75 C74 1.395(7) . ?
 C94 H94A 0.9800 . ?
 C94 H94B 0.9800 . ?
 C94 H94C 0.9800 . ?
 C132 H132 0.9500 . ?
 C123 H123 0.9500 . ?
 C123 C122 1.390(8) . ?
 C121 H121 0.9500 . ?
 C121 C122 1.378(8) . ?
 C92 H92A 0.9900 . ?
 C92 H92B 0.9900 . ?
 C122 H122 0.9500 . ?
 C72 H72 0.9500 . ?
 C72 C73 1.378(10) . ?
 C74 H74 0.9500 . ?
 C74 C73 1.389(10) . ?
 C95 H95A 0.9800 . ?
 C95 H95B 0.9800 . ?
 C95 H95C 0.9800 . ?
 C1 H1A 0.9900 . ?
 C1 H1B 0.9900 . ?
 C73 H73 0.9500 . ?

loop_
  _geom_angle_atom_site_label_1
  _geom_angle_atom_site_label_2
  _geom_angle_atom_site_label_3
  _geom_angle
  _geom_angle_site_symmetry_1
  _geom_angle_site_symmetry_3
  _geom_angle_publ_flag
 F1 Te1 F2 165.36(10) . . ?
 F1 Te1 C10 86.65(11) . . ?
 F1 Te1 C70 87.35(14) . . ?
 F2 Te1 C10 84.81(12) . . ?
 F2 Te1 C70 86.08(14) . . ?
 C70 Te1 C10 117.52(15) . . ?
 F3 Te2 C80 85.96(11) . . ?
 F3 Te2 C140 85.49(13) . . ?
 F4 Te2 F3 166.20(10) . . ?
 F4 Te2 C80 86.33(12) . . ?
 F4 Te2 C140 88.11(13) . . ?
 C140 Te2 C80 118.36(14) . . ?
 Cl1 K1 Cl2 53.22(5) . . ?
 Cl1 K1 C44 81.36(8) . . ?
 Cl1 K1 C42 122.24(8) . . ?
 Cl1 K1 C114 120.26(9) . . ?
 Cl2 K1 C114 71.07(9) . . ?
 F3 K1 Cl1 109.61(6) . . ?
 F3 K1 Cl2 88.80(7) . . ?
 F3 K1 C44 89.93(9) . . ?
 F3 K1 C43 76.34(10) . . ?
 F3 K1 C42 88.85(9) . . ?
 F3 K1 C113 98.22(10) . . ?
 F3 K1 C112 84.28(9) . . ?
 F3 K1 C114 86.85(9) . . ?
 F2 K1 Cl1 77.04(7) . . ?
 F2 K1 Cl2 97.49(7) . . ?
 F2 K1 F3 172.86(9) . . ?
 F2 K1 C44 88.52(9) . . ?
 F2 K1 C43 99.63(10) . . ?
 F2 K1 C42 85.25(9) . . ?
 F2 K1 C113 78.14(10) . . ?
 F2 K1 C112 90.01(10) . . ?
 F2 K1 C114 91.97(10) . . ?
 C44 K1 Cl2 130.76(9) . . ?
 C44 K1 C114 157.90(11) . . ?
 C43 K1 Cl1 105.58(9) . . ?
 C43 K1 Cl2 148.44(10) . . ?
 C43 K1 C44 24.95(11) . . ?
 C43 K1 C42 25.17(11) . . ?
 C43 K1 C112 91.93(12) . . ?
 C43 K1 C114 134.15(12) . . ?
 C42 K1 Cl2 173.54(9) . . ?
 C42 K1 C44 43.22(10) . . ?
 C42 K1 C114 114.80(11) . . ?
 C113 K1 Cl1 134.08(10) . . ?
 C113 K1 Cl2 93.08(11) . . ?
 C113 K1 C44 135.69(13) . . ?
 C113 K1 C43 116.27(13) . . ?
 C113 K1 C42 93.22(13) . . ?
 C113 K1 C112 25.80(12) . . ?
 C113 K1 C114 24.57(12) . . ?
 C112 K1 Cl1 159.63(9) . . ?
 C112 K1 Cl2 114.44(10) . . ?
 C112 K1 C44 114.39(12) . . ?
 C112 K1 C42 71.29(11) . . ?
 C112 K1 C114 43.54(12) . . ?
 C1 Cl1 K1 97.2(2) . . ?
 C1 Cl2 K1 96.0(2) . . ?
 Te2 F3 K1 138.59(12) . . ?
 Te1 F2 K1 136.51(12) . . ?
 C82 C81 C80 119.6(3) . . ?
 C82 C81 C86 109.8(3) . . ?
 C80 C81 C86 130.5(3) . . ?
 C14 C15 C21 109.6(3) . . ?
 C10 C15 C14 118.5(3) . . ?
 C10 C15 C21 131.9(3) . . ?
 C135 C130 C91 110.4(3) . . ?
 C131 C130 C135 120.0(4) . . ?
 C131 C130 C91 128.9(4) . . ?
 C81 C82 C88 114.0(3) . . ?
 C83 C82 C81 120.9(3) . . ?
 C83 C82 C88 125.1(3) . . ?
 C15 C14 C23 113.6(3) . . ?
 C13 C14 C15 121.9(3) . . ?
 C13 C14 C23 124.5(3) . . ?
 C34 C33 H33 119.3 . . ?
 C32 C33 H33 119.3 . . ?
 C32 C33 C34 121.4(4) . . ?
 C10 C11 C16 129.7(3) . . ?
 C12 C11 C10 120.1(3) . . ?
 C12 C11 C16 110.0(3) . . ?
 C15 C21 C22 100.9(3) . . ?
 C15 C21 C60 115.6(3) . . ?
 C15 C21 C50 123.1(3) . . ?
 C60 C21 C22 110.3(3) . . ?
 C60 C21 C50 101.5(3) . . ?
 C50 C21 C22 104.8(3) . . ?
 C15 C10 Te1 128.5(3) . . ?
 C15 C10 C11 119.3(3) . . ?
 C11 C10 Te1 112.2(2) . . ?
 C83 C84 C93 124.3(3) . . ?
 C83 C84 C85 121.5(3) . . ?
 C85 C84 C93 114.1(3) . . ?
 C50 C55 C65 108.7(3) . . ?
 C54 C55 C65 130.7(4) . . ?
 C54 C55 C50 120.5(4) . . ?
 F175 C175 C174 115.3(3) . . ?
 F175 C175 C170 121.1(3) . . ?
 C170 C175 C174 123.7(3) . . ?
 C21 C22 H22A 110.0 . . ?
 C21 C22 H22B 110.0 . . ?
 H22A C22 H22B 108.4 . . ?
 C23 C22 C21 108.5(3) . . ?
 C23 C22 H22A 110.0 . . ?
 C23 C22 H22B 110.0 . . ?
 F154 C154 C153 119.8(3) . . ?
 F154 C154 C155 119.9(3) . . ?
 C153 C154 C155 120.2(3) . . ?
 F153 C153 C154 120.5(3) . . ?
 F153 C153 C152 120.4(3) . . ?
 C154 C153 C152 119.0(3) . . ?
 C33 C34 H34 120.8 . . ?
 C33 C34 C35 118.3(4) . . ?
 C35 C34 H34 120.8 . . ?
 C130 C135 C125 108.4(3) . . ?
 C134 C135 C130 121.2(4) . . ?
 C134 C135 C125 130.3(4) . . ?
 F165 C165 C160 121.5(3) . . ?
 F165 C165 C164 113.9(3) . . ?
 C160 C165 C164 124.6(3) . . ?
 C11 C12 C18 113.8(3) . . ?
 C13 C12 C11 121.1(3) . . ?
 C13 C12 C18 125.1(3) . . ?
 C84 C93 C94 112.6(3) . . ?
 C84 C93 C95 110.6(3) . . ?
 C94 C93 C95 105.1(4) . . ?
 C92 C93 C84 102.7(3) . . ?
 C92 C93 C94 114.2(4) . . ?
 C92 C93 C95 111.9(4) . . ?
 C115 C110 C86 109.8(3) . . ?
 C111 C110 C86 128.5(3) . . ?
 C111 C110 C115 121.3(4) . . ?
 C165 C160 C161 113.2(3) . . ?
 C165 C160 B1 126.2(3) . . ?
 C161 C160 B1 120.2(3) . . ?
 F152 C152 C153 120.2(3) . . ?
 F152 C152 C151 120.8(3) . . ?
 C153 C152 C151 119.1(3) . . ?
 K1 C44 H44 103.9 . . ?
 C45 C44 K1 98.1(2) . . ?
 C45 C44 H44 120.6 . . ?
 C43 C44 K1 67.2(2) . . ?
 C43 C44 H44 120.6 . . ?
 C43 C44 C45 118.7(4) . . ?
 F162 C162 C163 119.9(3) . . ?
 F162 C162 C161 120.1(3) . . ?
 C163 C162 C161 120.0(3) . . ?
 F163 C163 C162 121.1(4) . . ?
 F163 C163 C164 120.3(3) . . ?
 C162 C163 C164 118.6(3) . . ?
 F151 C151 C152 115.8(3) . . ?
 F151 C151 C150 119.6(3) . . ?
 C152 C151 C150 124.6(3) . . ?
 C81 C80 Te2 111.4(2) . . ?
 C81 C80 C85 119.7(3) . . ?
 C85 C80 Te2 128.7(3) . . ?
 C45 C40 C16 110.7(3) . . ?
 C41 C40 C16 128.4(3) . . ?
 C41 C40 C45 121.0(4) . . ?
 F161 C161 C160 119.7(3) . . ?
 F161 C161 C162 116.4(3) . . ?
 C162 C161 C160 123.9(3) . . ?
 F172 C172 C171 120.9(3) . . ?
 F172 C172 C173 119.7(3) . . ?
 C173 C172 C171 119.4(3) . . ?
 F164 C164 C165 120.9(3) . . ?
 F164 C164 C163 119.6(3) . . ?
 C163 C164 C165 119.5(3) . . ?
 C35 C30 C16 111.0(3) . . ?
 C31 C30 C35 120.6(4) . . ?
 C31 C30 C16 128.4(4) . . ?
 C34 C35 C30 120.5(4) . . ?
 C34 C35 C45 130.9(4) . . ?
 C30 C35 C45 108.3(3) . . ?
 F155 C155 C154 115.3(3) . . ?
 F155 C155 C150 121.5(3) . . ?
 C154 C155 C150 123.2(3) . . ?
 C14 C13 H13 120.5 . . ?
 C12 C13 C14 119.0(3) . . ?
 C12 C13 H13 120.5 . . ?
 C60 C65 C55 108.7(3) . . ?
 C64 C65 C55 130.9(4) . . ?
 C64 C65 C60 120.3(4) . . ?
 C65 C60 C21 109.9(3) . . ?
 C61 C60 C21 129.5(3) . . ?
 C61 C60 C65 120.6(3) . . ?
 C11 C16 C17 101.7(3) . . ?
 C40 C16 C11 113.8(3) . . ?
 C40 C16 C17 111.2(3) . . ?
 C30 C16 C11 119.4(3) . . ?
 C30 C16 C40 100.8(3) . . ?
 C30 C16 C17 110.2(3) . . ?
 C135 C134 H134 120.6 . . ?
 C133 C134 C135 118.7(4) . . ?
 C133 C134 H134 120.6 . . ?
 F174 C174 C175 120.4(3) . . ?
 F174 C174 C173 120.1(3) . . ?
 C173 C174 C175 119.5(3) . . ?
 C14 C23 C22 100.5(3) . . ?
 C14 C23 C25 112.5(3) . . ?
 C14 C23 C24 110.7(3) . . ?
 C25 C23 C22 113.2(3) . . ?
 C24 C23 C22 112.3(3) . . ?
 C24 C23 C25 107.6(3) . . ?
 C82 C83 H83 120.1 . . ?
 C84 C83 C82 119.8(3) . . ?
 C84 C83 H83 120.1 . . ?
 C60 C61 H61 120.9 . . ?
 C60 C61 C62 118.2(4) . . ?
 C62 C61 H61 120.9 . . ?
 F171 C171 C172 116.0(3) . . ?
 F171 C171 C170 119.2(3) . . ?
 C172 C171 C170 124.8(3) . . ?
 F181 C181 C182 116.7(3) . . ?
 F181 C181 C180 119.1(3) . . ?
 C182 C181 C180 124.2(3) . . ?
 C151 C150 B1 119.5(3) . . ?
 C155 C150 C151 113.8(3) . . ?
 C155 C150 B1 126.5(3) . . ?
 C130 C131 H131 120.8 . . ?
 C130 C131 C132 118.4(4) . . ?
 C132 C131 H131 120.8 . . ?
 C44 C45 C40 120.3(4) . . ?
 C44 C45 C35 130.9(4) . . ?
 C40 C45 C35 108.7(3) . . ?
 C61 C62 H62 119.6 . . ?
 C63 C62 C61 120.8(4) . . ?
 C63 C62 H62 119.6 . . ?
 C100 C105 C115 108.3(3) . . ?
 C104 C105 C115 131.3(4) . . ?
 C104 C105 C100 120.3(4) . . ?
 C124 C125 C135 130.8(4) . . ?
 C124 C125 C120 120.8(4) . . ?
 C120 C125 C135 108.4(3) . . ?
 C82 C88 C87 102.7(3) . . ?
 C82 C88 C90 109.6(3) . . ?
 C82 C88 C89 112.5(3) . . ?
 C87 C88 C90 113.4(3) . . ?
 C89 C88 C87 110.2(3) . . ?
 C89 C88 C90 108.5(3) . . ?
 C81 C86 C87 102.5(3) . . ?
 C110 C86 C81 115.6(3) . . ?
 C110 C86 C87 108.8(3) . . ?
 C100 C86 C81 120.9(3) . . ?
 C100 C86 C110 101.7(3) . . ?
 C100 C86 C87 106.7(3) . . ?
 F173 C173 C172 120.5(3) . . ?
 F173 C173 C174 120.3(3) . . ?
 C172 C173 C174 119.3(3) . . ?
 C23 C25 H25A 109.5 . . ?
 C23 C25 H25B 109.5 . . ?
 C23 C25 H25C 109.5 . . ?
 H25A C25 H25B 109.5 . . ?
 H25A C25 H25C 109.5 . . ?
 H25B C25 H25C 109.5 . . ?
 C110 C115 C105 109.0(3) . . ?
 C110 C115 C114 119.6(4) . . ?
 C114 C115 C105 131.4(4) . . ?
 C12 C18 C17 101.6(3) . . ?
 C12 C18 C20 111.5(3) . . ?
 C12 C18 C19 110.7(3) . . ?
 C20 C18 C17 113.8(3) . . ?
 C19 C18 C17 111.1(3) . . ?
 C19 C18 C20 108.0(3) . . ?
 C16 C17 H17A 109.8 . . ?
 C16 C17 H17B 109.8 . . ?
 C18 C17 C16 109.3(3) . . ?
 C18 C17 H17A 109.8 . . ?
 C18 C17 H17B 109.8 . . ?
 H17A C17 H17B 108.3 . . ?
 K1 C43 H43 95.2 . . ?
 C44 C43 K1 87.8(3) . . ?
 C44 C43 H43 119.7 . . ?
 C44 C43 C42 120.6(4) . . ?
 C42 C43 K1 87.0(2) . . ?
 C42 C43 H43 119.7 . . ?
 C130 C91 C85 119.5(3) . . ?
 C130 C91 C92 103.8(4) . . ?
 C120 C91 C130 101.4(3) . . ?
 C120 C91 C85 118.1(3) . . ?
 C120 C91 C92 112.0(4) . . ?
 C85 C91 C92 101.6(3) . . ?
 F185 C185 C180 120.7(3) . . ?
 F185 C185 C184 115.2(3) . . ?
 C184 C185 C180 124.2(4) . . ?
 F183 C183 C182 120.6(4) . . ?
 F183 C183 C184 121.4(4) . . ?
 C184 C183 C182 118.0(4) . . ?
 C33 C32 H32 119.6 . . ?
 C33 C32 C31 120.8(4) . . ?
 C31 C32 H32 119.6 . . ?
 C88 C87 C86 109.0(3) . . ?
 C88 C87 H87A 109.9 . . ?
 C88 C87 H87B 109.9 . . ?
 C86 C87 H87A 109.9 . . ?
 C86 C87 H87B 109.9 . . ?
 H87A C87 H87B 108.3 . . ?
 F182 C182 C181 120.9(4) . . ?
 F182 C182 C183 119.0(3) . . ?
 C181 C182 C183 120.1(4) . . ?
 C125 C124 H124 121.2 . . ?
 C125 C124 C123 117.7(4) . . ?
 C123 C124 H124 121.2 . . ?
 C30 C31 H31 120.9 . . ?
 C32 C31 C30 118.2(4) . . ?
 C32 C31 H31 120.9 . . ?
 C102 C101 H101 120.4 . . ?
 C100 C101 H101 120.4 . . ?
 C100 C101 C102 119.2(4) . . ?
 C53 C52 H52 119.7 . . ?
 C51 C52 H52 119.7 . . ?
 C51 C52 C53 120.6(4) . . ?
 C101 C102 H102 120.1 . . ?
 C103 C102 C101 119.8(4) . . ?
 C103 C102 H102 120.1 . . ?
 C105 C100 C86 110.3(3) . . ?
 C101 C100 C105 120.3(4) . . ?
 C101 C100 C86 128.8(4) . . ?
 C40 C41 H41 120.9 . . ?
 C40 C41 C42 118.2(4) . . ?
 C42 C41 H41 120.9 . . ?
 C175 C170 C171 113.3(3) . . ?
 C175 C170 B1 126.6(3) . . ?
 C171 C170 B1 119.6(3) . . ?
 C18 C20 H20A 109.5 . . ?
 C18 C20 H20B 109.5 . . ?
 C18 C20 H20C 109.5 . . ?
 H20A C20 H20B 109.5 . . ?
 H20A C20 H20C 109.5 . . ?
 H20B C20 H20C 109.5 . . ?
 C141 C140 Te2 120.2(3) . . ?
 C145 C140 Te2 117.7(3) . . ?
 C145 C140 C141 120.7(4) . . ?
 C181 C180 B1 119.9(3) . . ?
 C185 C180 C181 113.0(3) . . ?
 C185 C180 B1 126.6(3) . . ?
 C65 C64 H64 120.5 . . ?
 C63 C64 C65 118.9(4) . . ?
 C63 C64 H64 120.5 . . ?
 C55 C50 C21 109.6(3) . . ?
 C51 C50 C21 129.5(3) . . ?
 C51 C50 C55 120.1(4) . . ?
 C18 C19 H19A 109.5 . . ?
 C18 C19 H19B 109.5 . . ?
 C18 C19 H19C 109.5 . . ?
 H19A C19 H19B 109.5 . . ?
 H19A C19 H19C 109.5 . . ?
 H19B C19 H19C 109.5 . . ?
 K1 C42 H42 103.4 . . ?
 C43 C42 K1 67.8(2) . . ?
 C43 C42 H42 119.5 . . ?
 C41 C42 K1 98.6(2) . . ?
 C41 C42 C43 121.0(4) . . ?
 C41 C42 H42 119.5 . . ?
 C23 C24 H24A 109.5 . . ?
 C23 C24 H24B 109.5 . . ?
 C23 C24 H24C 109.5 . . ?
 H24A C24 H24B 109.5 . . ?
 H24A C24 H24C 109.5 . . ?
 H24B C24 H24C 109.5 . . ?
 C71 C70 Te1 115.6(3) . . ?
 C71 C70 C75 121.3(4) . . ?
 C75 C70 Te1 121.2(3) . . ?
 C62 C63 C64 120.8(4) . . ?
 C62 C63 H63 119.6 . . ?
 C64 C63 H63 119.6 . . ?
 C142 C143 H143 120.2 . . ?
 C144 C143 H143 120.2 . . ?
 C144 C143 C142 119.6(4) . . ?
 C110 C111 H111 120.7 . . ?
 C110 C111 C112 118.6(4) . . ?
 C112 C111 H111 120.7 . . ?
 K1 C113 H113 97.0 . . ?
 C112 C113 K1 81.2(3) . . ?
 C112 C113 H113 119.4 . . ?
 C112 C113 C114 121.2(4) . . ?
 C114 C113 K1 91.9(3) . . ?
 C114 C113 H113 119.4 . . ?
 C140 C141 H141 120.5 . . ?
 C142 C141 C140 118.9(4) . . ?
 C142 C141 H141 120.5 . . ?
 F184 C184 C185 120.1(4) . . ?
 F184 C184 C183 119.4(4) . . ?
 C183 C184 C185 120.5(4) . . ?
 C105 C104 H104 120.9 . . ?
 C103 C104 C105 118.2(4) . . ?
 C103 C104 H104 120.9 . . ?
 C88 C90 H90A 109.5 . . ?
 C88 C90 H90B 109.5 . . ?
 C88 C90 H90C 109.5 . . ?
 H90A C90 H90B 109.5 . . ?
 H90A C90 H90C 109.5 . . ?
 H90B C90 H90C 109.5 . . ?
 C55 C54 H54 120.7 . . ?
 C55 C54 C53 118.5(4) . . ?
 C53 C54 H54 120.7 . . ?
 C125 C120 C91 110.4(4) . . ?
 C121 C120 C125 120.6(4) . . ?
 C121 C120 C91 128.5(4) . . ?
 C84 C85 C80 118.5(3) . . ?
 C84 C85 C91 109.4(3) . . ?
 C80 C85 C91 132.1(3) . . ?
 C143 C142 C141 120.8(4) . . ?
 C143 C142 H142 119.6 . . ?
 C141 C142 H142 119.6 . . ?
 C134 C133 H133 119.7 . . ?
 C134 C133 C132 120.7(4) . . ?
 C132 C133 H133 119.7 . . ?
 K1 C112 H112 100.0 . . ?
 C111 C112 K1 96.9(2) . . ?
 C111 C112 H112 119.7 . . ?
 C113 C112 K1 73.0(3) . . ?
 C113 C112 C111 120.7(4) . . ?
 C113 C112 H112 119.7 . . ?
 C88 C89 H89A 109.5 . . ?
 C88 C89 H89B 109.5 . . ?
 C88 C89 H89C 109.5 . . ?
 H89A C89 H89B 109.5 . . ?
 H89A C89 H89C 109.5 . . ?
 H89B C89 H89C 109.5 . . ?
 C52 C53 C54 120.6(4) . . ?
 C52 C53 H53 119.7 . . ?
 C54 C53 H53 119.7 . . ?
 C52 C51 H51 120.2 . . ?
 C50 C51 C52 119.6(4) . . ?
 C50 C51 H51 120.2 . . ?
 K1 C114 H114 108.3 . . ?
 C115 C114 K1 97.2(2) . . ?
 C115 C114 H114 120.8 . . ?
 C113 C114 K1 63.5(2) . . ?
 C113 C114 C115 118.5(4) . . ?
 C113 C114 H114 120.8 . . ?
 C102 C103 H103 118.9 . . ?
 C104 C103 C102 122.2(4) . . ?
 C104 C103 H103 118.9 . . ?
 C70 C71 H71 120.2 . . ?
 C72 C71 C70 119.6(5) . . ?
 C72 C71 H71 120.2 . . ?
 C140 C145 H145 120.3 . . ?
 C140 C145 C144 119.4(5) . . ?
 C144 C145 H145 120.3 . . ?
 C143 C144 C145 120.5(5) . . ?
 C143 C144 H144 119.7 . . ?
 C145 C144 H144 119.7 . . ?
 C70 C75 H75 120.8 . . ?
 C74 C75 C70 118.4(5) . . ?
 C74 C75 H75 120.8 . . ?
 C93 C94 H94A 109.5 . . ?
 C93 C94 H94B 109.5 . . ?
 C93 C94 H94C 109.5 . . ?
 H94A C94 H94B 109.5 . . ?
 H94A C94 H94C 109.5 . . ?
 H94B C94 H94C 109.5 . . ?
 C131 C132 H132 119.6 . . ?
 C133 C132 C131 120.9(4) . . ?
 C133 C132 H132 119.6 . . ?
 C124 C123 H123 119.3 . . ?
 C122 C123 C124 121.5(5) . . ?
 C122 C123 H123 119.3 . . ?
 C150 B1 C160 113.4(3) . . ?
 C170 B1 C160 100.8(3) . . ?
 C170 B1 C150 113.0(3) . . ?
 C180 B1 C160 113.8(3) . . ?
 C180 B1 C150 101.4(3) . . ?
 C180 B1 C170 114.9(3) . . ?
 C120 C121 H121 120.4 . . ?
 C120 C121 C122 119.2(5) . . ?
 C122 C121 H121 120.4 . . ?
 C93 C92 C91 110.0(4) . . ?
 C93 C92 H92A 109.7 . . ?
 C93 C92 H92B 109.7 . . ?
 C91 C92 H92A 109.7 . . ?
 C91 C92 H92B 109.7 . . ?
 H92A C92 H92B 108.2 . . ?
 C123 C122 H122 119.9 . . ?
 C121 C122 C123 120.3(5) . . ?
 C121 C122 H122 119.9 . . ?
 C71 C72 H72 120.2 . . ?
 C71 C72 C73 119.6(6) . . ?
 C73 C72 H72 120.2 . . ?
 C75 C74 H74 120.3 . . ?
 C73 C74 C75 119.4(6) . . ?
 C73 C74 H74 120.3 . . ?
 C93 C95 H95A 109.5 . . ?
 C93 C95 H95B 109.5 . . ?
 C93 C95 H95C 109.5 . . ?
 H95A C95 H95B 109.5 . . ?
 H95A C95 H95C 109.5 . . ?
 H95B C95 H95C 109.5 . . ?
 Cl1 C1 H1A 109.4 . . ?
 Cl1 C1 H1B 109.4 . . ?
 Cl2 C1 Cl1 110.9(3) . . ?
 Cl2 C1 H1A 109.4 . . ?
 Cl2 C1 H1B 109.4 . . ?
 H1A C1 H1B 108.0 . . ?
 C72 C73 C74 121.6(5) . . ?
 C72 C73 H73 119.2 . . ?
 C74 C73 H73 119.2 . . ?

loop_
  _geom_torsion_atom_site_label_1
  _geom_torsion_atom_site_label_2
  _geom_torsion_atom_site_label_3
  _geom_torsion_atom_site_label_4
  _geom_torsion
  _geom_torsion_site_symmetry_1
  _geom_torsion_site_symmetry_2
  _geom_torsion_site_symmetry_3
  _geom_torsion_site_symmetry_4
  _geom_torsion_publ_flag
 Te1 C70 C71 C72 -162.7(4) . . . . ?
 Te1 C70 C75 C74 164.0(4) . . . . ?
 Te2 C80 C85 C84 175.9(3) . . . . ?
 Te2 C80 C85 C91 -6.3(6) . . . . ?
 Te2 C140 C141 C142 167.0(3) . . . . ?
 Te2 C140 C145 C144 -166.9(4) . . . . ?
 K1 Cl1 C1 Cl2 15.7(4) . . . . ?
 K1 Cl2 C1 Cl1 -15.4(4) . . . . ?
 K1 C44 C45 C40 -69.1(4) . . . . ?
 K1 C44 C45 C35 108.4(4) . . . . ?
 K1 C44 C43 C42 85.2(4) . . . . ?
 K1 C43 C42 C41 86.7(4) . . . . ?
 K1 C113 C112 C111 88.0(4) . . . . ?
 K1 C113 C114 C115 -83.6(4) . . . . ?
 F165 C165 C160 C161 -178.4(3) . . . . ?
 F165 C165 C160 B1 -5.6(5) . . . . ?
 F165 C165 C164 F164 1.3(5) . . . . ?
 F165 C165 C164 C163 -178.6(3) . . . . ?
 F171 C171 C170 C175 177.7(3) . . . . ?
 F171 C171 C170 B1 4.7(5) . . . . ?
 F151 C151 C150 C155 -177.5(3) . . . . ?
 F151 C151 C150 B1 -2.8(5) . . . . ?
 F155 C155 C150 C151 178.7(3) . . . . ?
 F155 C155 C150 B1 4.4(5) . . . . ?
 F175 C175 C174 F174 -0.2(5) . . . . ?
 F175 C175 C174 C173 -179.3(3) . . . . ?
 F175 C175 C170 C171 -179.1(3) . . . . ?
 F175 C175 C170 B1 -6.7(5) . . . . ?
 F172 C172 C171 F171 2.5(5) . . . . ?
 F172 C172 C171 C170 -177.8(3) . . . . ?
 F172 C172 C173 F173 -0.3(5) . . . . ?
 F172 C172 C173 C174 179.6(3) . . . . ?
 F154 C154 C153 F153 1.3(5) . . . . ?
 F154 C154 C153 C152 -177.5(3) . . . . ?
 F154 C154 C155 F155 -1.7(5) . . . . ?
 F154 C154 C155 C150 178.8(3) . . . . ?
 F181 C181 C182 F182 0.1(5) . . . . ?
 F181 C181 C182 C183 178.4(3) . . . . ?
 F181 C181 C180 C185 -177.9(3) . . . . ?
 F181 C181 C180 B1 -5.2(5) . . . . ?
 F174 C174 C173 F173 -0.5(5) . . . . ?
 F174 C174 C173 C172 179.6(3) . . . . ?
 F152 C152 C151 F151 -1.6(5) . . . . ?
 F152 C152 C151 C150 178.0(3) . . . . ?
 F185 C185 C180 C181 178.3(3) . . . . ?
 F185 C185 C180 B1 6.2(6) . . . . ?
 F185 C185 C184 F184 0.7(6) . . . . ?
 F185 C185 C184 C183 -178.7(4) . . . . ?
 F163 C163 C164 F164 -1.9(5) . . . . ?
 F163 C163 C164 C165 177.9(3) . . . . ?
 F162 C162 C163 F163 1.4(5) . . . . ?
 F162 C162 C163 C164 -178.8(3) . . . . ?
 F162 C162 C161 F161 1.1(5) . . . . ?
 F162 C162 C161 C160 -177.7(3) . . . . ?
 F153 C153 C152 F152 0.7(5) . . . . ?
 F153 C153 C152 C151 -179.5(3) . . . . ?
 F183 C183 C182 F182 -1.4(6) . . . . ?
 F183 C183 C182 C181 -179.7(4) . . . . ?
 F183 C183 C184 F184 0.2(6) . . . . ?
 F183 C183 C184 C185 179.7(4) . . . . ?
 C81 C82 C83 C84 0.4(5) . . . . ?
 C81 C82 C88 C87 -8.6(4) . . . . ?
 C81 C82 C88 C90 112.3(3) . . . . ?
 C81 C82 C88 C89 -127.0(3) . . . . ?
 C81 C80 C85 C84 -0.5(5) . . . . ?
 C81 C80 C85 C91 177.3(4) . . . . ?
 C81 C86 C87 C88 -14.2(4) . . . . ?
 C81 C86 C100 C105 138.8(3) . . . . ?
 C81 C86 C100 C101 -50.9(6) . . . . ?
 C15 C14 C13 C12 0.7(5) . . . . ?
 C15 C14 C23 C22 14.2(4) . . . . ?
 C15 C14 C23 C25 -106.5(4) . . . . ?
 C15 C14 C23 C24 133.0(3) . . . . ?
 C15 C21 C22 C23 26.1(4) . . . . ?
 C15 C21 C60 C65 147.7(3) . . . . ?
 C15 C21 C60 C61 -35.3(5) . . . . ?
 C15 C21 C50 C55 -143.2(3) . . . . ?
 C15 C21 C50 C51 47.0(5) . . . . ?
 C130 C135 C134 C133 -0.1(6) . . . . ?
 C130 C135 C125 C124 179.6(4) . . . . ?
 C130 C135 C125 C120 1.4(4) . . . . ?
 C130 C131 C132 C133 0.2(7) . . . . ?
 C130 C91 C120 C125 -9.4(4) . . . . ?
 C130 C91 C120 C121 178.9(5) . . . . ?
 C130 C91 C85 C84 123.0(4) . . . . ?
 C130 C91 C85 C80 -54.9(6) . . . . ?
 C130 C91 C92 C93 -139.6(4) . . . . ?
 C82 C81 C80 Te2 -176.6(3) . . . . ?
 C82 C81 C80 C85 0.3(5) . . . . ?
 C82 C81 C86 C110 -109.3(3) . . . . ?
 C82 C81 C86 C87 8.9(4) . . . . ?
 C82 C81 C86 C100 127.3(4) . . . . ?
 C82 C88 C87 C86 13.9(4) . . . . ?
 C14 C15 C21 C22 -17.0(4) . . . . ?
 C14 C15 C21 C60 101.9(3) . . . . ?
 C14 C15 C21 C50 -133.0(3) . . . . ?
 C14 C15 C10 Te1 179.7(3) . . . . ?
 C14 C15 C10 C11 3.4(5) . . . . ?
 C33 C34 C35 C30 0.0(6) . . . . ?
 C33 C34 C35 C45 -173.2(4) . . . . ?
 C33 C32 C31 C30 2.8(6) . . . . ?
 C11 C12 C13 C14 1.7(5) . . . . ?
 C11 C12 C18 C17 -5.6(4) . . . . ?
 C11 C12 C18 C20 116.0(4) . . . . ?
 C11 C12 C18 C19 -123.7(4) . . . . ?
 C11 C16 C17 C18 -19.3(4) . . . . ?
 C21 C15 C14 C13 179.7(3) . . . . ?
 C21 C15 C14 C23 2.1(4) . . . . ?
 C21 C15 C10 Te1 -4.1(6) . . . . ?
 C21 C15 C10 C11 179.7(3) . . . . ?
 C21 C22 C23 C14 -24.7(4) . . . . ?
 C21 C22 C23 C25 95.5(3) . . . . ?
 C21 C22 C23 C24 -142.4(3) . . . . ?
 C21 C60 C61 C62 -170.7(4) . . . . ?
 C21 C50 C51 C52 169.6(4) . . . . ?
 C10 C15 C14 C13 -3.3(5) . . . . ?
 C10 C15 C14 C23 179.1(3) . . . . ?
 C10 C15 C21 C22 166.5(4) . . . . ?
 C10 C15 C21 C60 -74.6(5) . . . . ?
 C10 C15 C21 C50 50.5(5) . . . . ?
 C10 C11 C12 C13 -1.5(5) . . . . ?
 C10 C11 C12 C18 176.2(3) . . . . ?
 C10 C11 C16 C40 72.7(5) . . . . ?
 C10 C11 C16 C30 -46.3(5) . . . . ?
 C10 C11 C16 C17 -167.6(4) . . . . ?
 C84 C93 C92 C91 14.1(5) . . . . ?
 C55 C65 C60 C21 -7.9(4) . . . . ?
 C55 C65 C60 C61 174.7(3) . . . . ?
 C55 C65 C64 C63 -179.4(4) . . . . ?
 C55 C50 C51 C52 0.8(6) . . . . ?
 C55 C54 C53 C52 0.2(6) . . . . ?
 C175 C174 C173 F173 178.6(3) . . . . ?
 C175 C174 C173 C172 -1.2(6) . . . . ?
 C175 C170 B1 C160 -98.9(4) . . . . ?
 C175 C170 B1 C150 139.7(3) . . . . ?
 C175 C170 B1 C180 23.9(5) . . . . ?
 C22 C21 C60 C65 -98.7(3) . . . . ?
 C22 C21 C60 C61 78.4(5) . . . . ?
 C22 C21 C50 C55 102.8(3) . . . . ?
 C22 C21 C50 C51 -67.0(5) . . . . ?
 C154 C153 C152 F152 179.5(3) . . . . ?
 C154 C153 C152 C151 -0.7(5) . . . . ?
 C154 C155 C150 C151 -1.8(5) . . . . ?
 C154 C155 C150 B1 -176.1(3) . . . . ?
 C153 C154 C155 F155 179.1(3) . . . . ?
 C153 C154 C155 C150 -0.4(6) . . . . ?
 C153 C152 C151 F151 178.7(3) . . . . ?
 C153 C152 C151 C150 -1.7(6) . . . . ?
 C34 C33 C32 C31 -1.2(6) . . . . ?
 C34 C35 C45 C44 -5.8(7) . . . . ?
 C34 C35 C45 C40 171.9(4) . . . . ?
 C135 C130 C131 C132 0.8(6) . . . . ?
 C135 C130 C91 C120 10.3(4) . . . . ?
 C135 C130 C91 C85 141.9(4) . . . . ?
 C135 C130 C91 C92 -105.9(4) . . . . ?
 C135 C134 C133 C132 1.2(6) . . . . ?
 C135 C125 C124 C123 -176.9(4) . . . . ?
 C135 C125 C120 C91 5.5(5) . . . . ?
 C135 C125 C120 C121 177.9(4) . . . . ?
 C165 C160 C161 F161 176.6(3) . . . . ?
 C165 C160 C161 C162 -4.6(5) . . . . ?
 C165 C160 B1 C150 22.9(5) . . . . ?
 C165 C160 B1 C170 -98.2(4) . . . . ?
 C165 C160 B1 C180 138.2(4) . . . . ?
 C12 C11 C10 Te1 -178.0(3) . . . . ?
 C12 C11 C10 C15 -1.2(5) . . . . ?
 C12 C11 C16 C40 -103.9(4) . . . . ?
 C12 C11 C16 C30 137.1(4) . . . . ?
 C12 C11 C16 C17 15.8(4) . . . . ?
 C12 C18 C17 C16 15.7(4) . . . . ?
 C93 C84 C83 C82 -176.2(3) . . . . ?
 C93 C84 C85 C80 176.7(3) . . . . ?
 C93 C84 C85 C91 -1.6(4) . . . . ?
 C110 C86 C87 C88 108.7(3) . . . . ?
 C110 C86 C100 C105 9.1(4) . . . . ?
 C110 C86 C100 C101 179.4(4) . . . . ?
 C110 C115 C114 K1 -62.1(4) . . . . ?
 C110 C115 C114 C113 1.6(6) . . . . ?
 C110 C111 C112 K1 76.1(4) . . . . ?
 C110 C111 C112 C113 1.7(6) . . . . ?
 C160 C165 C164 F164 -179.7(3) . . . . ?
 C160 C165 C164 C163 0.5(6) . . . . ?
 C152 C151 C150 C155 2.9(5) . . . . ?
 C152 C151 C150 B1 177.6(3) . . . . ?
 C44 C43 C42 K1 -85.7(4) . . . . ?
 C44 C43 C42 C41 1.0(6) . . . . ?
 C162 C163 C164 F164 178.2(3) . . . . ?
 C162 C163 C164 C165 -1.9(5) . . . . ?
 C163 C162 C161 F161 -177.7(3) . . . . ?
 C163 C162 C161 C160 3.5(6) . . . . ?
 C151 C150 B1 C160 48.7(4) . . . . ?
 C151 C150 B1 C170 162.6(3) . . . . ?
 C151 C150 B1 C180 -73.8(4) . . . . ?
 C80 C81 C82 C83 -0.3(5) . . . . ?
 C80 C81 C82 C88 -177.4(3) . . . . ?
 C80 C81 C86 C110 67.3(5) . . . . ?
 C80 C81 C86 C87 -174.5(4) . . . . ?
 C80 C81 C86 C100 -56.0(5) . . . . ?
 C40 C16 C17 C18 102.2(4) . . . . ?
 C40 C41 C42 K1 71.1(4) . . . . ?
 C40 C41 C42 C43 1.9(6) . . . . ?
 C161 C160 B1 C150 -164.7(3) . . . . ?
 C161 C160 B1 C170 74.2(4) . . . . ?
 C161 C160 B1 C180 -49.4(4) . . . . ?
 C161 C162 C163 F163 -179.8(3) . . . . ?
 C161 C162 C163 C164 0.1(6) . . . . ?
 C172 C171 C170 C175 -2.0(5) . . . . ?
 C172 C171 C170 B1 -175.0(3) . . . . ?
 C164 C165 C160 C161 2.6(5) . . . . ?
 C164 C165 C160 B1 175.5(3) . . . . ?
 C30 C35 C45 C44 -179.7(4) . . . . ?
 C30 C35 C45 C40 -2.0(4) . . . . ?
 C30 C16 C17 C18 -146.9(3) . . . . ?
 C35 C30 C16 C11 131.7(4) . . . . ?
 C35 C30 C16 C40 6.3(4) . . . . ?
 C35 C30 C16 C17 -111.3(4) . . . . ?
 C35 C30 C31 C32 -3.1(6) . . . . ?
 C155 C154 C153 F153 -179.5(3) . . . . ?
 C155 C154 C153 C152 1.7(5) . . . . ?
 C155 C150 B1 C160 -137.3(3) . . . . ?
 C155 C150 B1 C170 -23.4(5) . . . . ?
 C155 C150 B1 C180 100.2(4) . . . . ?
 C13 C14 C23 C22 -163.3(3) . . . . ?
 C13 C14 C23 C25 76.0(4) . . . . ?
 C13 C14 C23 C24 -44.5(5) . . . . ?
 C13 C12 C18 C17 171.9(3) . . . . ?
 C13 C12 C18 C20 -66.4(5) . . . . ?
 C13 C12 C18 C19 53.9(5) . . . . ?
 C65 C55 C50 C21 8.1(4) . . . . ?
 C65 C55 C50 C51 179.0(3) . . . . ?
 C65 C55 C54 C53 -179.5(4) . . . . ?
 C65 C60 C61 C62 6.1(5) . . . . ?
 C65 C64 C63 C62 3.6(6) . . . . ?
 C60 C21 C22 C23 -96.6(3) . . . . ?
 C60 C21 C50 C55 -12.1(4) . . . . ?
 C60 C21 C50 C51 178.2(4) . . . . ?
 C60 C65 C64 C63 -0.6(6) . . . . ?
 C60 C61 C62 C63 -3.1(6) . . . . ?
 C16 C11 C10 Te1 5.7(5) . . . . ?
 C16 C11 C10 C15 -177.5(3) . . . . ?
 C16 C11 C12 C13 175.5(3) . . . . ?
 C16 C11 C12 C18 -6.8(4) . . . . ?
 C16 C40 C45 C44 -175.8(3) . . . . ?
 C16 C40 C45 C35 6.2(4) . . . . ?
 C16 C40 C41 C42 175.2(4) . . . . ?
 C16 C30 C35 C34 -177.7(3) . . . . ?
 C16 C30 C35 C45 -3.1(4) . . . . ?
 C16 C30 C31 C32 176.2(4) . . . . ?
 C134 C135 C125 C124 1.5(7) . . . . ?
 C134 C135 C125 C120 -176.8(4) . . . . ?
 C134 C133 C132 C131 -1.2(7) . . . . ?
 C174 C175 C170 C171 0.4(5) . . . . ?
 C174 C175 C170 B1 172.8(3) . . . . ?
 C23 C14 C13 C12 178.0(3) . . . . ?
 C83 C82 C88 C87 174.5(3) . . . . ?
 C83 C82 C88 C90 -64.7(4) . . . . ?
 C83 C82 C88 C89 56.1(5) . . . . ?
 C83 C84 C93 C94 -68.7(5) . . . . ?
 C83 C84 C93 C92 168.0(4) . . . . ?
 C83 C84 C93 C95 48.5(5) . . . . ?
 C83 C84 C85 C80 0.6(5) . . . . ?
 C83 C84 C85 C91 -177.7(3) . . . . ?
 C61 C62 C63 C64 -1.8(6) . . . . ?
 C171 C172 C173 F173 179.9(3) . . . . ?
 C171 C172 C173 C174 -0.3(6) . . . . ?
 C171 C170 B1 C160 73.1(4) . . . . ?
 C171 C170 B1 C150 -48.3(4) . . . . ?
 C171 C170 B1 C180 -164.0(3) . . . . ?
 C181 C180 B1 C160 167.2(3) . . . . ?
 C181 C180 B1 C150 -70.6(4) . . . . ?
 C181 C180 B1 C170 51.7(4) . . . . ?
 C131 C130 C135 C134 -0.9(6) . . . . ?
 C131 C130 C135 C125 -179.2(3) . . . . ?
 C131 C130 C91 C120 -179.1(4) . . . . ?
 C131 C130 C91 C85 -47.4(6) . . . . ?
 C131 C130 C91 C92 64.7(5) . . . . ?
 C45 C44 C43 K1 -86.8(4) . . . . ?
 C45 C44 C43 C42 -1.6(6) . . . . ?
 C45 C40 C16 C11 -136.6(3) . . . . ?
 C45 C40 C16 C30 -7.5(4) . . . . ?
 C45 C40 C16 C17 109.3(4) . . . . ?
 C45 C40 C41 C42 -4.3(6) . . . . ?
 C105 C115 C114 K1 120.5(4) . . . . ?
 C105 C115 C114 C113 -175.8(4) . . . . ?
 C105 C104 C103 C102 2.1(7) . . . . ?
 C125 C135 C134 C133 177.8(4) . . . . ?
 C125 C124 C123 C122 -0.5(8) . . . . ?
 C125 C120 C121 C122 -0.8(8) . . . . ?
 C88 C82 C83 C84 177.2(3) . . . . ?
 C86 C81 C82 C83 176.7(3) . . . . ?
 C86 C81 C82 C88 -0.4(4) . . . . ?
 C86 C81 C80 Te2 7.0(5) . . . . ?
 C86 C81 C80 C85 -176.0(3) . . . . ?
 C86 C110 C115 C105 5.2(4) . . . . ?
 C86 C110 C115 C114 -172.8(3) . . . . ?
 C86 C110 C111 C112 169.9(4) . . . . ?
 C173 C172 C171 F171 -177.7(3) . . . . ?
 C173 C172 C171 C170 2.0(6) . . . . ?
 C115 C110 C86 C81 -141.5(3) . . . . ?
 C115 C110 C86 C87 103.9(4) . . . . ?
 C115 C110 C86 C100 -8.6(4) . . . . ?
 C115 C110 C111 C112 -2.9(6) . . . . ?
 C115 C105 C100 C86 -6.6(4) . . . . ?
 C115 C105 C100 C101 -177.9(4) . . . . ?
 C115 C105 C104 C103 175.2(4) . . . . ?
 C18 C12 C13 C14 -175.7(3) . . . . ?
 C43 C44 C45 C40 -0.7(6) . . . . ?
 C43 C44 C45 C35 176.8(4) . . . . ?
 C91 C130 C135 C134 170.7(3) . . . . ?
 C91 C130 C135 C125 -7.6(4) . . . . ?
 C91 C130 C131 C132 -169.0(4) . . . . ?
 C91 C120 C121 C122 170.2(5) . . . . ?
 C185 C180 B1 C160 -21.1(5) . . . . ?
 C185 C180 B1 C150 101.1(4) . . . . ?
 C185 C180 B1 C170 -136.6(4) . . . . ?
 C32 C33 C34 C35 -0.3(6) . . . . ?
 C87 C86 C100 C105 -104.9(4) . . . . ?
 C87 C86 C100 C101 65.5(5) . . . . ?
 C182 C181 C180 C185 1.7(5) . . . . ?
 C182 C181 C180 B1 174.4(3) . . . . ?
 C182 C183 C184 F184 179.9(4) . . . . ?
 C182 C183 C184 C185 -0.6(6) . . . . ?
 C124 C125 C120 C91 -172.9(4) . . . . ?
 C124 C125 C120 C121 -0.5(7) . . . . ?
 C124 C123 C122 C121 -0.7(9) . . . . ?
 C31 C30 C35 C34 1.7(6) . . . . ?
 C31 C30 C35 C45 176.3(3) . . . . ?
 C31 C30 C16 C11 -47.6(6) . . . . ?
 C31 C30 C16 C40 -173.0(4) . . . . ?
 C31 C30 C16 C17 69.4(5) . . . . ?
 C101 C102 C103 C104 -1.1(7) . . . . ?
 C102 C101 C100 C105 1.7(6) . . . . ?
 C102 C101 C100 C86 -167.8(4) . . . . ?
 C100 C105 C115 C110 0.8(4) . . . . ?
 C100 C105 C115 C114 178.4(4) . . . . ?
 C100 C105 C104 C103 -1.2(6) . . . . ?
 C100 C86 C87 C88 -142.2(3) . . . . ?
 C100 C101 C102 C103 -0.9(6) . . . . ?
 C41 C40 C16 C11 43.9(5) . . . . ?
 C41 C40 C16 C30 173.0(4) . . . . ?
 C41 C40 C16 C17 -70.2(5) . . . . ?
 C41 C40 C45 C44 3.7(6) . . . . ?
 C41 C40 C45 C35 -174.3(3) . . . . ?
 C170 C175 C174 F174 -179.7(3) . . . . ?
 C170 C175 C174 C173 1.2(6) . . . . ?
 C20 C18 C17 C16 -104.4(4) . . . . ?
 C140 C141 C142 C143 -1.4(6) . . . . ?
 C140 C145 C144 C143 0.5(8) . . . . ?
 C180 C181 C182 F182 -179.5(3) . . . . ?
 C180 C181 C182 C183 -1.3(6) . . . . ?
 C180 C185 C184 F184 -179.3(4) . . . . ?
 C180 C185 C184 C183 1.3(6) . . . . ?
 C64 C65 C60 C21 173.0(3) . . . . ?
 C64 C65 C60 C61 -4.4(5) . . . . ?
 C50 C21 C22 C23 154.9(3) . . . . ?
 C50 C21 C60 C65 12.0(4) . . . . ?
 C50 C21 C60 C61 -170.9(4) . . . . ?
 C50 C55 C65 C60 -0.1(4) . . . . ?
 C50 C55 C65 C64 178.8(4) . . . . ?
 C50 C55 C54 C53 0.5(6) . . . . ?
 C19 C18 C17 C16 133.4(3) . . . . ?
 C70 C71 C72 C73 -2.5(8) . . . . ?
 C70 C75 C74 C73 -1.8(8) . . . . ?
 C111 C110 C86 C81 45.0(5) . . . . ?
 C111 C110 C86 C87 -69.6(5) . . . . ?
 C111 C110 C86 C100 178.0(4) . . . . ?
 C111 C110 C115 C105 179.2(3) . . . . ?
 C111 C110 C115 C114 1.2(6) . . . . ?
 C141 C140 C145 C144 -0.4(7) . . . . ?
 C184 C185 C180 C181 -1.7(5) . . . . ?
 C184 C185 C180 B1 -173.8(4) . . . . ?
 C184 C183 C182 F182 178.9(4) . . . . ?
 C184 C183 C182 C181 0.7(6) . . . . ?
 C104 C105 C115 C110 -175.9(4) . . . . ?
 C104 C105 C115 C114 1.7(8) . . . . ?
 C104 C105 C100 C86 170.6(4) . . . . ?
 C104 C105 C100 C101 -0.7(6) . . . . ?
 C90 C88 C87 C86 -104.3(4) . . . . ?
 C54 C55 C65 C60 179.9(4) . . . . ?
 C54 C55 C65 C64 -1.2(7) . . . . ?
 C54 C55 C50 C21 -171.9(3) . . . . ?
 C54 C55 C50 C51 -1.0(6) . . . . ?
 C120 C125 C124 C123 1.1(7) . . . . ?
 C120 C91 C85 C84 -113.1(4) . . . . ?
 C120 C91 C85 C80 69.0(5) . . . . ?
 C120 C91 C92 C93 111.9(5) . . . . ?
 C120 C121 C122 C123 1.4(9) . . . . ?
 C85 C84 C93 C94 115.3(4) . . . . ?
 C85 C84 C93 C92 -8.0(5) . . . . ?
 C85 C84 C93 C95 -127.5(4) . . . . ?
 C85 C84 C83 C82 -0.6(5) . . . . ?
 C85 C91 C120 C125 -141.9(4) . . . . ?
 C85 C91 C120 C121 46.4(6) . . . . ?
 C85 C91 C92 C93 -15.0(6) . . . . ?
 C142 C143 C144 C145 -1.0(8) . . . . ?
 C112 C113 C114 K1 80.9(4) . . . . ?
 C112 C113 C114 C115 -2.7(6) . . . . ?
 C89 C88 C87 C86 133.9(3) . . . . ?
 C53 C52 C51 C50 0.0(6) . . . . ?
 C51 C52 C53 C54 -0.5(7) . . . . ?
 C114 C113 C112 K1 -86.9(4) . . . . ?
 C114 C113 C112 C111 1.1(6) . . . . ?
 C71 C70 C75 C74 0.3(7) . . . . ?
 C71 C72 C73 C74 1.0(9) . . . . ?
 C145 C140 C141 C142 0.8(6) . . . . ?
 C144 C143 C142 C141 1.4(7) . . . . ?
 C75 C70 C71 C72 1.9(7) . . . . ?
 C75 C74 C73 C72 1.2(9) . . . . ?
 C94 C93 C92 C91 -108.1(5) . . . . ?
 B1 C160 C161 F161 3.3(5) . . . . ?
 B1 C160 C161 C162 -177.9(3) . . . . ?
 C92 C91 C120 C125 100.6(4) . . . . ?
 C92 C91 C120 C121 -71.0(6) . . . . ?
 C92 C91 C85 C84 9.8(5) . . . . ?
 C92 C91 C85 C80 -168.2(4) . . . . ?
 C95 C93 C92 C91 132.7(4) . . . . ?

#===END
data_komorrp240925_0m
_audit_creation_date               2025-05-15
_audit_creation_method
;
Olex2 1.5
(compiled 2025.04.05 svn.rf049d14d for OlexSys, GUI svn.r7224)
;
_shelx_SHELXL_version_number       '2019/3'
_audit_contact_author_address      ?
_audit_contact_author_email        ?
_audit_contact_author_name         ''
_audit_contact_author_phone        ?
_publ_contact_author_id_orcid      ?
_publ_section_references
;
Dolomanov, O.V., Bourhis, L.J., Gildea, R.J, Howard, J.A.K. & Puschmann, H.
 (2009), J. Appl. Cryst. 42, 339-341.

Sheldrick, G.M. (2015). Acta Cryst. A71, 3-8.

Sheldrick, G.M. (2015). Acta Cryst. C71, 3-8.
;
_chemical_name_common              ?
_chemical_name_systematic          ?
_chemical_formula_moiety           'C46 H39 O Te, B6 Cl6'
_chemical_formula_sum              'C46 H39 B6 Cl6 O Te'
_chemical_formula_weight           1012.93
_chemical_melting_point            ?
loop_
  _atom_type_symbol
  _atom_type_description
  _atom_type_scat_dispersion_real
  _atom_type_scat_dispersion_imag
  _atom_type_scat_source
 'C' 'C' 0.0033 0.0016 'International Tables Vol C Tables 4.2.6.8 and 6.1.1.4'
 'H' 'H' 0.0000 0.0000 'International Tables Vol C Tables 4.2.6.8 and 6.1.1.4'
 'B' 'B' 0.0013 0.0007 'International Tables Vol C Tables 4.2.6.8 and 6.1.1.4'
 'Cl' 'Cl' 0.1484 0.1585 'International Tables Vol C Tables 4.2.6.8 and 6.1.1.4'
 'O' 'O' 0.0106 0.0060 'International Tables Vol C Tables 4.2.6.8 and 6.1.1.4'
 'Te' 'Te' -0.5308 1.6751
 'International Tables Vol C Tables 4.2.6.8 and 6.1.1.4'

_shelx_space_group_comment
;
The symmetry employed for this shelxl refinement is uniquely defined
by the following loop, which should always be used as a source of
symmetry information in preference to the above space-group names.
They are only intended as comments.
;
_space_group_crystal_system        'monoclinic'
_space_group_IT_number             14
_space_group_name_H-M_alt          'P 1 21/c 1'
_space_group_name_Hall             '-P 2ybc'
loop_
  _space_group_symop_operation_xyz
 'x, y, z'
 '-x, y+1/2, -z+1/2'
 '-x, -y, -z'
 'x, -y-1/2, z-1/2'

_cell_length_a                     10.2739(16)
_cell_length_b                     25.429(4)
_cell_length_c                     16.781(3)
_cell_angle_alpha                  90
_cell_angle_beta                   95.289(5)
_cell_angle_gamma                  90
_cell_volume                       4365.3(13)
_cell_formula_units_Z              4
_cell_measurement_reflns_used      5333
_cell_measurement_temperature      100(2)
_cell_measurement_theta_max        20.31
_cell_measurement_theta_min        2.38
_shelx_estimated_absorpt_T_max     ?
_shelx_estimated_absorpt_T_min     ?
_exptl_absorpt_coefficient_mu      1.086
_exptl_absorpt_correction_T_max    0.7420
_exptl_absorpt_correction_T_min    0.6754
_exptl_absorpt_correction_type     'multi-scan'
_exptl_absorpt_process_details
;
SADABS-2016/2 (Bruker,2016/2) was used for absorption correction.
wR2(int) was 0.1296 before and 0.0847 after correction.
The Ratio of minimum to maximum transmission is 0.9102.
The \l/2 correction factor is Not present.
;
_exptl_absorpt_special_details     ?
_exptl_crystal_colour              'colorless'
_exptl_crystal_density_diffrn      1.582
_exptl_crystal_density_meas        ?
_exptl_crystal_density_method      ?
_exptl_crystal_description         'block'
_exptl_crystal_F_000               4632
_exptl_crystal_size_max            0.085
_exptl_crystal_size_mid            0.053
_exptl_crystal_size_min            0.033
_exptl_transmission_factor_max     ?
_exptl_transmission_factor_min     ?
_diffrn_reflns_av_R_equivalents    0.1182
_diffrn_reflns_av_unetI/netI       0.0360
_diffrn_reflns_Laue_measured_fraction_full  0.999
_diffrn_reflns_Laue_measured_fraction_max  0.999
_diffrn_reflns_limit_h_max         12
_diffrn_reflns_limit_h_min         -12
_diffrn_reflns_limit_k_max         31
_diffrn_reflns_limit_k_min         -31
_diffrn_reflns_limit_l_max         20
_diffrn_reflns_limit_l_min         -20
_diffrn_reflns_number              192712
_diffrn_reflns_point_group_measured_fraction_full  0.999
_diffrn_reflns_point_group_measured_fraction_max  0.999
_diffrn_reflns_theta_full          25.242
_diffrn_reflns_theta_max           26.005
_diffrn_reflns_theta_min           1.991
_diffrn_ambient_temperature        100(2)
_diffrn_detector_area_resol_mean   ?
_diffrn_measured_fraction_theta_full  0.999
_diffrn_measured_fraction_theta_max  0.999
_diffrn_measurement_device         'three-circle diffractometer'
_diffrn_measurement_device_type    'Bruker Venture D8'
_diffrn_measurement_method         '\f and \w scans'
_diffrn_radiation_monochromator    'mirror optics'
_diffrn_radiation_probe            x-ray
_diffrn_radiation_type             MoK\a
_diffrn_radiation_wavelength       0.71073
_diffrn_source                     'microfocus Ims X-ray tube'
_diffrn_source_current             1.0
_diffrn_source_power               0.05
_diffrn_source_type                'Incoatec I\ms'
_diffrn_standards_number           0
_reflns_Friedel_coverage           0.000
_reflns_Friedel_fraction_full      .
_reflns_Friedel_fraction_max       .
_reflns_number_gt                  7735
_reflns_number_total               8590
_reflns_special_details
;
 Reflections were merged by SHELXL according to the crystal
 class for the calculation of statistics and refinement.
 
 _reflns_Friedel_fraction is defined as the number of unique
 Friedel pairs measured divided by the number that would be
 possible theoretically, ignoring centric projections and
 systematic absences.
;
_reflns_threshold_expression       'I > 2\s(I)'
_computing_cell_refinement         'SAINT V8.40B (?, 2016)'
_computing_data_collection         'SAINT V8.40B (?, 2016)'
_computing_data_reduction          'SAINT V8.40B (?, 2016)'
_computing_molecular_graphics      'Olex2 1.5 (Dolomanov et al., 2009)'
_computing_publication_material    'Olex2 1.5 (Dolomanov et al., 2009)'
_computing_structure_refinement    'SHELXL 2019/3 (Sheldrick, 2015)'
_computing_structure_solution      'SHELXT 2018/2 (Sheldrick, 2018)'
_refine_diff_density_max           1.031
_refine_diff_density_min           -1.080
_refine_diff_density_rms           0.075
_refine_ls_extinction_coef         .
_refine_ls_extinction_method       none
_refine_ls_goodness_of_fit_ref     1.098
_refine_ls_hydrogen_treatment      constr
_refine_ls_matrix_type             full
_refine_ls_number_parameters       565
_refine_ls_number_reflns           8590
_refine_ls_number_restraints       0
_refine_ls_R_factor_all            0.0494
_refine_ls_R_factor_gt             0.0436
_refine_ls_restrained_S_all        1.098
_refine_ls_shift/su_max            0.002
_refine_ls_shift/su_mean           0.000
_refine_ls_structure_factor_coef   Fsqd
_refine_ls_weighting_details      
 'w=1/[\s^2^(Fo^2^)+(0.0270P)^2^+9.0514P] where P=(Fo^2^+2Fc^2^)/3'
_refine_ls_weighting_scheme        calc
_refine_ls_wR_factor_gt            0.0981
_refine_ls_wR_factor_ref           0.1009
_refine_special_details            ?
_olex2_refinement_description
;
1. Fixed Uiso
 At 1.2 times of:
  All C(H) groups, All C(H,H) groups
 At 1.5 times of:
  All C(H,H,H) groups, All O(H) groups
2. Others
 Fixed Sof: Te1A(0.5) Te1(0.5) O1A(0.5) H1A(0.5) O1(0.5) H1(0.5)
3.a Secondary CH2 refined with riding coordinates:
 C22(H22A,H22B), C17(H17A,H17B)
3.b Aromatic/amide H refined with riding coordinates:
 C13(H13), C72(H72), C32(H32), C51(H51), C31(H31), C71(H71), C52(H52),
 C33(H33), C34(H34), C53(H53), C41(H41), C73(H73), C54(H54), C43(H43), C42(H42),
  C75(H75), C61(H61), C44(H44), C64(H64), C74(H74), C63(H63), C62(H62)
3.c Idealised Me refined as rotating group:
 C19(H19A,H19B,H19C), C24(H24A,H24B,H24C), C25(H25A,H25B,H25C), C20(H20A,H20B,
 H20C)
3.d Idealised tetrahedral OH refined as rotating group:
 O1A(H1A), O1(H1)
;
_atom_sites_solution_hydrogens     geom
_atom_sites_solution_primary       dual
_atom_sites_solution_secondary     difmap
loop_
  _atom_site_label
  _atom_site_type_symbol
  _atom_site_fract_x
  _atom_site_fract_y
  _atom_site_fract_z
  _atom_site_U_iso_or_equiv
  _atom_site_adp_type
  _atom_site_occupancy
  _atom_site_site_symmetry_order
  _atom_site_calc_flag
  _atom_site_refinement_flags_posn
  _atom_site_refinement_flags_adp
  _atom_site_refinement_flags_occupancy
  _atom_site_disorder_assembly
  _atom_site_disorder_group
 Te1A Te 0.76245(3) 0.81123(2) 0.58859(2) 0.01652(9) Uani 0.5 1 d . . P A 2
 Te1 Te 0.77184(4) 0.77630(2) 0.62770(2) 0.02413(10) Uani 0.5 1 d . . P A 1
 Cl5 Cl 0.15182(8) 0.42442(3) 0.65541(5) 0.02969(17) Uani 1 1 d . . . . .
 Cl6 Cl 0.11065(8) 0.37510(3) 0.45242(5) 0.03176(18) Uani 1 1 d . . . . .
 Cl2 Cl 0.12757(8) 0.49076(3) 0.31504(5) 0.03413(19) Uani 1 1 d . . . . .
 Cl4 Cl 0.18158(8) 0.56897(3) 0.65150(5) 0.03339(18) Uani 1 1 d . . . . .
 Cl3 Cl 0.17482(8) 0.60844(3) 0.44025(5) 0.0354(2) Uani 1 1 d . . . . .
 Cl1 Cl 0.33897(7) 0.48519(3) 0.50466(5) 0.03348(19) Uani 1 1 d . . . . .
 C13 C 0.4977(3) 0.88272(11) 0.79176(17) 0.0208(6) Uani 1 1 d . . . . .
 H13 H 0.442399 0.899352 0.826517 0.025 Uiso 1 1 calc R U . . .
 C12 C 0.5453(3) 0.83272(11) 0.80848(17) 0.0211(6) Uani 1 1 d . . . . .
 C18 C 0.5188(3) 0.79969(12) 0.88023(18) 0.0245(6) Uani 1 1 d . . . . .
 C14 C 0.5312(3) 0.90823(11) 0.72399(17) 0.0215(6) Uani 1 1 d . . . . .
 C19 C 0.3771(3) 0.78007(12) 0.87498(19) 0.0288(7) Uani 1 1 d . . . . .
 H19A H 0.317404 0.810188 0.869406 0.043 Uiso 1 1 calc R U . . .
 H19B H 0.362549 0.760562 0.923745 0.043 Uiso 1 1 calc R U . . .
 H19C H 0.360692 0.756927 0.828438 0.043 Uiso 1 1 calc R U . . .
 C23 C 0.4925(3) 0.96395(12) 0.69960(18) 0.0250(6) Uani 1 1 d . . . . .
 C72 C 1.1403(3) 0.84634(13) 0.71901(19) 0.0293(7) Uani 1 1 d . . . . .
 H72 H 1.173317 0.868743 0.761444 0.035 Uiso 1 1 calc R U . . .
 C24 C 0.3463(3) 0.96820(13) 0.6714(2) 0.0307(7) Uani 1 1 d . . . . .
 H24A H 0.327189 0.947297 0.622698 0.046 Uiso 1 1 calc R U . . .
 H24B H 0.323742 1.005077 0.660244 0.046 Uiso 1 1 calc R U . . .
 H24C H 0.294666 0.954928 0.713428 0.046 Uiso 1 1 calc R U . . .
 C32 C 0.4212(3) 0.66552(13) 0.65387(19) 0.0299(7) Uani 1 1 d . . . . .
 H32 H 0.333614 0.664216 0.630237 0.036 Uiso 1 1 calc R U . . .
 C15 C 0.6119(3) 0.88431(12) 0.67166(17) 0.0227(6) Uani 1 1 d . . . . .
 C51 C 0.4173(3) 0.88456(13) 0.5136(2) 0.0332(7) Uani 1 1 d . . . . .
 H51 H 0.367823 0.880495 0.558309 0.040 Uiso 1 1 calc R U . . .
 C25 C 0.5232(4) 1.00119(12) 0.77006(19) 0.0303(7) Uani 1 1 d . . . . .
 H25A H 0.464800 0.993584 0.811625 0.045 Uiso 1 1 calc R U . . .
 H25B H 0.510217 1.037601 0.751905 0.045 Uiso 1 1 calc R U . . .
 H25C H 0.614125 0.996310 0.791932 0.045 Uiso 1 1 calc R U . . .
 C21 C 0.6263(3) 0.92024(13) 0.59992(18) 0.0266(7) Uani 1 1 d . . . . .
 C50 C 0.5453(3) 0.90216(12) 0.52394(18) 0.0277(7) Uani 1 1 d . . . . .
 C10 C 0.6605(3) 0.83361(12) 0.68909(18) 0.0243(6) Uani 1 1 d . . . . .
 C22 C 0.5813(3) 0.97431(12) 0.63180(19) 0.0299(7) Uani 1 1 d . . . . .
 H22A H 0.658317 0.995308 0.652383 0.036 Uiso 1 1 calc R U . . .
 H22B H 0.532644 0.994261 0.587991 0.036 Uiso 1 1 calc R U . . .
 C31 C 0.4637(3) 0.70872(12) 0.70057(19) 0.0279(7) Uani 1 1 d . . . . .
 H31 H 0.405791 0.736923 0.708818 0.033 Uiso 1 1 calc R U . . .
 C71 C 1.0080(3) 0.83844(13) 0.7043(2) 0.0313(7) Uani 1 1 d . . . . .
 H71 H 0.948740 0.855071 0.736554 0.038 Uiso 1 1 calc R U . . .
 C17 C 0.6173(3) 0.75408(13) 0.8755(2) 0.0313(7) Uani 1 1 d . . . . .
 H17A H 0.575958 0.720343 0.888380 0.038 Uiso 1 1 calc R U . . .
 H17B H 0.694358 0.759806 0.914389 0.038 Uiso 1 1 calc R U . . .
 C11 C 0.6278(3) 0.80781(11) 0.75814(18) 0.0220(6) Uani 1 1 d . . . . .
 C52 C 0.3621(4) 0.87296(14) 0.4370(2) 0.0438(10) Uani 1 1 d . . . . .
 H52 H 0.274119 0.861181 0.429453 0.053 Uiso 1 1 calc R U . . .
 C16 C 0.6602(3) 0.75235(12) 0.7883(2) 0.0268(7) Uani 1 1 d . . . . .
 C20 C 0.5462(4) 0.83092(13) 0.95775(19) 0.0335(7) Uani 1 1 d . . . . .
 H20A H 0.634379 0.845918 0.960065 0.050 Uiso 1 1 calc R U . . .
 H20B H 0.539854 0.807546 1.003652 0.050 Uiso 1 1 calc R U . . .
 H20C H 0.482079 0.859344 0.959240 0.050 Uiso 1 1 calc R U . . .
 C55 C 0.6196(4) 0.90497(12) 0.45848(19) 0.0329(8) Uani 1 1 d . . . . .
 C33 C 0.5054(4) 0.62482(13) 0.64188(19) 0.0318(7) Uani 1 1 d . . . . .
 H33 H 0.474167 0.595173 0.611424 0.038 Uiso 1 1 calc R U . . .
 C34 C 0.6341(4) 0.62618(12) 0.67309(19) 0.0307(7) Uani 1 1 d . . . . .
 H34 H 0.691889 0.598248 0.663223 0.037 Uiso 1 1 calc R U . . .
 C30 C 0.5914(3) 0.70978(11) 0.73460(19) 0.0259(6) Uani 1 1 d . . . . .
 C53 C 0.4327(5) 0.87821(14) 0.3723(2) 0.0525(12) Uani 1 1 d . . . . .
 H53 H 0.392313 0.871435 0.320028 0.063 Uiso 1 1 calc R U . . .
 C70 C 0.9623(3) 0.80592(14) 0.6418(2) 0.0340(8) Uani 1 1 d . . . . .
 C41 C 0.9110(4) 0.75655(15) 0.8327(2) 0.0411(9) Uani 1 1 d . . . . .
 H41 H 0.905035 0.789294 0.859390 0.049 Uiso 1 1 calc R U . . .
 C40 C 0.8022(3) 0.73366(13) 0.7925(2) 0.0311(7) Uani 1 1 d . . . . .
 C35 C 0.6784(3) 0.66955(12) 0.71978(19) 0.0279(7) Uani 1 1 d . . . . .
 C73 C 1.2248(3) 0.82166(15) 0.6720(2) 0.0381(8) Uani 1 1 d . . . . .
 H73 H 1.316164 0.827301 0.682414 0.046 Uiso 1 1 calc R U . . .
 C54 C 0.5625(5) 0.89336(13) 0.3824(2) 0.0452(10) Uani 1 1 d . . . . .
 H54 H 0.612170 0.895803 0.337498 0.054 Uiso 1 1 calc R U . . .
 C60 C 0.7613(3) 0.92551(14) 0.5701(2) 0.0343(8) Uani 1 1 d . . . . .
 B3 B 0.0852(3) 0.55237(13) 0.4709(2) 0.0237(7) Uani 1 1 d . . . . .
 C43 C 1.0376(4) 0.68171(16) 0.7947(2) 0.0450(10) Uani 1 1 d . . . . .
 H43 H 1.119855 0.664563 0.795296 0.054 Uiso 1 1 calc R U . . .
 C65 C 0.7542(4) 0.91837(13) 0.4871(2) 0.0372(8) Uani 1 1 d . . . . .
 C45 C 0.8090(3) 0.68412(13) 0.7556(2) 0.0303(7) Uani 1 1 d . . . . .
 C42 C 1.0304(4) 0.72999(17) 0.8329(3) 0.0480(10) Uani 1 1 d . . . . .
 H42 H 1.107185 0.745097 0.859413 0.058 Uiso 1 1 calc R U . . .
 C75 C 1.0471(3) 0.78008(15) 0.5950(2) 0.0381(8) Uani 1 1 d . . . . .
 H75 H 1.014674 0.756835 0.553534 0.046 Uiso 1 1 calc R U . . .
 C61 C 0.8787(4) 0.93860(16) 0.6133(3) 0.0471(10) Uani 1 1 d . . . . .
 H61 H 0.882620 0.945607 0.669084 0.057 Uiso 1 1 calc R U . . .
 C44 C 0.9289(4) 0.65800(15) 0.7561(2) 0.0375(8) Uani 1 1 d . . . . .
 H44 H 0.935117 0.624885 0.730535 0.045 Uiso 1 1 calc R U . . .
 C64 C 0.8671(5) 0.92187(15) 0.4471(3) 0.0535(12) Uani 1 1 d . . . . .
 H64 H 0.863330 0.916866 0.390882 0.064 Uiso 1 1 calc R U . . .
 C74 C 1.1793(4) 0.78905(17) 0.6104(2) 0.0446(9) Uani 1 1 d . . . . .
 H74 H 1.239127 0.772634 0.578341 0.054 Uiso 1 1 calc R U . . .
 B6 B 0.0557(3) 0.43964(14) 0.4760(2) 0.0230(7) Uani 1 1 d . . . . .
 B2 B 0.0633(3) 0.49495(14) 0.4111(2) 0.0241(7) Uani 1 1 d . . . . .
 B1 B 0.1655(3) 0.49279(14) 0.5023(2) 0.0244(7) Uani 1 1 d . . . . .
 B5 B 0.0728(3) 0.46351(14) 0.5757(2) 0.0233(7) Uani 1 1 d . . . . .
 B4 B 0.0911(3) 0.53317(13) 0.5731(2) 0.0233(7) Uani 1 1 d . . . . .
 C63 C 0.9844(5) 0.93277(18) 0.4910(4) 0.0664(15) Uani 1 1 d . . . . .
 H63 H 1.062229 0.934507 0.464645 0.080 Uiso 1 1 calc R U . . .
 C62 C 0.9906(4) 0.94115(18) 0.5724(3) 0.0641(14) Uani 1 1 d . . . . .
 H62 H 1.072489 0.948784 0.601095 0.077 Uiso 1 1 calc R U . . .
 O1A O 0.7359(4) 0.73739(15) 0.5800(2) 0.0233(9) Uani 0.5 1 d . . P A 2
 H1A H 0.749500 0.723583 0.625485 0.035 Uiso 0.5 1 calc R U P A 2
 O1 O 0.7489(4) 0.80286(17) 0.5224(3) 0.0299(10) Uani 0.5 1 d . . P A 1
 H1 H 0.678065 0.791625 0.499561 0.045 Uiso 0.5 1 calc R U P A 1

loop_
  _atom_site_aniso_label
  _atom_site_aniso_U_11
  _atom_site_aniso_U_22
  _atom_site_aniso_U_33
  _atom_site_aniso_U_23
  _atom_site_aniso_U_13
  _atom_site_aniso_U_12
 Te1A 0.01681(18) 0.01504(18) 0.0176(2) 0.00176(14) 0.00114(13) 0.00337(13)
 Te1 0.0227(2) 0.0242(2) 0.0259(2) -0.00255(17) 0.00431(16) 0.00069(15)
 Cl5 0.0290(4) 0.0308(4) 0.0285(4) 0.0117(3) -0.0011(3) 0.0030(3)
 Cl6 0.0330(4) 0.0277(4) 0.0349(4) 0.0038(3) 0.0044(3) 0.0073(3)
 Cl2 0.0355(4) 0.0398(4) 0.0293(4) 0.0090(3) 0.0144(3) 0.0069(3)
 Cl4 0.0292(4) 0.0315(4) 0.0376(4) 0.0014(3) -0.0066(3) -0.0012(3)
 Cl3 0.0299(4) 0.0323(4) 0.0445(5) 0.0148(4) 0.0061(4) -0.0096(3)
 Cl1 0.0149(3) 0.0428(5) 0.0432(5) 0.0080(4) 0.0051(3) 0.0022(3)
 C13 0.0194(14) 0.0215(14) 0.0214(14) -0.0059(11) 0.0017(11) -0.0014(11)
 C12 0.0191(14) 0.0226(14) 0.0204(14) -0.0036(11) -0.0038(11) -0.0027(11)
 C18 0.0267(16) 0.0240(15) 0.0222(15) 0.0000(12) -0.0005(12) 0.0010(12)
 C14 0.0193(14) 0.0223(14) 0.0220(14) -0.0055(11) -0.0031(11) -0.0031(11)
 C19 0.0308(17) 0.0276(16) 0.0281(16) 0.0023(13) 0.0040(13) -0.0030(13)
 C23 0.0305(17) 0.0220(14) 0.0215(15) -0.0002(12) -0.0028(12) -0.0024(12)
 C72 0.0308(17) 0.0299(16) 0.0261(16) 0.0018(13) -0.0038(13) -0.0044(13)
 C24 0.0328(18) 0.0281(16) 0.0298(17) -0.0014(13) -0.0043(14) 0.0024(13)
 C32 0.0319(17) 0.0311(17) 0.0271(16) 0.0001(13) 0.0046(13) -0.0068(14)
 C15 0.0185(14) 0.0300(16) 0.0187(14) -0.0036(12) -0.0026(11) -0.0100(12)
 C51 0.0376(19) 0.0333(17) 0.0277(17) -0.0091(14) -0.0031(14) 0.0018(14)
 C25 0.044(2) 0.0216(15) 0.0243(16) -0.0021(12) -0.0046(14) 0.0003(14)
 C21 0.0277(16) 0.0326(17) 0.0194(15) 0.0000(12) 0.0014(12) -0.0059(13)
 C50 0.0395(19) 0.0250(15) 0.0184(15) 0.0003(12) 0.0018(13) 0.0080(13)
 C10 0.0170(14) 0.0291(16) 0.0270(16) -0.0096(12) 0.0026(12) 0.0005(12)
 C22 0.0384(19) 0.0262(16) 0.0245(16) 0.0018(13) -0.0005(14) -0.0084(14)
 C31 0.0306(17) 0.0253(15) 0.0282(16) -0.0020(13) 0.0054(13) -0.0012(13)
 C71 0.0314(18) 0.0312(17) 0.0317(17) -0.0074(14) 0.0054(14) 0.0009(14)
 C17 0.0331(18) 0.0270(16) 0.0320(18) 0.0030(13) -0.0060(14) 0.0041(13)
 C11 0.0149(14) 0.0213(14) 0.0286(16) -0.0032(12) -0.0045(11) 0.0008(11)
 C52 0.054(2) 0.0301(18) 0.042(2) -0.0124(16) -0.0213(18) 0.0091(16)
 C16 0.0236(16) 0.0213(15) 0.0344(17) -0.0033(13) -0.0034(13) 0.0044(12)
 C20 0.043(2) 0.0324(17) 0.0237(16) -0.0013(13) -0.0027(14) -0.0031(15)
 C55 0.052(2) 0.0231(16) 0.0242(16) 0.0038(13) 0.0076(15) 0.0139(15)
 C33 0.047(2) 0.0260(16) 0.0233(16) 0.0004(13) 0.0097(14) -0.0063(14)
 C34 0.047(2) 0.0200(15) 0.0275(16) 0.0044(12) 0.0166(15) 0.0038(14)
 C30 0.0290(17) 0.0191(14) 0.0301(16) -0.0001(12) 0.0057(13) -0.0004(12)
 C53 0.102(4) 0.0277(18) 0.0225(18) -0.0065(14) -0.022(2) 0.019(2)
 C70 0.0201(16) 0.0413(19) 0.041(2) -0.0163(15) 0.0071(14) -0.0042(14)
 C41 0.034(2) 0.040(2) 0.048(2) 0.0075(17) -0.0068(16) 0.0023(15)
 C40 0.0244(17) 0.0291(17) 0.0391(19) 0.0088(14) -0.0006(14) 0.0052(13)
 C35 0.0336(18) 0.0235(15) 0.0277(16) 0.0051(13) 0.0082(13) 0.0035(13)
 C73 0.0226(17) 0.054(2) 0.0366(19) -0.0009(16) -0.0020(14) 0.0004(15)
 C54 0.087(3) 0.0252(17) 0.0236(17) 0.0016(14) 0.0085(19) 0.0204(19)
 C60 0.0328(18) 0.0347(18) 0.0366(19) 0.0132(15) 0.0089(15) 0.0000(14)
 B3 0.0180(16) 0.0239(17) 0.0298(18) 0.0068(14) 0.0054(14) -0.0014(13)
 C43 0.033(2) 0.055(2) 0.047(2) 0.0183(19) 0.0045(17) 0.0176(18)
 C65 0.049(2) 0.0257(16) 0.040(2) 0.0145(14) 0.0186(17) 0.0117(15)
 C45 0.0318(18) 0.0291(16) 0.0309(17) 0.0100(13) 0.0077(14) 0.0106(13)
 C42 0.0253(19) 0.060(3) 0.056(3) 0.017(2) -0.0095(17) -0.0008(17)
 C75 0.0280(18) 0.047(2) 0.040(2) -0.0198(16) 0.0036(15) 0.0036(15)
 C61 0.034(2) 0.050(2) 0.057(2) 0.0231(19) 0.0011(18) -0.0138(17)
 C44 0.0350(19) 0.0395(19) 0.039(2) 0.0115(16) 0.0081(15) 0.0148(15)
 C64 0.066(3) 0.037(2) 0.064(3) 0.0235(19) 0.041(2) 0.021(2)
 C74 0.0253(18) 0.069(3) 0.040(2) -0.0123(19) 0.0034(15) 0.0095(17)
 B6 0.0187(16) 0.0264(17) 0.0242(17) 0.0061(13) 0.0044(13) 0.0008(13)
 B2 0.0193(16) 0.0270(17) 0.0269(18) 0.0062(14) 0.0071(14) 0.0014(13)
 B1 0.0157(16) 0.0270(17) 0.0309(18) 0.0076(14) 0.0047(13) 0.0008(13)
 B5 0.0191(16) 0.0269(17) 0.0242(17) 0.0079(13) 0.0034(13) 0.0009(13)
 B4 0.0197(16) 0.0241(16) 0.0263(17) 0.0054(13) 0.0031(13) -0.0015(13)
 C63 0.048(3) 0.053(3) 0.105(4) 0.043(3) 0.043(3) 0.017(2)
 C62 0.030(2) 0.060(3) 0.103(4) 0.045(3) 0.010(2) -0.0046(19)
 O1A 0.037(2) 0.0137(19) 0.019(2) -0.0031(15) 0.0031(18) -0.0052(17)
 O1 0.030(2) 0.029(2) 0.030(3) 0.0072(19) -0.0026(19) 0.0044(19)

_geom_special_details
;
 All esds (except the esd in the dihedral angle between two l.s. planes)
 are estimated using the full covariance matrix.  The cell esds are taken
 into account individually in the estimation of esds in distances, angles
 and torsion angles; correlations between esds in cell parameters are only
 used when they are defined by crystal symmetry.  An approximate (isotropic)
 treatment of cell esds is used for estimating esds involving l.s. planes.
;
loop_
  _geom_bond_atom_site_label_1
  _geom_bond_atom_site_label_2
  _geom_bond_distance
  _geom_bond_site_symmetry_2
  _geom_bond_publ_flag
 Te1A C10 2.143(3) . ?
 Te1A C70 2.166(3) . ?
 Te1A O1A 1.901(4) . ?
 Te1 C10 2.170(3) . ?
 Te1 C70 2.090(3) . ?
 Te1 O1 1.887(4) . ?
 Cl5 B5 1.799(3) . ?
 Cl6 B6 1.792(4) . ?
 Cl2 B2 1.801(3) . ?
 Cl4 B4 1.789(4) . ?
 Cl3 B3 1.798(3) . ?
 Cl1 B1 1.790(3) . ?
 C13 H13 0.9500 . ?
 C13 C12 1.382(4) . ?
 C13 C14 1.380(4) . ?
 C12 C18 1.513(4) . ?
 C12 C11 1.402(4) . ?
 C18 C19 1.534(4) . ?
 C18 C17 1.546(4) . ?
 C18 C20 1.528(4) . ?
 C14 C23 1.518(4) . ?
 C14 C15 1.401(4) . ?
 C19 H19A 0.9800 . ?
 C19 H19B 0.9800 . ?
 C19 H19C 0.9800 . ?
 C23 C24 1.537(4) . ?
 C23 C25 1.525(4) . ?
 C23 C22 1.545(4) . ?
 C72 H72 0.9500 . ?
 C72 C71 1.374(5) . ?
 C72 C73 1.377(5) . ?
 C24 H24A 0.9800 . ?
 C24 H24B 0.9800 . ?
 C24 H24C 0.9800 . ?
 C32 H32 0.9500 . ?
 C32 C31 1.396(4) . ?
 C32 C33 1.376(5) . ?
 C15 C21 1.529(4) . ?
 C15 C10 1.403(4) . ?
 C51 H51 0.9500 . ?
 C51 C50 1.386(5) . ?
 C51 C52 1.387(5) . ?
 C25 H25A 0.9800 . ?
 C25 H25B 0.9800 . ?
 C25 H25C 0.9800 . ?
 C21 C50 1.528(4) . ?
 C21 C22 1.561(4) . ?
 C21 C60 1.523(4) . ?
 C50 C55 1.396(5) . ?
 C10 C11 1.399(4) . ?
 C22 H22A 0.9900 . ?
 C22 H22B 0.9900 . ?
 C31 H31 0.9500 . ?
 C31 C30 1.382(5) . ?
 C71 H71 0.9500 . ?
 C71 C70 1.383(5) . ?
 C17 H17A 0.9900 . ?
 C17 H17B 0.9900 . ?
 C17 C16 1.566(5) . ?
 C11 C16 1.525(4) . ?
 C52 H52 0.9500 . ?
 C52 C53 1.367(6) . ?
 C16 C30 1.538(4) . ?
 C16 C40 1.530(4) . ?
 C20 H20A 0.9800 . ?
 C20 H20B 0.9800 . ?
 C20 H20C 0.9800 . ?
 C55 C54 1.387(5) . ?
 C55 C65 1.461(5) . ?
 C33 H33 0.9500 . ?
 C33 C34 1.377(5) . ?
 C34 H34 0.9500 . ?
 C34 C35 1.404(5) . ?
 C30 C35 1.396(4) . ?
 C53 H53 0.9500 . ?
 C53 C54 1.384(7) . ?
 C70 C75 1.390(5) . ?
 C41 H41 0.9500 . ?
 C41 C40 1.380(5) . ?
 C41 C42 1.401(5) . ?
 C40 C45 1.408(5) . ?
 C35 C45 1.466(5) . ?
 C73 H73 0.9500 . ?
 C73 C74 1.373(5) . ?
 C54 H54 0.9500 . ?
 C60 C65 1.400(5) . ?
 C60 C61 1.389(5) . ?
 B3 B6 1.780(5) 3_566 ?
 B3 B2 1.774(5) . ?
 B3 B1 1.781(5) . ?
 B3 B5 1.782(5) 3_566 ?
 B3 B4 1.778(5) . ?
 C43 H43 0.9500 . ?
 C43 C42 1.390(6) . ?
 C43 C44 1.378(6) . ?
 C65 C64 1.394(5) . ?
 C45 C44 1.399(5) . ?
 C42 H42 0.9500 . ?
 C75 H75 0.9500 . ?
 C75 C74 1.379(5) . ?
 C61 H61 0.9500 . ?
 C61 C62 1.394(6) . ?
 C44 H44 0.9500 . ?
 C64 H64 0.9500 . ?
 C64 C63 1.382(7) . ?
 C74 H74 0.9500 . ?
 B6 B2 1.785(5) . ?
 B6 B1 1.789(5) . ?
 B6 B5 1.774(5) . ?
 B6 B4 1.788(5) 3_566 ?
 B2 B1 1.774(5) . ?
 B2 B5 1.783(5) 3_566 ?
 B2 B4 1.782(5) 3_566 ?
 B1 B5 1.788(5) . ?
 B1 B4 1.794(5) . ?
 B5 B4 1.782(5) . ?
 C63 H63 0.9500 . ?
 C63 C62 1.377(8) . ?
 C62 H62 0.9500 . ?
 O1A H1A 0.8400 . ?
 O1 H1 0.8400 . ?

loop_
  _geom_angle_atom_site_label_1
  _geom_angle_atom_site_label_2
  _geom_angle_atom_site_label_3
  _geom_angle
  _geom_angle_site_symmetry_1
  _geom_angle_site_symmetry_3
  _geom_angle_publ_flag
 C10 Te1A C70 101.85(12) . . ?
 O1A Te1A C10 104.19(15) . . ?
 O1A Te1A C70 95.36(16) . . ?
 C70 Te1 C10 103.47(12) . . ?
 O1 Te1 C10 100.28(16) . . ?
 O1 Te1 C70 90.70(18) . . ?
 C12 C13 H13 120.4 . . ?
 C14 C13 H13 120.4 . . ?
 C14 C13 C12 119.3(3) . . ?
 C13 C12 C18 125.9(3) . . ?
 C13 C12 C11 121.1(3) . . ?
 C11 C12 C18 113.1(3) . . ?
 C12 C18 C19 112.0(2) . . ?
 C12 C18 C17 102.0(2) . . ?
 C12 C18 C20 110.9(2) . . ?
 C19 C18 C17 112.0(3) . . ?
 C20 C18 C19 108.5(3) . . ?
 C20 C18 C17 111.3(3) . . ?
 C13 C14 C23 125.6(3) . . ?
 C13 C14 C15 121.3(3) . . ?
 C15 C14 C23 113.1(3) . . ?
 C18 C19 H19A 109.5 . . ?
 C18 C19 H19B 109.5 . . ?
 C18 C19 H19C 109.5 . . ?
 H19A C19 H19B 109.5 . . ?
 H19A C19 H19C 109.5 . . ?
 H19B C19 H19C 109.5 . . ?
 C14 C23 C24 111.9(2) . . ?
 C14 C23 C25 109.9(2) . . ?
 C14 C23 C22 101.5(2) . . ?
 C24 C23 C22 112.9(3) . . ?
 C25 C23 C24 108.7(3) . . ?
 C25 C23 C22 111.8(3) . . ?
 C71 C72 H72 120.1 . . ?
 C71 C72 C73 119.8(3) . . ?
 C73 C72 H72 120.1 . . ?
 C23 C24 H24A 109.5 . . ?
 C23 C24 H24B 109.5 . . ?
 C23 C24 H24C 109.5 . . ?
 H24A C24 H24B 109.5 . . ?
 H24A C24 H24C 109.5 . . ?
 H24B C24 H24C 109.5 . . ?
 C31 C32 H32 119.8 . . ?
 C33 C32 H32 119.8 . . ?
 C33 C32 C31 120.4(3) . . ?
 C14 C15 C21 109.9(3) . . ?
 C14 C15 C10 119.2(3) . . ?
 C10 C15 C21 130.9(3) . . ?
 C50 C51 H51 120.4 . . ?
 C50 C51 C52 119.1(4) . . ?
 C52 C51 H51 120.4 . . ?
 C23 C25 H25A 109.5 . . ?
 C23 C25 H25B 109.5 . . ?
 C23 C25 H25C 109.5 . . ?
 H25A C25 H25B 109.5 . . ?
 H25A C25 H25C 109.5 . . ?
 H25B C25 H25C 109.5 . . ?
 C15 C21 C22 101.7(2) . . ?
 C50 C21 C15 113.1(2) . . ?
 C50 C21 C22 113.3(3) . . ?
 C60 C21 C15 117.9(3) . . ?
 C60 C21 C50 101.2(3) . . ?
 C60 C21 C22 110.0(3) . . ?
 C51 C50 C21 129.8(3) . . ?
 C51 C50 C55 120.0(3) . . ?
 C55 C50 C21 110.2(3) . . ?
 C15 C10 Te1A 105.7(2) . . ?
 C15 C10 Te1 135.3(2) . . ?
 C11 C10 Te1A 134.4(2) . . ?
 C11 C10 Te1 104.8(2) . . ?
 C11 C10 C15 119.7(3) . . ?
 C23 C22 C21 108.4(2) . . ?
 C23 C22 H22A 110.0 . . ?
 C23 C22 H22B 110.0 . . ?
 C21 C22 H22A 110.0 . . ?
 C21 C22 H22B 110.0 . . ?
 H22A C22 H22B 108.4 . . ?
 C32 C31 H31 120.6 . . ?
 C30 C31 C32 118.9(3) . . ?
 C30 C31 H31 120.6 . . ?
 C72 C71 H71 120.5 . . ?
 C72 C71 C70 119.0(3) . . ?
 C70 C71 H71 120.5 . . ?
 C18 C17 H17A 110.1 . . ?
 C18 C17 H17B 110.1 . . ?
 C18 C17 C16 108.1(2) . . ?
 H17A C17 H17B 108.4 . . ?
 C16 C17 H17A 110.1 . . ?
 C16 C17 H17B 110.1 . . ?
 C12 C11 C16 110.1(3) . . ?
 C10 C11 C12 119.5(3) . . ?
 C10 C11 C16 130.3(3) . . ?
 C51 C52 H52 119.5 . . ?
 C53 C52 C51 121.0(4) . . ?
 C53 C52 H52 119.5 . . ?
 C11 C16 C17 102.3(2) . . ?
 C11 C16 C30 112.4(2) . . ?
 C11 C16 C40 118.7(3) . . ?
 C30 C16 C17 114.4(3) . . ?
 C40 C16 C17 108.4(3) . . ?
 C40 C16 C30 101.1(2) . . ?
 C18 C20 H20A 109.5 . . ?
 C18 C20 H20B 109.5 . . ?
 C18 C20 H20C 109.5 . . ?
 H20A C20 H20B 109.5 . . ?
 H20A C20 H20C 109.5 . . ?
 H20B C20 H20C 109.5 . . ?
 C50 C55 C65 108.8(3) . . ?
 C54 C55 C50 119.8(4) . . ?
 C54 C55 C65 131.2(3) . . ?
 C32 C33 H33 119.3 . . ?
 C32 C33 C34 121.4(3) . . ?
 C34 C33 H33 119.3 . . ?
 C33 C34 H34 120.6 . . ?
 C33 C34 C35 118.9(3) . . ?
 C35 C34 H34 120.6 . . ?
 C31 C30 C16 128.5(3) . . ?
 C31 C30 C35 120.8(3) . . ?
 C35 C30 C16 110.7(3) . . ?
 C52 C53 H53 119.8 . . ?
 C52 C53 C54 120.3(3) . . ?
 C54 C53 H53 119.8 . . ?
 C71 C70 Te1A 121.2(2) . . ?
 C71 C70 Te1 123.4(2) . . ?
 C71 C70 C75 121.6(3) . . ?
 C75 C70 Te1A 114.6(2) . . ?
 C75 C70 Te1 113.2(2) . . ?
 C40 C41 H41 121.0 . . ?
 C40 C41 C42 117.9(4) . . ?
 C42 C41 H41 121.0 . . ?
 C41 C40 C16 128.1(3) . . ?
 C41 C40 C45 121.4(3) . . ?
 C45 C40 C16 110.1(3) . . ?
 C34 C35 C45 131.7(3) . . ?
 C30 C35 C34 119.6(3) . . ?
 C30 C35 C45 108.6(3) . . ?
 C72 C73 H73 119.4 . . ?
 C74 C73 C72 121.2(3) . . ?
 C74 C73 H73 119.4 . . ?
 C55 C54 H54 120.2 . . ?
 C53 C54 C55 119.6(4) . . ?
 C53 C54 H54 120.2 . . ?
 C65 C60 C21 110.5(3) . . ?
 C61 C60 C21 128.5(3) . . ?
 C61 C60 C65 120.9(3) . . ?
 B6 B3 Cl3 120.9(2) 3_566 . ?
 B6 B3 B1 108.9(2) 3_566 . ?
 B6 B3 B5 59.73(19) 3_566 3_566 ?
 B2 B3 Cl3 122.2(2) . . ?
 B2 B3 B6 108.1(2) . 3_566 ?
 B2 B3 B1 59.9(2) . . ?
 B2 B3 B5 60.17(19) . 3_566 ?
 B2 B3 B4 108.1(2) . . ?
 B1 B3 Cl3 121.6(2) . . ?
 B1 B3 B5 108.4(2) . 3_566 ?
 B5 B3 Cl3 121.6(2) 3_566 . ?
 B4 B3 Cl3 121.4(2) . . ?
 B4 B3 B6 60.35(19) . 3_566 ?
 B4 B3 B1 60.52(19) . . ?
 B4 B3 B5 108.0(2) . 3_566 ?
 C42 C43 H43 119.1 . . ?
 C44 C43 H43 119.1 . . ?
 C44 C43 C42 121.9(3) . . ?
 C60 C65 C55 108.5(3) . . ?
 C64 C65 C55 131.3(4) . . ?
 C64 C65 C60 120.0(4) . . ?
 C40 C45 C35 109.0(3) . . ?
 C44 C45 C40 120.1(3) . . ?
 C44 C45 C35 130.9(3) . . ?
 C41 C42 H42 119.7 . . ?
 C43 C42 C41 120.6(4) . . ?
 C43 C42 H42 119.7 . . ?
 C70 C75 H75 120.8 . . ?
 C74 C75 C70 118.3(3) . . ?
 C74 C75 H75 120.8 . . ?
 C60 C61 H61 121.0 . . ?
 C60 C61 C62 118.0(4) . . ?
 C62 C61 H61 121.0 . . ?
 C43 C44 C45 118.1(4) . . ?
 C43 C44 H44 121.0 . . ?
 C45 C44 H44 121.0 . . ?
 C65 C64 H64 120.7 . . ?
 C63 C64 C65 118.7(4) . . ?
 C63 C64 H64 120.7 . . ?
 C73 C74 C75 120.1(3) . . ?
 C73 C74 H74 119.9 . . ?
 C75 C74 H74 119.9 . . ?
 B3 B6 Cl6 120.2(2) 3_566 . ?
 B3 B6 B2 107.4(2) 3_566 . ?
 B3 B6 B1 108.3(2) 3_566 . ?
 B3 B6 B4 59.78(19) 3_566 3_566 ?
 B2 B6 Cl6 123.7(2) . . ?
 B2 B6 B1 59.53(19) . . ?
 B2 B6 B4 59.83(18) . 3_566 ?
 B1 B6 Cl6 122.8(2) . . ?
 B5 B6 Cl6 121.0(2) . . ?
 B5 B6 B3 60.20(19) . 3_566 ?
 B5 B6 B2 107.4(2) . . ?
 B5 B6 B1 60.23(19) . . ?
 B5 B6 B4 108.0(2) . 3_566 ?
 B4 B6 Cl6 121.5(2) 3_566 . ?
 B4 B6 B1 107.9(2) 3_566 . ?
 B3 B2 Cl2 121.1(2) . . ?
 B3 B2 B6 108.3(2) . . ?
 B3 B2 B1 60.3(2) . . ?
 B3 B2 B5 60.14(19) . 3_566 ?
 B3 B2 B4 108.3(2) . 3_566 ?
 B6 B2 Cl2 122.7(2) . . ?
 B1 B2 Cl2 122.2(2) . . ?
 B1 B2 B6 60.37(19) . . ?
 B1 B2 B5 108.7(2) . 3_566 ?
 B1 B2 B4 108.8(2) . 3_566 ?
 B5 B2 Cl2 120.2(2) 3_566 . ?
 B5 B2 B6 108.2(2) 3_566 . ?
 B4 B2 Cl2 121.0(2) 3_566 . ?
 B4 B2 B6 60.19(19) 3_566 . ?
 B4 B2 B5 60.00(19) 3_566 3_566 ?
 Cl1 B1 B4 122.1(2) . . ?
 B3 B1 Cl1 122.1(2) . . ?
 B3 B1 B6 107.8(2) . . ?
 B3 B1 B5 107.3(2) . . ?
 B3 B1 B4 59.66(19) . . ?
 B6 B1 Cl1 121.9(2) . . ?
 B6 B1 B4 107.3(2) . . ?
 B2 B1 Cl1 122.1(2) . . ?
 B2 B1 B3 59.9(2) . . ?
 B2 B1 B6 60.10(19) . . ?
 B2 B1 B5 107.3(2) . . ?
 B2 B1 B4 107.4(2) . . ?
 B5 B1 Cl1 122.1(2) . . ?
 B5 B1 B6 59.46(19) . . ?
 B5 B1 B4 59.69(19) . . ?
 B3 B5 Cl5 122.1(2) 3_566 . ?
 B3 B5 B2 59.69(19) 3_566 3_566 ?
 B3 B5 B1 108.2(2) 3_566 . ?
 B3 B5 B4 107.9(2) 3_566 . ?
 B6 B5 Cl5 120.8(2) . . ?
 B6 B5 B3 60.07(19) . 3_566 ?
 B6 B5 B2 108.0(2) . 3_566 ?
 B6 B5 B1 60.32(19) . . ?
 B6 B5 B4 108.5(2) . . ?
 B2 B5 Cl5 122.7(2) 3_566 . ?
 B2 B5 B1 108.2(2) 3_566 . ?
 B1 B5 Cl5 120.7(2) . . ?
 B4 B5 Cl5 121.8(2) . . ?
 B4 B5 B2 59.97(19) . 3_566 ?
 B4 B5 B1 60.33(19) . . ?
 Cl4 B4 B1 123.7(2) . . ?
 B3 B4 Cl4 122.6(2) . . ?
 B3 B4 B6 59.87(19) . 3_566 ?
 B3 B4 B2 107.6(2) . 3_566 ?
 B3 B4 B1 59.82(19) . . ?
 B3 B4 B5 107.6(2) . . ?
 B6 B4 Cl4 120.0(2) 3_566 . ?
 B6 B4 B1 108.0(2) 3_566 . ?
 B2 B4 Cl4 120.3(2) 3_566 . ?
 B2 B4 B6 59.98(19) 3_566 3_566 ?
 B2 B4 B1 108.0(2) 3_566 . ?
 B2 B4 B5 60.03(19) 3_566 . ?
 B5 B4 Cl4 122.4(2) . . ?
 B5 B4 B6 108.0(2) . 3_566 ?
 B5 B4 B1 59.99(19) . . ?
 C64 C63 H63 119.4 . . ?
 C62 C63 C64 121.2(4) . . ?
 C62 C63 H63 119.4 . . ?
 C61 C62 H62 119.5 . . ?
 C63 C62 C61 121.1(4) . . ?
 C63 C62 H62 119.5 . . ?
 Te1A O1A H1A 109.5 . . ?
 Te1 O1 H1 109.5 . . ?

loop_
  _geom_torsion_atom_site_label_1
  _geom_torsion_atom_site_label_2
  _geom_torsion_atom_site_label_3
  _geom_torsion_atom_site_label_4
  _geom_torsion
  _geom_torsion_site_symmetry_1
  _geom_torsion_site_symmetry_2
  _geom_torsion_site_symmetry_3
  _geom_torsion_site_symmetry_4
  _geom_torsion_publ_flag
 Te1A C10 C11 C12 -172.4(2) . . . . ?
 Te1A C10 C11 C16 2.8(5) . . . . ?
 Te1A C70 C75 C74 159.5(3) . . . . ?
 Te1 C10 C11 C12 -174.6(2) . . . . ?
 Te1 C10 C11 C16 0.6(4) . . . . ?
 Te1 C70 C75 C74 -167.7(3) . . . . ?
 Cl5 B5 B4 Cl4 -3.3(4) . . . . ?
 Cl5 B5 B4 B3 147.3(2) . . . . ?
 Cl5 B5 B4 B6 -149.4(2) . . . 3_566 ?
 Cl5 B5 B4 B2 -112.1(3) . . . 3_566 ?
 Cl5 B5 B4 B1 109.8(3) . . . . ?
 Cl6 B6 B2 Cl2 0.1(4) . . . . ?
 Cl6 B6 B2 B3 -149.2(2) . . . . ?
 Cl6 B6 B2 B1 -111.3(3) . . . . ?
 Cl6 B6 B2 B5 147.1(2) . . . 3_566 ?
 Cl6 B6 B2 B4 109.8(3) . . . 3_566 ?
 Cl6 B6 B1 Cl1 1.4(4) . . . . ?
 Cl6 B6 B1 B3 150.3(2) . . . . ?
 Cl6 B6 B1 B2 112.7(3) . . . . ?
 Cl6 B6 B1 B5 -109.7(3) . . . . ?
 Cl6 B6 B1 B4 -146.8(2) . . . . ?
 Cl6 B6 B5 Cl5 2.4(4) . . . . ?
 Cl6 B6 B5 B3 -109.3(3) . . . 3_566 ?
 Cl6 B6 B5 B2 -146.3(2) . . . 3_566 ?
 Cl6 B6 B5 B1 112.6(3) . . . . ?
 Cl6 B6 B5 B4 150.2(2) . . . . ?
 Cl2 B2 B1 Cl1 -1.1(4) . . . . ?
 Cl2 B2 B1 B3 110.1(3) . . . . ?
 Cl2 B2 B1 B6 -112.1(3) . . . . ?
 Cl2 B2 B1 B5 -149.6(2) . . . . ?
 Cl2 B2 B1 B4 147.6(2) . . . . ?
 Cl3 B3 B2 Cl2 -1.4(4) . . . . ?
 Cl3 B3 B2 B6 148.4(2) . . . . ?
 Cl3 B3 B2 B1 110.5(3) . . . . ?
 Cl3 B3 B2 B5 -110.7(3) . . . 3_566 ?
 Cl3 B3 B2 B4 -147.8(2) . . . 3_566 ?
 Cl3 B3 B1 Cl1 -0.3(4) . . . . ?
 Cl3 B3 B1 B6 -149.2(2) . . . . ?
 Cl3 B3 B1 B2 -111.5(3) . . . . ?
 Cl3 B3 B1 B5 148.2(2) . . . . ?
 Cl3 B3 B1 B4 110.8(3) . . . . ?
 Cl3 B3 B4 Cl4 1.8(4) . . . . ?
 Cl3 B3 B4 B6 110.2(3) . . . 3_566 ?
 Cl3 B3 B4 B2 148.0(2) . . . 3_566 ?
 Cl3 B3 B4 B1 -111.1(3) . . . . ?
 Cl3 B3 B4 B5 -148.7(2) . . . . ?
 Cl1 B1 B5 Cl5 -0.5(4) . . . . ?
 Cl1 B1 B5 B3 -148.3(2) . . . 3_566 ?
 Cl1 B1 B5 B6 -110.7(3) . . . . ?
 Cl1 B1 B5 B2 148.5(2) . . . 3_566 ?
 Cl1 B1 B5 B4 111.1(3) . . . . ?
 Cl1 B1 B4 Cl4 -0.1(4) . . . . ?
 Cl1 B1 B4 B3 111.1(3) . . . . ?
 Cl1 B1 B4 B6 148.0(2) . . . 3_566 ?
 Cl1 B1 B4 B2 -148.6(2) . . . 3_566 ?
 Cl1 B1 B4 B5 -111.1(3) . . . . ?
 C13 C12 C18 C19 70.7(4) . . . . ?
 C13 C12 C18 C17 -169.3(3) . . . . ?
 C13 C12 C18 C20 -50.6(4) . . . . ?
 C13 C12 C11 C10 -1.2(4) . . . . ?
 C13 C12 C11 C16 -177.3(3) . . . . ?
 C13 C14 C23 C24 -71.3(4) . . . . ?
 C13 C14 C23 C25 49.6(4) . . . . ?
 C13 C14 C23 C22 168.1(3) . . . . ?
 C13 C14 C15 C21 176.9(3) . . . . ?
 C13 C14 C15 C10 -0.7(4) . . . . ?
 C12 C13 C14 C23 -176.8(3) . . . . ?
 C12 C13 C14 C15 0.4(4) . . . . ?
 C12 C18 C17 C16 -19.0(3) . . . . ?
 C12 C11 C16 C17 -15.1(3) . . . . ?
 C12 C11 C16 C30 108.1(3) . . . . ?
 C12 C11 C16 C40 -134.2(3) . . . . ?
 C18 C12 C11 C10 179.8(3) . . . . ?
 C18 C12 C11 C16 3.6(3) . . . . ?
 C18 C17 C16 C11 21.1(3) . . . . ?
 C18 C17 C16 C30 -100.8(3) . . . . ?
 C18 C17 C16 C40 147.2(3) . . . . ?
 C14 C13 C12 C18 179.5(3) . . . . ?
 C14 C13 C12 C11 0.5(4) . . . . ?
 C14 C23 C22 C21 20.3(3) . . . . ?
 C14 C15 C21 C50 -104.2(3) . . . . ?
 C14 C15 C21 C22 17.6(3) . . . . ?
 C14 C15 C21 C60 138.0(3) . . . . ?
 C14 C15 C10 Te1A 175.1(2) . . . . ?
 C14 C15 C10 Te1 173.8(2) . . . . ?
 C14 C15 C10 C11 0.0(4) . . . . ?
 C19 C18 C17 C16 101.0(3) . . . . ?
 C23 C14 C15 C21 -5.5(3) . . . . ?
 C23 C14 C15 C10 176.9(3) . . . . ?
 C72 C71 C70 Te1A -159.0(3) . . . . ?
 C72 C71 C70 Te1 165.5(3) . . . . ?
 C72 C71 C70 C75 1.7(6) . . . . ?
 C72 C73 C74 C75 -0.6(6) . . . . ?
 C24 C23 C22 C21 -99.6(3) . . . . ?
 C32 C31 C30 C16 -179.5(3) . . . . ?
 C32 C31 C30 C35 2.8(5) . . . . ?
 C32 C33 C34 C35 1.7(5) . . . . ?
 C15 C14 C23 C24 111.3(3) . . . . ?
 C15 C14 C23 C25 -127.8(3) . . . . ?
 C15 C14 C23 C22 -9.3(3) . . . . ?
 C15 C21 C50 C51 44.4(5) . . . . ?
 C15 C21 C50 C55 -135.3(3) . . . . ?
 C15 C21 C22 C23 -23.5(3) . . . . ?
 C15 C21 C60 C65 130.9(3) . . . . ?
 C15 C21 C60 C61 -52.9(5) . . . . ?
 C15 C10 C11 C12 0.9(4) . . . . ?
 C15 C10 C11 C16 176.1(3) . . . . ?
 C51 C50 C55 C54 4.1(5) . . . . ?
 C51 C50 C55 C65 -173.2(3) . . . . ?
 C51 C52 C53 C54 2.5(5) . . . . ?
 C25 C23 C22 C21 137.5(3) . . . . ?
 C21 C15 C10 Te1A -1.9(4) . . . . ?
 C21 C15 C10 Te1 -3.1(5) . . . . ?
 C21 C15 C10 C11 -176.9(3) . . . . ?
 C21 C50 C55 C54 -176.1(3) . . . . ?
 C21 C50 C55 C65 6.6(4) . . . . ?
 C21 C60 C65 C55 -3.5(4) . . . . ?
 C21 C60 C65 C64 179.6(3) . . . . ?
 C21 C60 C61 C62 -179.8(4) . . . . ?
 C50 C51 C52 C53 0.6(5) . . . . ?
 C50 C21 C22 C23 98.3(3) . . . . ?
 C50 C21 C60 C65 7.0(3) . . . . ?
 C50 C21 C60 C61 -176.8(4) . . . . ?
 C50 C55 C54 C53 -1.1(5) . . . . ?
 C50 C55 C65 C60 -1.9(4) . . . . ?
 C50 C55 C65 C64 174.4(3) . . . . ?
 C10 C15 C21 C50 73.0(4) . . . . ?
 C10 C15 C21 C22 -165.2(3) . . . . ?
 C10 C15 C21 C60 -44.8(4) . . . . ?
 C10 C11 C16 C17 169.3(3) . . . . ?
 C10 C11 C16 C30 -67.5(4) . . . . ?
 C10 C11 C16 C40 50.2(5) . . . . ?
 C22 C21 C50 C51 -70.7(4) . . . . ?
 C22 C21 C50 C55 109.6(3) . . . . ?
 C22 C21 C60 C65 -113.1(3) . . . . ?
 C22 C21 C60 C61 63.1(4) . . . . ?
 C31 C32 C33 C34 -2.1(5) . . . . ?
 C31 C30 C35 C34 -3.3(5) . . . . ?
 C31 C30 C35 C45 173.5(3) . . . . ?
 C71 C72 C73 C74 -0.1(6) . . . . ?
 C71 C70 C75 C74 -2.3(6) . . . . ?
 C17 C16 C30 C31 72.9(4) . . . . ?
 C17 C16 C30 C35 -109.3(3) . . . . ?
 C17 C16 C40 C41 -59.6(4) . . . . ?
 C17 C16 C40 C45 113.6(3) . . . . ?
 C11 C12 C18 C19 -110.2(3) . . . . ?
 C11 C12 C18 C17 9.7(3) . . . . ?
 C11 C12 C18 C20 128.4(3) . . . . ?
 C11 C16 C30 C31 -43.2(4) . . . . ?
 C11 C16 C30 C35 134.6(3) . . . . ?
 C11 C16 C40 C41 56.3(5) . . . . ?
 C11 C16 C40 C45 -130.4(3) . . . . ?
 C52 C51 C50 C21 176.4(3) . . . . ?
 C52 C51 C50 C55 -3.9(5) . . . . ?
 C52 C53 C54 C55 -2.2(5) . . . . ?
 C16 C30 C35 C34 178.7(3) . . . . ?
 C16 C30 C35 C45 -4.6(4) . . . . ?
 C16 C40 C45 C35 4.8(4) . . . . ?
 C16 C40 C45 C44 -176.6(3) . . . . ?
 C20 C18 C17 C16 -137.3(3) . . . . ?
 C55 C65 C64 C63 -176.4(4) . . . . ?
 C33 C32 C31 C30 -0.2(5) . . . . ?
 C33 C34 C35 C30 1.0(4) . . . . ?
 C33 C34 C35 C45 -174.9(3) . . . . ?
 C34 C35 C45 C40 176.1(3) . . . . ?
 C34 C35 C45 C44 -2.4(6) . . . . ?
 C30 C16 C40 C41 179.8(3) . . . . ?
 C30 C16 C40 C45 -7.0(3) . . . . ?
 C30 C35 C45 C40 -0.1(4) . . . . ?
 C30 C35 C45 C44 -178.6(3) . . . . ?
 C70 C75 C74 C73 1.8(6) . . . . ?
 C41 C40 C45 C35 178.5(3) . . . . ?
 C41 C40 C45 C44 -2.8(5) . . . . ?
 C40 C16 C30 C31 -170.9(3) . . . . ?
 C40 C16 C30 C35 7.0(3) . . . . ?
 C40 C41 C42 C43 -1.0(6) . . . . ?
 C40 C45 C44 C43 1.2(5) . . . . ?
 C35 C45 C44 C43 179.5(3) . . . . ?
 C73 C72 C71 C70 -0.4(5) . . . . ?
 C54 C55 C65 C60 -178.8(3) . . . . ?
 C54 C55 C65 C64 -2.5(6) . . . . ?
 C60 C21 C50 C51 171.6(3) . . . . ?
 C60 C21 C50 C55 -8.2(3) . . . . ?
 C60 C21 C22 C23 -149.2(3) . . . . ?
 C60 C65 C64 C63 -0.4(5) . . . . ?
 C60 C61 C62 C63 2.2(6) . . . . ?
 B3 B6 B2 Cl2 -147.3(2) 3_566 . . . ?
 B3 B6 B2 B3 63.5(3) 3_566 . . . ?
 B3 B6 B2 B1 101.3(3) 3_566 . . . ?
 B3 B6 B2 B5 -0.2(3) 3_566 . . 3_566 ?
 B3 B6 B2 B4 -37.6(2) 3_566 . . 3_566 ?
 B3 B6 B1 Cl1 148.8(2) 3_566 . . . ?
 B3 B6 B1 B3 -62.3(3) 3_566 . . . ?
 B3 B6 B1 B2 -99.9(3) 3_566 . . . ?
 B3 B6 B1 B5 37.6(2) 3_566 . . . ?
 B3 B6 B1 B4 0.6(3) 3_566 . . . ?
 B3 B6 B5 Cl5 111.8(3) 3_566 . . . ?
 B3 B6 B5 B2 -36.9(2) 3_566 . . 3_566 ?
 B3 B6 B5 B1 -138.1(2) 3_566 . . . ?
 B3 B6 B5 B4 -100.5(2) 3_566 . . . ?
 B3 B2 B1 Cl1 -111.2(3) . . . . ?
 B3 B2 B1 B6 137.8(2) . . . . ?
 B3 B2 B1 B5 100.3(3) . . . . ?
 B3 B2 B1 B4 37.4(2) . . . . ?
 B3 B1 B5 Cl5 -148.9(2) . . . . ?
 B3 B1 B5 B3 63.3(3) . . . 3_566 ?
 B3 B1 B5 B6 100.8(3) . . . . ?
 B3 B1 B5 B2 0.1(3) . . . 3_566 ?
 B3 B1 B5 B4 -37.4(2) . . . . ?
 B3 B1 B4 Cl4 -111.2(3) . . . . ?
 B3 B1 B4 B6 36.9(2) . . . 3_566 ?
 B3 B1 B4 B2 100.3(3) . . . 3_566 ?
 B3 B1 B4 B5 137.8(2) . . . . ?
 B3 B5 B4 Cl4 145.7(2) 3_566 . . . ?
 B3 B5 B4 B3 -63.6(3) 3_566 . . . ?
 B3 B5 B4 B6 -0.4(3) 3_566 . . 3_566 ?
 B3 B5 B4 B2 36.9(2) 3_566 . . 3_566 ?
 B3 B5 B4 B1 -101.2(3) 3_566 . . . ?
 C65 C55 C54 C53 175.5(3) . . . . ?
 C65 C60 C61 C62 -4.0(6) . . . . ?
 C65 C64 C63 C62 -1.3(6) . . . . ?
 C42 C41 C40 C16 175.2(3) . . . . ?
 C42 C41 C40 C45 2.6(5) . . . . ?
 C42 C43 C44 C45 0.4(6) . . . . ?
 C61 C60 C65 C55 179.9(3) . . . . ?
 C61 C60 C65 C64 3.1(5) . . . . ?
 C44 C43 C42 C41 -0.5(6) . . . . ?
 C64 C63 C62 C61 0.4(7) . . . . ?
 B6 B3 B2 Cl2 146.3(2) 3_566 . . . ?
 B6 B3 B2 B6 -63.9(3) 3_566 . . . ?
 B6 B3 B2 B1 -101.8(3) 3_566 . . . ?
 B6 B3 B2 B5 37.0(2) 3_566 . . 3_566 ?
 B6 B3 B2 B4 -0.1(3) 3_566 . . 3_566 ?
 B6 B3 B1 Cl1 -148.4(2) 3_566 . . . ?
 B6 B3 B1 B6 62.7(3) 3_566 . . . ?
 B6 B3 B1 B2 100.4(3) 3_566 . . . ?
 B6 B3 B1 B5 0.1(3) 3_566 . . . ?
 B6 B3 B1 B4 -37.4(2) 3_566 . . . ?
 B6 B3 B4 Cl4 -108.4(3) 3_566 . . . ?
 B6 B3 B4 B2 37.7(2) 3_566 . . 3_566 ?
 B6 B3 B4 B1 138.7(2) 3_566 . . . ?
 B6 B3 B4 B5 101.0(3) 3_566 . . . ?
 B6 B2 B1 Cl1 111.0(3) . . . . ?
 B6 B2 B1 B3 -137.8(2) . . . . ?
 B6 B2 B1 B5 -37.5(2) . . . . ?
 B6 B2 B1 B4 -100.4(2) . . . . ?
 B6 B1 B5 Cl5 110.2(3) . . . . ?
 B6 B1 B5 B3 -37.6(2) . . . 3_566 ?
 B6 B1 B5 B2 -100.8(3) . . . 3_566 ?
 B6 B1 B5 B4 -138.2(2) . . . . ?
 B6 B1 B4 Cl4 148.0(2) . . . . ?
 B6 B1 B4 B3 -100.8(3) . . . . ?
 B6 B1 B4 B6 -63.9(3) . . . 3_566 ?
 B6 B1 B4 B2 -0.5(3) . . . 3_566 ?
 B6 B1 B4 B5 36.9(2) . . . . ?
 B6 B5 B4 Cl4 -150.7(2) . . . . ?
 B6 B5 B4 B3 0.0(3) . . . . ?
 B6 B5 B4 B6 63.2(3) . . . 3_566 ?
 B6 B5 B4 B2 100.5(3) . . . 3_566 ?
 B6 B5 B4 B1 -37.6(2) . . . . ?
 B2 B3 B1 Cl1 111.2(3) . . . . ?
 B2 B3 B1 B6 -37.7(2) . . . . ?
 B2 B3 B1 B5 -100.3(3) . . . . ?
 B2 B3 B1 B4 -137.8(2) . . . . ?
 B2 B3 B4 Cl4 150.6(2) . . . . ?
 B2 B3 B4 B6 -101.0(3) . . . 3_566 ?
 B2 B3 B4 B2 -63.2(3) . . . 3_566 ?
 B2 B3 B4 B1 37.7(2) . . . . ?
 B2 B3 B4 B5 0.1(3) . . . . ?
 B2 B6 B1 Cl1 -111.4(3) . . . . ?
 B2 B6 B1 B3 37.6(2) . . . . ?
 B2 B6 B1 B5 137.5(2) . . . . ?
 B2 B6 B1 B4 100.5(2) . . . . ?
 B2 B6 B5 Cl5 -147.8(2) . . . . ?
 B2 B6 B5 B3 100.5(2) . . . 3_566 ?
 B2 B6 B5 B2 63.5(3) . . . 3_566 ?
 B2 B6 B5 B1 -37.6(2) . . . . ?
 B2 B6 B5 B4 0.0(3) . . . . ?
 B2 B1 B5 Cl5 148.1(2) . . . . ?
 B2 B1 B5 B3 0.3(3) . . . 3_566 ?
 B2 B1 B5 B6 37.8(2) . . . . ?
 B2 B1 B5 B2 -62.9(3) . . . 3_566 ?
 B2 B1 B5 B4 -100.4(3) . . . . ?
 B2 B1 B4 Cl4 -148.7(2) . . . . ?
 B2 B1 B4 B3 -37.5(2) . . . . ?
 B2 B1 B4 B6 -0.6(3) . . . 3_566 ?
 B2 B1 B4 B2 62.8(3) . . . 3_566 ?
 B2 B1 B4 B5 100.2(3) . . . . ?
 B2 B5 B4 Cl4 108.8(3) 3_566 . . . ?
 B2 B5 B4 B3 -100.5(3) 3_566 . . . ?
 B2 B5 B4 B6 -37.3(2) 3_566 . . 3_566 ?
 B2 B5 B4 B1 -138.1(2) 3_566 . . . ?
 B1 B3 B2 Cl2 -111.9(3) . . . . ?
 B1 B3 B2 B6 37.9(2) . . . . ?
 B1 B3 B2 B5 138.8(2) . . . 3_566 ?
 B1 B3 B2 B4 101.7(3) . . . 3_566 ?
 B1 B3 B4 Cl4 112.9(3) . . . . ?
 B1 B3 B4 B6 -138.7(2) . . . 3_566 ?
 B1 B3 B4 B2 -100.9(3) . . . 3_566 ?
 B1 B3 B4 B5 -37.6(2) . . . . ?
 B1 B6 B2 Cl2 111.4(3) . . . . ?
 B1 B6 B2 B3 -37.9(2) . . . . ?
 B1 B6 B2 B5 -101.6(3) . . . 3_566 ?
 B1 B6 B2 B4 -138.9(2) . . . 3_566 ?
 B1 B6 B5 Cl5 -110.2(3) . . . . ?
 B1 B6 B5 B3 138.1(2) . . . 3_566 ?
 B1 B6 B5 B2 101.1(2) . . . 3_566 ?
 B1 B6 B5 B4 37.6(2) . . . . ?
 B1 B5 B4 Cl4 -113.0(3) . . . . ?
 B1 B5 B4 B3 37.6(2) . . . . ?
 B1 B5 B4 B6 100.8(3) . . . 3_566 ?
 B1 B5 B4 B2 138.1(2) . . . 3_566 ?
 B5 B3 B2 Cl2 109.3(3) 3_566 . . . ?
 B5 B3 B2 B6 -100.9(2) 3_566 . . . ?
 B5 B3 B2 B1 -138.8(2) 3_566 . . . ?
 B5 B3 B2 B4 -37.1(2) 3_566 . . 3_566 ?
 B5 B3 B1 Cl1 148.2(2) 3_566 . . . ?
 B5 B3 B1 B6 -0.7(3) 3_566 . . . ?
 B5 B3 B1 B2 37.0(2) 3_566 . . . ?
 B5 B3 B1 B5 -63.4(3) 3_566 . . . ?
 B5 B3 B1 B4 -100.8(3) 3_566 . . . ?
 B5 B3 B4 Cl4 -145.7(2) 3_566 . . . ?
 B5 B3 B4 B6 -37.3(2) 3_566 . . 3_566 ?
 B5 B3 B4 B2 0.4(3) 3_566 . . 3_566 ?
 B5 B3 B4 B1 101.3(3) 3_566 . . . ?
 B5 B3 B4 B5 63.7(3) 3_566 . . . ?
 B5 B6 B2 Cl2 149.3(2) . . . . ?
 B5 B6 B2 B3 0.0(3) . . . . ?
 B5 B6 B2 B1 37.9(2) . . . . ?
 B5 B6 B2 B5 -63.6(3) . . . 3_566 ?
 B5 B6 B2 B4 -101.0(3) . . . 3_566 ?
 B5 B6 B1 Cl1 111.1(3) . . . . ?
 B5 B6 B1 B3 -99.9(3) . . . . ?
 B5 B6 B1 B2 -137.5(2) . . . . ?
 B5 B6 B1 B4 -37.0(2) . . . . ?
 B5 B2 B1 Cl1 -148.2(2) 3_566 . . . ?
 B5 B2 B1 B3 -37.1(2) 3_566 . . . ?
 B5 B2 B1 B6 100.8(2) 3_566 . . . ?
 B5 B2 B1 B5 63.2(3) 3_566 . . . ?
 B5 B2 B1 B4 0.4(3) 3_566 . . . ?
 B5 B1 B4 Cl4 111.0(3) . . . . ?
 B5 B1 B4 B3 -137.8(2) . . . . ?
 B5 B1 B4 B6 -100.9(2) . . . 3_566 ?
 B5 B1 B4 B2 -37.4(2) . . . 3_566 ?
 B4 B3 B2 Cl2 -149.9(2) . . . . ?
 B4 B3 B2 B6 -0.1(3) . . . . ?
 B4 B3 B2 B1 -38.0(2) . . . . ?
 B4 B3 B2 B5 100.8(2) . . . 3_566 ?
 B4 B3 B2 B4 63.7(3) . . . 3_566 ?
 B4 B3 B1 Cl1 -111.1(3) . . . . ?
 B4 B3 B1 B6 100.1(3) . . . . ?
 B4 B3 B1 B2 137.8(2) . . . . ?
 B4 B3 B1 B5 37.4(2) . . . . ?
 B4 B6 B2 Cl2 -109.7(3) 3_566 . . . ?
 B4 B6 B2 B3 101.0(3) 3_566 . . . ?
 B4 B6 B2 B1 138.9(2) 3_566 . . . ?
 B4 B6 B2 B5 37.4(2) 3_566 . . 3_566 ?
 B4 B6 B1 Cl1 -148.0(2) 3_566 . . . ?
 B4 B6 B1 B3 0.9(3) 3_566 . . . ?
 B4 B6 B1 B2 -36.6(2) 3_566 . . . ?
 B4 B6 B1 B5 100.9(3) 3_566 . . . ?
 B4 B6 B1 B4 63.8(3) 3_566 . . . ?
 B4 B6 B5 Cl5 149.1(2) 3_566 . . . ?
 B4 B6 B5 B3 37.3(2) 3_566 . . 3_566 ?
 B4 B6 B5 B2 0.4(3) 3_566 . . 3_566 ?
 B4 B6 B5 B1 -100.7(2) 3_566 . . . ?
 B4 B6 B5 B4 -63.1(3) 3_566 . . . ?
 B4 B2 B1 Cl1 148.0(2) 3_566 . . . ?
 B4 B2 B1 B3 -100.8(3) 3_566 . . . ?
 B4 B2 B1 B6 37.0(2) 3_566 . . . ?
 B4 B2 B1 B5 -0.5(3) 3_566 . . . ?
 B4 B2 B1 B4 -63.4(3) 3_566 . . . ?
 B4 B1 B5 Cl5 -111.5(3) . . . . ?
 B4 B1 B5 B3 100.7(3) . . . 3_566 ?
 B4 B1 B5 B6 138.2(2) . . . . ?
 B4 B1 B5 B2 37.5(2) . . . 3_566 ?

#===END
